# Supplementary material for: Whole genome resequencing and comparative genome analysis of three Puccinia striiformis f. sp. tritici pathotypes prevalent in India
Source: PLoS One. 2022 Nov 3;17(11):e0261697. doi: 10.1371/journal.pone.0261697 (PMC9632834; doi:10.1371/journal.pone.0261697)
Supplement: S2 File — (XLSX) [file pone.0261697.s002.xlsx]

## Sheet: Table-S1
Table S1: Genome statistics of Puccinia striiformis isolates Pst110S119, Pst46S119 and Pstt78S84 in comparison to previously sequenced isolates and one of the latest sequences isolate DK09_11
	Pst110S119	Pst46S119	Pst78S84	46S1119	47S102	67S64	Pucst1	DK09_11
Submitter	Punjab Agricultural University			National Research Center on Plant Biotechnology			Broad Institute	Australian National University
Initial Assembly
Raw scaffold	25734	39660	26167	20258	24639	22208	29178	94
Raw contig	31322	48881	33181	20258	24639	22208	29178	94
Assembly Size MB	58.753	58.501	55.97	69.593	68.656	65.184	64.783	74.428
% of genome coverage	78.9394	78.6008	75.2002	93.5038	92.2449	87.5799	87.0412	100
Selection at contig size >=200
scaffold	24300	37795	24174
contig	29888	47016	31188
Assembly Size	58.621 MB	58.330 MB	55.789 MB
GC- content (%)	44.5	44.4	44.4	44.4	44.4	44.4	44.5	44.4
scaffold N/L50:	2191/7.025 KB	4071/3.941 KB	2494/6.25 KB	1965/9.405 KB	2127/8.695 KB	2338/7.647 KB	3341/5.137 KB	16/1.544 MB
Max scaffold length	71.343 KB	27.466 KB	54.747 KB	73.102 KB	67.807 KB	54.818 KB	49.498 KB	4.477 MB
Max contig length	43.787 KB	25.85 KB	28.541 KB	73.102 KB	67.807 KB	54.818 KB	49.498 KB	4.477 MB
Number of scaffolds > 50 KB:	2	0	1	15	13	5	0	82
% main genome in scaffolds > 50 KB:	0.21	0	0.001	0.0126	0.0106	0.0041	0	0.9953
All	24300	37795	24174	20258	24639	22208	29178	94
500	14987	20013	14729	15568	16852	16120	20226	94
1 KB	10691	13526	10908	11324	11305	11595	13653	94
2.5 KB	5938	6773	6193	6680	6474	6834	7242	94
5 KB	3266	2872	3298	3809	3698	3774	3465	94
10 KB	1329	643	1156	1809	1767	1606	1116	94
25 KB	145	5	58	284	213	132	57	88
50 KB	2	0	1	15	13	5	0	82

## Sheet: Table-S2
Table S2: Repeat content of the isolate Pst110S119 , Pst46S119 and Pst78S84 identified using de novo and homology based repeat finding methods
Pst110S119					Pst46S119					Pst78S84
Total Sequences	24300				Total Sequences	37795				Total Sequences	24174
Total Length	58620777 bp				Total Length	58330358 bp				Total Length	55789250 bp
Ancestral Repeats	52514 ( 9818624 bp )				Ancestral Repeats	52175 ( 9758091 bp )				Ancestral Repeats	47287 ( 8922394 bp )
Lineage Specific Repeats	13847 ( 3739654 bp )				Lineage Specific Repeats	13743 ( 3475584 bp )				Lineage Specific Repeats	12962 ( 3388714 bp )
Class	Count	Masked (bp)	%masked		Class	Count	Masked (bp)	%masked		Class	Count	Masked (bp)	%masked
DNA	12977	1887701	0.0322		DNA	12886	1769764	0.0303		DNA	11884	1681782	0.0301
Academ-H	2971	555115	0.0095		Academ	105	31095	0.0005		Academ	76	40463	0.0007
CMC-EnSpm	820	194233	0.0033		Academ-H	3045	511775	0.0088		Academ-H	2764	489150	0.0088
Crypton-F	3	187	0		CMC-Chapaev	21	8392	0.0001		CMC-EnSpm	740	202468	0.0036
Dada	37	6985	0.0001		CMC-EnSpm	787	148679	0.0025		Crypton-F	3	187	0
Ginger	1	91	0		Crypton-F	5	289	0		Ginger	1	49	0
IS3EU	102	23594	0.0004		Dada	38	7867	0.0001		IS3EU	73	21400	0.0004
Kolobok-H	1	64	0		Ginger	1	49	0		Kolobok-H	1	64	0
MULE-F	353	125188	0.0021		IS3EU	112	29824	0.0005		MULE-F	289	97703	0.0018
MULE-MuDR	627	94886	0.0016		MULE-F	334	102587	0.0018		MULE-MuDR	455	77791	0.0014
Maverick	1	60	0		MULE-MuDR	563	76279	0.0013		Maverick	1	60	0
MuLE-F	41	17837	0.0003		Maverick	64	24803	0.0004		MuLE-F	75	39576	0.0007
MuLE-MuDR	211	90774	0.0015		MuLE-F	58	32451	0.0006		MuLE-MuDR	182	87158	0.0016
P	6	266	0		MuLE-MuDR	279	114877	0.002		P	5	239	0
P-Fungi	355	55260	0.0009		P	8	260	0		P-Fungi	338	48455	0.0009
PIF-Harbinger	2758	599661	0.0102		P-Fungi	391	62786	0.0011		PIF-Harbinger	2975	585110	0.0105
PiggyBac	55	26405	0.0005		PIF-Harbinger	3064	632201	0.0108		TcMar	222	32673	0.0006
TcMar	264	48245	0.0008		TcMar	206	27487	0.0005		TcMar-Ant1	391	101576	0.0018
TcMar-Ant1	477	120632	0.0021		TcMar-Ant1	613	151231	0.0026		TcMar-Fot1	6	321	0
TcMar-Fot1	5	326	0		TcMar-Fot1	5	285	0		TcMar-Pogo	1299	201920	0.0036
TcMar-ISRm11	1	50	0		TcMar-ISRm11	22	6928	0.0001		TcMar-Sagan	628	133475	0.0024
TcMar-Pogo	1310	211434	0.0036		TcMar-Pogo	1349	212529	0.0036		TcMar-Tc1	548	104587	0.0019
TcMar-Sagan	700	147334	0.0025		TcMar-Sagan	699	136140	0.0023		Zisupton	210	59058	0.0011
TcMar-Tc1	612	122537	0.0021		TcMar-Tc1	612	116179	0.002		hAT	1571	418648	0.0075
Zisupton	239	83804	0.0014		Zisupton	271	66857	0.0011		hAT-Ac	1659	458399	0.0082
hAT	1458	411593	0.007		hAT	1173	367620	0.0063		hAT-Restless	1	51	0
hAT-Ac	1992	511757	0.0087		hAT-Ac	1865	477413	0.0082
hAT-Restless	1	51	0		hAT-Restless	1	51	0
hAT-Tag1	48	8973	0.0002
LINE					LINE					LINE	33	15321	0.0003
CRE	1	63	0		CRE	1	61	0		CRE	1	63	0
Deceiver	10	3396	0.0001		Deceiver	6	915	0		Deceiver	4	435	0
I-Jockey	36	6435	0.0001		L1	52	20313	0.0003		I-Nimb	26	7967	0.0001
Jockey	22	8407	0.0001		L1-Zorro	1	98	0		L1	25	6240	0.0001
L1-Zorro	1	98	0		Penelope	6	444	0		L1-Zorro	1	98	0
Penelope	33	11344	0.0002		Tad1	377	134519	0.0023		L2	22	19111	0.0003
Rex-Babar	30	2072	0							Penelope	3	173	0
Tad1	293	126643	0.0022							Tad1	322	107789	0.0019
LTR	1093	183553	0.0031		LTR	1109	180057	0.0031		LTR	952	155519	0.0028
Copia	3544	1459297	0.0249		Copia	4201	1591116	0.0273		Copia	3817	1456321	0.0261
DIRS	2	96	0		DIRS	1	39	0		DIRS	1	39	0
Gypsy	7162	2079518	0.0355		Gypsy	6673	1998166	0.0343		Gypsy	5994	1843820	0.033
Ngaro	419	204038	0.0035		Gypsy-Cigr	3	320	0		Ngaro	397	204264	0.0037
					Ngaro	453	206767	0.0035		Pao	25	16635	0.0003
					Pao	13	3621	0.0001
RC					RC					RC
Helitron	388	245190	0.0042		Helitron	461	239014	0.0041		Helitron	358	234149	0.0042
Retroposon	1	59	0		SINE	39	3630	0.0001		SINE	15	1512	0
SINE	14	1403	0.0001		tRNA	28	1903	0		tRNA	22	1876	0
tRNA	71	5783	0.0001
Unknown	24100	3781292	0.0645		Unknown	23109	3643408	0.0625		Unknown	21214	3283044	0.0588
total interspersed	65646	13463730	0.2297		total interspersed	65110	13141089	0.2253		total interspersed	59629	12236739	0.2193
Low_complexity	18	2697	0		Low_complexity	12	1709	0		Low_complexity	13	1840	0
Satellite	122	21001	0.0004		Satellite	46	6913	0.0001		Satellite	114	14629	0.0003
Y-chromosome	23	8608	0.0001		Simple_repeat	700	69296	0.0012		Simple_repeat	461	47185	0.0008
Simple_repeat	513	50546	0.0009		rRNA	50	14668	0.0003		rRNA	32	10715	0.0002
rRNA	39	11696	0.0002
Total	66361	13558278	0.2313		Total	65918	13233675	0.2269		Total	60249	12311108	0.2207

## Sheet: Table-S3
Table S3: de novo gene prediction using GeneMark in isolate Pst110S119, Pst46S119 and Pst78S48
Data Type	Pst110S119	Pst46S119	Pst78S84
Number of genes	13744	15163	13758
Number of mRNAs	13744	15163	13758
Number of exons	56276	55217	55564
Number of introns	42532	40054	41806
Number of CDS	13744	15163	13758
CDS: complete	6870	4939	6396
CDS: start, no stop	2880	4019	3044
CDS: stop, no start	2421	3583	2756
CDS: no stop, no start	1573	2622	1562
Shortest gene	120	120	120
Shortest mRNA	120	120	120
Shortest exon	3	3	3
Shortest intron	18	19	18
Shortest CDS	120	120	120
Longest gene	16193	10505	15661
Longest mRNA	14388	8847	11643
Longest exon	4801	4047	5135
Longest intron	2998	2997	2976
Longest CDS	14388	8847	11643
mean gene length	1471	1255	1429
Average mRNA length	1079.3	928.5	1043.3
mean exon length	264	255	258
mean intron length	128	125	129
mean CDS length	1080	929	1044
% of genome covered by genes	34.5	32.6	35.2
% of genome covered by CDS	25.3	24.2	25.7
mean mRNAs per gene	1	1	1
mean exons per mRNA	4	4	4
mean introns per mRNA	3	3	3

## Sheet: Table-S4
Table S4: Distribution of genes of Puccinia striiformis isolates (Pst110S119, Pst46S119 and Pst78S84) in KEGG pathways identified using Blast2go
S.No	Pathway	Pst110S119	Pst46S119	Pst78S84
	Global and overview maps	151	151	151
1	Carbohydrate metabolism	232	230	232
2	Energy metabolism	59	58	59
3	Lipid metabolism	102	101	99
4	Nucleotide metabolism	63	65	61
5	Amino acid metabolism	194	199	195
6	Metabolism of other amino acids	40	39	38
7	Glycan biosynthesis and metabolism	36	35	36
8	Metabolism of cofactors and vitamins	95	96	94
9	Metabolism of terpenoids and polyketides	24	24	24
10	Biosynthesis of other secondary metabolites	28	28	28
11	Xenobiotics biodegradation and metabolism	40	41	39
12	Translation	21	21	21
13	Signal transduction	14	14	14

## Sheet: Table-S5
Table S5 : Predicted extracellular secreted proteins in three Pst isolates Pst110S119, Pst46S119 and Pst78S84
Pst110S119	Protein Domain	Pst46S119	Protein Domain	Pst78S84	Protein Domain
Pst110S119_Gene_5_g	zf-RING_2	Pst46S119_Gene_2_g	-	Pst78S84_Gene_10013_g	Cellulase
Pst110S119_Gene_10003_g	-	Pst46S119_Gene_10000_g	-	Pst78S84_Gene_10016_g	-
Pst110S119_Gene_10005_g	-	Pst46S119_Gene_10008_g	Trehalose_PPase	Pst78S84_Gene_10020_g	-
Pst110S119_Gene_1007_g	-	Pst46S119_Gene_10025_g	-	Pst78S84_Gene_10022_g	-
Pst110S119_Gene_10075_g	Peptidase_S10	Pst46S119_Gene_10033_g	-	Pst78S84_Gene_10026_g	-
Pst110S119_Gene_10083_g	Thaumatin	Pst46S119_Gene_10050_g	Atg14	Pst78S84_Gene_10050_g	-
Pst110S119_Gene_10105_g	-	Pst46S119_Gene_10055_g	-	Pst78S84_Gene_10062_g	WD40
Pst110S119_Gene_10108_g	-	Pst46S119_Gene_10087_g	Tyrosinase	Pst78S84_Gene_10067_g	-
Pst110S119_Gene_10111_g	E1_DerP2_DerF2	Pst46S119_Gene_1009_g	-	Pst78S84_Gene_10070_g	-
Pst110S119_Gene_10126_g	-	Pst46S119_Gene_10091_g	-	Pst78S84_Gene_10083_g	-
Pst110S119_Gene_10152_g	-	Pst46S119_Gene_10104_g	-	Pst78S84_Gene_1009_g	-
Pst110S119_Gene_10154_g	Lactonase	Pst46S119_Gene_10120_g	-	Pst78S84_Gene_101_g	-
Pst110S119_Gene_10174_g	-	Pst46S119_Gene_10143_g	-	Pst78S84_Gene_10101_g	-
Pst110S119_Gene_10184_g	-	Pst46S119_Gene_10158_g	-	Pst78S84_Gene_10109_g	Glyco_hydro_7
Pst110S119_Gene_10194_g	-	Pst46S119_Gene_10159_g	-	Pst78S84_Gene_10135_g	-
Pst110S119_Gene_10208_g	-	Pst46S119_Gene_10160_g	-	Pst78S84_Gene_10137_g	Methyltransf_16
Pst110S119_Gene_10215_g	-	Pst46S119_Gene_10161_g	-	Pst78S84_Gene_10140_g	-
Pst110S119_Gene_10231_g	-	Pst46S119_Gene_10163_g	-	Pst78S84_Gene_10143_g	-
Pst110S119_Gene_10236_g	Melibiase_2	Pst46S119_Gene_10167_g	RVT_2	Pst78S84_Gene_10154_g	-
Pst110S119_Gene_10240_g	-	Pst46S119_Gene_1019_g	-	Pst78S84_Gene_10168_g	-
Pst110S119_Gene_10249_g	-	Pst46S119_Gene_10201_g	-	Pst78S84_Gene_10172_g	-
Pst110S119_Gene_10250_g	-	Pst46S119_Gene_10210_g	-	Pst78S84_Gene_10175_g	-
Pst110S119_Gene_10251_g	-	Pst46S119_Gene_1022_g	-	Pst78S84_Gene_10179_g	-
Pst110S119_Gene_10254_g	-	Pst46S119_Gene_10222_g	-	Pst78S84_Gene_10180_g	-
Pst110S119_Gene_10269_g	-	Pst46S119_Gene_10263_g	-	Pst78S84_Gene_10193_g	Sod_Cu
Pst110S119_Gene_10280_g	-	Pst46S119_Gene_10267_g	-	Pst78S84_Gene_10201_g	-
Pst110S119_Gene_10287_g	-	Pst46S119_Gene_1027_g	-	Pst78S84_Gene_10203_g	-
Pst110S119_Gene_10291_g	-	Pst46S119_Gene_10272_g	Glyco_hydro_47	Pst78S84_Gene_10206_g	-
Pst110S119_Gene_1030_g	-	Pst46S119_Gene_10273_g	-	Pst78S84_Gene_10221_g	-
Pst110S119_Gene_1031_g	COesterase	Pst46S119_Gene_1028_g	-	Pst78S84_Gene_1025_g	-
Pst110S119_Gene_10312_g	-	Pst46S119_Gene_10286_g	Asp	Pst78S84_Gene_10256_g	Pectinesterase
Pst110S119_Gene_10357_g	DPBB_1	Pst46S119_Gene_10298_g	-	Pst78S84_Gene_10257_g	-
Pst110S119_Gene_10364_g	-	Pst46S119_Gene_10303_g	PLA2_B	Pst78S84_Gene_10266_g	-
Pst110S119_Gene_10367_g	Thioredoxin	Pst46S119_Gene_10328_g	-	Pst78S84_Gene_10274_g	-
Pst110S119_Gene_10382_g	-	Pst46S119_Gene_10331_g	-	Pst78S84_Gene_10284_g	-
Pst110S119_Gene_10383_g	-	Pst46S119_Gene_10357_g	-	Pst78S84_Gene_10295_g	-
Pst110S119_Gene_10389_g	DPBB_1	Pst46S119_Gene_1037_g	-	Pst78S84_Gene_10296_g	-
Pst110S119_Gene_10398_g	Sod_Cu	Pst46S119_Gene_10375_g	TspO_MBR	Pst78S84_Gene_10301_g	-
Pst110S119_Gene_1040_g	-	Pst46S119_Gene_10383_g	-	Pst78S84_Gene_10304_g	-
Pst110S119_Gene_10409_g	-	Pst46S119_Gene_10385_g	Peptidase_S10	Pst78S84_Gene_10308_g	-
Pst110S119_Gene_10421_g	-	Pst46S119_Gene_10386_g	-	Pst78S84_Gene_10336_g	Glyoxal_oxid_N
Pst110S119_Gene_10422_g	-	Pst46S119_Gene_10396_g	-	Pst78S84_Gene_10341_g	-
Pst110S119_Gene_10436_g	-	Pst46S119_Gene_10405_g	-	Pst78S84_Gene_1035_g	-
Pst110S119_Gene_10448_g	-	Pst46S119_Gene_1041_g	-	Pst78S84_Gene_1036_g	-
Pst110S119_Gene_10458_g	-	Pst46S119_Gene_10414_g	-	Pst78S84_Gene_10360_g	Glyco_hydro_47
Pst110S119_Gene_10463_g	-	Pst46S119_Gene_10419_g	-	Pst78S84_Gene_10372_g	-
Pst110S119_Gene_10464_g	-	Pst46S119_Gene_10421_g	-	Pst78S84_Gene_10378_g	Tyrosinase
Pst110S119_Gene_10470_g	Cu-oxidase_3	Pst46S119_Gene_10435_g	-	Pst78S84_Gene_10389_g	-
Pst110S119_Gene_10485_g	-	Pst46S119_Gene_10438_g	SH3_1	Pst78S84_Gene_10390_g	-
Pst110S119_Gene_10486_g	-	Pst46S119_Gene_1045_g	-	Pst78S84_Gene_10394_g	-
Pst110S119_Gene_10511_g	-	Pst46S119_Gene_10458_g	-	Pst78S84_Gene_10417_g	COesterase
Pst110S119_Gene_10514_g	-	Pst46S119_Gene_10459_g	-	Pst78S84_Gene_10425_g	-
Pst110S119_Gene_10516_g	-	Pst46S119_Gene_10481_g	-	Pst78S84_Gene_10462_g	-
Pst110S119_Gene_10524_g	-	Pst46S119_Gene_10505_g	-	Pst78S84_Gene_10463_g	-
Pst110S119_Gene_10525_g	-	Pst46S119_Gene_10507_g	-	Pst78S84_Gene_10479_g	-
Pst110S119_Gene_1053_g	Glyco_hydro_76	Pst46S119_Gene_10509_g	ORMDL	Pst78S84_Gene_10482_g	Peptidase_C13
Pst110S119_Gene_1056_g	-	Pst46S119_Gene_10511_g	-	Pst78S84_Gene_10489_g	DDOST_48kD
Pst110S119_Gene_10564_g	-	Pst46S119_Gene_10515_g	-	Pst78S84_Gene_10497_g	-
Pst110S119_Gene_10574_g	-	Pst46S119_Gene_10519_g	PH_9	Pst78S84_Gene_10511_g	-
Pst110S119_Gene_10580_g	DUF3129	Pst46S119_Gene_1054_g	-	Pst78S84_Gene_10517_g	-
Pst110S119_Gene_10581_g	-	Pst46S119_Gene_10546_g	-	Pst78S84_Gene_10524_g	Pro-kuma_activ
Pst110S119_Gene_10582_g	AA_kinase	Pst46S119_Gene_10555_g	HMG-CoA_red	Pst78S84_Gene_10526_g	-
Pst110S119_Gene_10641_g	-	Pst46S119_Gene_10578_g	-	Pst78S84_Gene_10535_g	-
Pst110S119_Gene_10643_g	-	Pst46S119_Gene_10584_g	-	Pst78S84_Gene_10538_g	-
Pst110S119_Gene_10652_g	-	Pst46S119_Gene_10609_g	Peptidase_A22B	Pst78S84_Gene_10544_g	-
Pst110S119_Gene_10653_g	-	Pst46S119_Gene_10620_g	PLA2_B	Pst78S84_Gene_10578_g	-
Pst110S119_Gene_10665_g	-	Pst46S119_Gene_10624_g	-	Pst78S84_Gene_10590_g	Sod_Cu
Pst110S119_Gene_10672_g	-	Pst46S119_Gene_1063_g	-	Pst78S84_Gene_1060_g	-
Pst110S119_Gene_10679_g	DnaJ	Pst46S119_Gene_10640_g	-	Pst78S84_Gene_10602_g	DAO
Pst110S119_Gene_10695_g	-	Pst46S119_Gene_10642_g	Glyco_hydro_43	Pst78S84_Gene_10605_g	-
Pst110S119_Gene_10720_g	-	Pst46S119_Gene_10656_g	-	Pst78S84_Gene_10621_g	-
Pst110S119_Gene_10731_g	Ish1	Pst46S119_Gene_10683_g	-	Pst78S84_Gene_10633_g	-
Pst110S119_Gene_10746_g	-	Pst46S119_Gene_10686_g	COX16	Pst78S84_Gene_10636_g	-
Pst110S119_Gene_10759_g	-	Pst46S119_Gene_10700_g	-	Pst78S84_Gene_1067_g	-
Pst110S119_Gene_10764_g	-	Pst46S119_Gene_10703_g	-	Pst78S84_Gene_10697_g	-
Pst110S119_Gene_1077_g	Cyt-b5	Pst46S119_Gene_10717_g	-	Pst78S84_Gene_10698_g	-
Pst110S119_Gene_10775_g	-	Pst46S119_Gene_10719_g	-	Pst78S84_Gene_10700_g	-
Pst110S119_Gene_10780_g	-	Pst46S119_Gene_10751_g	-	Pst78S84_Gene_10705_g	-
Pst110S119_Gene_10787_g	-	Pst46S119_Gene_10765_g	His_Phos_2	Pst78S84_Gene_10707_g	-
Pst110S119_Gene_10792_g	Polysacc_deac_1	Pst46S119_Gene_10776_g	-	Pst78S84_Gene_10713_g	-
Pst110S119_Gene_1080_g	-	Pst46S119_Gene_10778_g	Pec_lyase_C	Pst78S84_Gene_10714_g	-
Pst110S119_Gene_10809_g	Fungal_trans	Pst46S119_Gene_10782_g	-	Pst78S84_Gene_10742_g	-
Pst110S119_Gene_1082_g	-	Pst46S119_Gene_10786_g	COesterase	Pst78S84_Gene_10745_g	-
Pst110S119_Gene_10834_g	-	Pst46S119_Gene_10792_g	-	Pst78S84_Gene_10751_g	-
Pst110S119_Gene_10858_g	-	Pst46S119_Gene_10796_g	-	Pst78S84_Gene_10768_g	-
Pst110S119_Gene_10860_g	-	Pst46S119_Gene_10842_g	-	Pst78S84_Gene_10781_g	-
Pst110S119_Gene_109_g	-	Pst46S119_Gene_1086_g	-	Pst78S84_Gene_10800_g	-
Pst110S119_Gene_1090_g	-	Pst46S119_Gene_10865_g	-	Pst78S84_Gene_10816_g	Glyco_hydro_18
Pst110S119_Gene_10918_g	-	Pst46S119_Gene_10870_g	NTF2	Pst78S84_Gene_10825_g	-
Pst110S119_Gene_10919_g	-	Pst46S119_Gene_10877_g	-	Pst78S84_Gene_10874_g	Rft-1
Pst110S119_Gene_1092_g	-	Pst46S119_Gene_10892_g	-	Pst78S84_Gene_10891_g	PLA2_B
Pst110S119_Gene_1094_g	SET	Pst46S119_Gene_10896_g	-	Pst78S84_Gene_10901_g	-
Pst110S119_Gene_10942_g	Thioredoxin	Pst46S119_Gene_109_g	-	Pst78S84_Gene_10914_g	-
Pst110S119_Gene_10959_g	-	Pst46S119_Gene_10916_g	CAP	Pst78S84_Gene_10916_g	Asp
Pst110S119_Gene_1096_g	-	Pst46S119_Gene_10921_g	-	Pst78S84_Gene_10917_g	-
Pst110S119_Gene_10961_g	-	Pst46S119_Gene_10923_g	Las1	Pst78S84_Gene_10925_g	Abhydrolase_1
Pst110S119_Gene_10968_g	-	Pst46S119_Gene_10937_g	Cutinase	Pst78S84_Gene_10929_g	-
Pst110S119_Gene_10980_g	Tyrosinase	Pst46S119_Gene_10938_g	Cutinase	Pst78S84_Gene_10942_g	-
Pst110S119_Gene_10991_g	-	Pst46S119_Gene_10941_g	-	Pst78S84_Gene_10947_g	-
Pst110S119_Gene_10998_g	-	Pst46S119_Gene_10950_g	-	Pst78S84_Gene_10950_g	-
Pst110S119_Gene_1101_g	-	Pst46S119_Gene_10969_g	WD40	Pst78S84_Gene_10969_g	-
Pst110S119_Gene_11018_g	Glyco_hydro_79C	Pst46S119_Gene_10992_g	-	Pst78S84_Gene_10986_g	-
Pst110S119_Gene_11041_g	-	Pst46S119_Gene_1102_g	-	Pst78S84_Gene_10996_g	Ribosomal_L11_N
Pst110S119_Gene_11057_g	-	Pst46S119_Gene_11028_g	OPT	Pst78S84_Gene_10999_g	-
Pst110S119_Gene_11076_g	-	Pst46S119_Gene_11029_g	NAD_binding_8	Pst78S84_Gene_11001_g	-
Pst110S119_Gene_11083_g	-	Pst46S119_Gene_11032_g	BBE	Pst78S84_Gene_11016_g	-
Pst110S119_Gene_1111_g	-	Pst46S119_Gene_11043_g	-	Pst78S84_Gene_11025_g	-
Pst110S119_Gene_11117_g	-	Pst46S119_Gene_11064_g	Prenyltrans	Pst78S84_Gene_1104_g	-
Pst110S119_Gene_11120_g	-	Pst46S119_Gene_11076_g	Pectinesterase	Pst78S84_Gene_11044_g	-
Pst110S119_Gene_11124_g	Glyco_hydro_35	Pst46S119_Gene_11094_g	DUF3455	Pst78S84_Gene_11060_g	-
Pst110S119_Gene_11125_g	-	Pst46S119_Gene_1110_g	-	Pst78S84_Gene_11062_g	-
Pst110S119_Gene_11133_g	-	Pst46S119_Gene_11108_g	COesterase	Pst78S84_Gene_11067_g	-
Pst110S119_Gene_11139_g	Cellulase	Pst46S119_Gene_11111_g	-	Pst78S84_Gene_11072_g	DPBB_1
Pst110S119_Gene_11149_g	-	Pst46S119_Gene_11120_g	-	Pst78S84_Gene_11075_g	-
Pst110S119_Gene_1115_g	-	Pst46S119_Gene_11129_g	-	Pst78S84_Gene_11078_g	-
Pst110S119_Gene_11169_g	-	Pst46S119_Gene_11139_g	CtaG_Cox11	Pst78S84_Gene_11079_g	-
Pst110S119_Gene_11170_g	Mito_carr	Pst46S119_Gene_11141_g	-	Pst78S84_Gene_11096_g	-
Pst110S119_Gene_11187_g	DPBB_1	Pst46S119_Gene_11144_g	Glyoxal_oxid_N	Pst78S84_Gene_11107_g	Ribonuclease_T2
Pst110S119_Gene_11190_g	-	Pst46S119_Gene_1115_g	-	Pst78S84_Gene_11119_g	-
Pst110S119_Gene_11203_g	-	Pst46S119_Gene_11152_g	-	Pst78S84_Gene_11148_g	-
Pst110S119_Gene_11205_g	-	Pst46S119_Gene_1116_g	-	Pst78S84_Gene_11170_g	-
Pst110S119_Gene_11214_g	-	Pst46S119_Gene_11167_g	BCS1_N	Pst78S84_Gene_11205_g	-
Pst110S119_Gene_11222_g	-	Pst46S119_Gene_11176_g	-	Pst78S84_Gene_11232_g	-
Pst110S119_Gene_11224_g	-	Pst46S119_Gene_1119_g	-	Pst78S84_Gene_11233_g	Asp
Pst110S119_Gene_11230_g	-	Pst46S119_Gene_11198_g	-	Pst78S84_Gene_11234_g	Rot1
Pst110S119_Gene_11232_g	-	Pst46S119_Gene_11231_g	-	Pst78S84_Gene_11245_g	-
Pst110S119_Gene_11244_g	-	Pst46S119_Gene_11247_g	-	Pst78S84_Gene_11252_g	DUF913
Pst110S119_Gene_11253_g	-	Pst46S119_Gene_11257_g	PsaA_PsaB	Pst78S84_Gene_11267_g	Cu-oxidase_3
Pst110S119_Gene_11257_g	-	Pst46S119_Gene_11261_g	-	Pst78S84_Gene_113_g	-
Pst110S119_Gene_11262_g	Nucleoporin_N	Pst46S119_Gene_11262_g	-	Pst78S84_Gene_11306_g	-
Pst110S119_Gene_11263_g	-	Pst46S119_Gene_11352_g	Pectinesterase	Pst78S84_Gene_11309_g	WD40
Pst110S119_Gene_11290_g	Glyco_hydro_2_N	Pst46S119_Gene_11368_g	-	Pst78S84_Gene_11321_g	-
Pst110S119_Gene_11293_g	-	Pst46S119_Gene_11369_g	-	Pst78S84_Gene_11326_g	-
Pst110S119_Gene_11296_g	-	Pst46S119_Gene_1139_g	-	Pst78S84_Gene_11327_g	-
Pst110S119_Gene_11306_g	-	Pst46S119_Gene_114_g	-	Pst78S84_Gene_11346_g	-
Pst110S119_Gene_11311_g	-	Pst46S119_Gene_11418_g	Solute_trans_a	Pst78S84_Gene_11380_g	-
Pst110S119_Gene_11319_g	Sod_Cu	Pst46S119_Gene_11460_g	Pro-kuma_activ	Pst78S84_Gene_11381_g	-
Pst110S119_Gene_11320_g	Pkinase	Pst46S119_Gene_11474_g	-	Pst78S84_Gene_11397_g	-
Pst110S119_Gene_11327_g	-	Pst46S119_Gene_11478_g	-	Pst78S84_Gene_114_g	-
Pst110S119_Gene_11328_g	-	Pst46S119_Gene_11488_g	-	Pst78S84_Gene_11400_g	-
Pst110S119_Gene_11346_g	-	Pst46S119_Gene_11491_g	-	Pst78S84_Gene_11421_g	-
Pst110S119_Gene_1135_g	-	Pst46S119_Gene_11513_g	-	Pst78S84_Gene_11423_g	-
Pst110S119_Gene_11360_g	-	Pst46S119_Gene_11526_g	-	Pst78S84_Gene_11425_g	-
Pst110S119_Gene_11364_g	-	Pst46S119_Gene_11534_g	-	Pst78S84_Gene_11426_g	-
Pst110S119_Gene_11375_g	-	Pst46S119_Gene_11566_g	-	Pst78S84_Gene_11431_g	-
Pst110S119_Gene_11389_g	Het-C	Pst46S119_Gene_11568_g	-	Pst78S84_Gene_11453_g	-
Pst110S119_Gene_11392_g	-	Pst46S119_Gene_11574_g	-	Pst78S84_Gene_11459_g	Cys_Met_Meta_PP
Pst110S119_Gene_11403_g	-	Pst46S119_Gene_11579_g	Catalase	Pst78S84_Gene_11469_g	-
Pst110S119_Gene_11409_g	TPR_6	Pst46S119_Gene_11580_g	Catalase	Pst78S84_Gene_11470_g	-
Pst110S119_Gene_11442_g	GTP_EFTU	Pst46S119_Gene_11582_g	IF-2B	Pst78S84_Gene_11471_g	Pectinesterase
Pst110S119_Gene_11458_g	zf-RING_2	Pst46S119_Gene_11593_g	-	Pst78S84_Gene_11473_g	-
Pst110S119_Gene_11460_g	FKBP_C	Pst46S119_Gene_11608_g	-	Pst78S84_Gene_11492_g	-
Pst110S119_Gene_11466_g	PLA2_B	Pst46S119_Gene_11620_g	-	Pst78S84_Gene_11501_g	-
Pst110S119_Gene_1147_g	-	Pst46S119_Gene_11628_g	-	Pst78S84_Gene_11560_g	-
Pst110S119_Gene_11470_g	GMC_oxred_N	Pst46S119_Gene_11644_g	adh_short	Pst78S84_Gene_11561_g	-
Pst110S119_Gene_1148_g	-	Pst46S119_Gene_11646_g	-	Pst78S84_Gene_11579_g	-
Pst110S119_Gene_11487_g	-	Pst46S119_Gene_11650_g	-	Pst78S84_Gene_11609_g	-
Pst110S119_Gene_11509_g	-	Pst46S119_Gene_11659_g	-	Pst78S84_Gene_1162_g	-
Pst110S119_Gene_11553_g	-	Pst46S119_Gene_11689_g	-	Pst78S84_Gene_1163_g	-
Pst110S119_Gene_11561_g	-	Pst46S119_Gene_11704_g	-	Pst78S84_Gene_11633_g	-
Pst110S119_Gene_11562_g	-	Pst46S119_Gene_11716_g	-	Pst78S84_Gene_11649_g	-
Pst110S119_Gene_11577_g	-	Pst46S119_Gene_11718_g	CLP1_P	Pst78S84_Gene_11656_g	-
Pst110S119_Gene_11582_g	-	Pst46S119_Gene_11725_g	PNGaseA	Pst78S84_Gene_11665_g	-
Pst110S119_Gene_11591_g	-	Pst46S119_Gene_11728_g	SARAF	Pst78S84_Gene_11672_g	Exo_endo_phos
Pst110S119_Gene_11600_g	-	Pst46S119_Gene_11745_g	Glyco_hydro_47	Pst78S84_Gene_11693_g	FAD_binding_4
Pst110S119_Gene_11602_g	-	Pst46S119_Gene_11766_g	-	Pst78S84_Gene_11704_g	-
Pst110S119_Gene_11636_g	-	Pst46S119_Gene_11771_g	-	Pst78S84_Gene_11705_g	-
Pst110S119_Gene_11641_g	-	Pst46S119_Gene_11780_g	Gal_mutarotas_2	Pst78S84_Gene_11710_g	UQ_con
Pst110S119_Gene_11643_g	Inhibitor_I9	Pst46S119_Gene_11843_g	Fic	Pst78S84_Gene_11716_g	-
Pst110S119_Gene_11648_g	Mid1	Pst46S119_Gene_11851_g	-	Pst78S84_Gene_11727_g	-
Pst110S119_Gene_11657_g	-	Pst46S119_Gene_11866_g	-	Pst78S84_Gene_11741_g	-
Pst110S119_Gene_11672_g	-	Pst46S119_Gene_11892_g	TB2_DP1_HVA22	Pst78S84_Gene_11742_g	-
Pst110S119_Gene_11680_g	-	Pst46S119_Gene_11910_g	-	Pst78S84_Gene_11747_g	-
Pst110S119_Gene_11691_g	-	Pst46S119_Gene_11914_g	-	Pst78S84_Gene_11758_g	-
Pst110S119_Gene_11704_g	-	Pst46S119_Gene_11916_g	-	Pst78S84_Gene_11780_g	-
Pst110S119_Gene_11705_g	-	Pst46S119_Gene_11923_g	-	Pst78S84_Gene_11782_g	-
Pst110S119_Gene_11712_g	-	Pst46S119_Gene_11929_g	-	Pst78S84_Gene_11819_g	Peptidase_S10
Pst110S119_Gene_11714_g	Zip	Pst46S119_Gene_11943_g	-	Pst78S84_Gene_11830_g	Glyco_hydro_3
Pst110S119_Gene_11722_g	-	Pst46S119_Gene_11946_g	-	Pst78S84_Gene_11831_g	Glyco_hydro_3
Pst110S119_Gene_11747_g	-	Pst46S119_Gene_11957_g	SHR3_chaperone	Pst78S84_Gene_11859_g	WD40
Pst110S119_Gene_11748_g	-	Pst46S119_Gene_11970_g	Polysacc_deac_1	Pst78S84_Gene_1186_g	-
Pst110S119_Gene_11757_g	-	Pst46S119_Gene_11983_g	-	Pst78S84_Gene_11861_g	-
Pst110S119_Gene_1176_g	-	Pst46S119_Gene_11991_g	DUF775	Pst78S84_Gene_11865_g	DUF3455
Pst110S119_Gene_11779_g	-	Pst46S119_Gene_11996_g	-	Pst78S84_Gene_11872_g	-
Pst110S119_Gene_11785_g	FAD_binding_4	Pst46S119_Gene_12006_g	-	Pst78S84_Gene_11883_g	Glyco_hydro_18
Pst110S119_Gene_11786_g	-	Pst46S119_Gene_1201_g	-	Pst78S84_Gene_11892_g	-
Pst110S119_Gene_11803_g	-	Pst46S119_Gene_12010_g	-	Pst78S84_Gene_11893_g	-
Pst110S119_Gene_11806_g	HMG-CoA_red	Pst46S119_Gene_12014_g	-	Pst78S84_Gene_11894_g	-
Pst110S119_Gene_11818_g	-	Pst46S119_Gene_12015_g	-	Pst78S84_Gene_11895_g	-
Pst110S119_Gene_11865_g	-	Pst46S119_Gene_12024_g	-	Pst78S84_Gene_119_g	-
Pst110S119_Gene_11867_g	-	Pst46S119_Gene_12027_g	-	Pst78S84_Gene_11914_g	-
Pst110S119_Gene_11873_g	-	Pst46S119_Gene_12033_g	-	Pst78S84_Gene_11936_g	-
Pst110S119_Gene_11875_g	-	Pst46S119_Gene_12043_g	-	Pst78S84_Gene_11950_g	dsrm
Pst110S119_Gene_11878_g	-	Pst46S119_Gene_12058_g	-	Pst78S84_Gene_11964_g	-
Pst110S119_Gene_11888_g	DUF3129	Pst46S119_Gene_12059_g	ThiF	Pst78S84_Gene_11970_g	-
Pst110S119_Gene_11902_g	-	Pst46S119_Gene_12098_g	Sel1	Pst78S84_Gene_11971_g	-
Pst110S119_Gene_11904_g	-	Pst46S119_Gene_12125_g	Kelch_5	Pst78S84_Gene_11973_g	-
Pst110S119_Gene_11921_g	-	Pst46S119_Gene_12126_g	-	Pst78S84_Gene_11992_g	-
Pst110S119_Gene_11925_g	Pyrid_oxidase_2	Pst46S119_Gene_12132_g	-	Pst78S84_Gene_12012_g	-
Pst110S119_Gene_11932_g	Cutinase	Pst46S119_Gene_12159_g	-	Pst78S84_Gene_12034_g	-
Pst110S119_Gene_11935_g	Cutinase	Pst46S119_Gene_12195_g	Glyco_hydro_71	Pst78S84_Gene_1204_g	-
Pst110S119_Gene_11939_g	-	Pst46S119_Gene_12197_g	Glyco_hydro_26	Pst78S84_Gene_1205_g	-
Pst110S119_Gene_11952_g	-	Pst46S119_Gene_12206_g	-	Pst78S84_Gene_12051_g	-
Pst110S119_Gene_11954_g	-	Pst46S119_Gene_12212_g	-	Pst78S84_Gene_12057_g	Isochorismatase
Pst110S119_Gene_11959_g	DDOST_48kD	Pst46S119_Gene_12216_g	-	Pst78S84_Gene_12066_g	-
Pst110S119_Gene_11979_g	-	Pst46S119_Gene_12225_g	NUDIX	Pst78S84_Gene_12081_g	-
Pst110S119_Gene_11982_g	FMN_red	Pst46S119_Gene_12232_g	-	Pst78S84_Gene_12082_g	-
Pst110S119_Gene_11987_g	Rax2	Pst46S119_Gene_12252_g	-	Pst78S84_Gene_12127_g	-
Pst110S119_Gene_11996_g	adh_short_C2	Pst46S119_Gene_12271_g	-	Pst78S84_Gene_12133_g	SET
Pst110S119_Gene_11997_g	-	Pst46S119_Gene_1228_g	-	Pst78S84_Gene_12139_g	-
Pst110S119_Gene_12008_g	-	Pst46S119_Gene_12284_g	-	Pst78S84_Gene_12146_g	-
Pst110S119_Gene_12022_g	-	Pst46S119_Gene_12285_g	Cofilin_ADF	Pst78S84_Gene_12161_g	-
Pst110S119_Gene_12038_g	-	Pst46S119_Gene_1230_g	-	Pst78S84_Gene_12166_g	-
Pst110S119_Gene_12045_g	Solute_trans_a	Pst46S119_Gene_12337_g	-	Pst78S84_Gene_1217_g	-
Pst110S119_Gene_1206_g	DUF3455	Pst46S119_Gene_12355_g	-	Pst78S84_Gene_12176_g	-
Pst110S119_Gene_12062_g	OTCace_N	Pst46S119_Gene_12361_g	SPRY	Pst78S84_Gene_12184_g	-
Pst110S119_Gene_12076_g	Gal_mutarotas_2	Pst46S119_Gene_12385_g	-	Pst78S84_Gene_12211_g	-
Pst110S119_Gene_12096_g	-	Pst46S119_Gene_12396_g	-	Pst78S84_Gene_1222_g	Lipase_3
Pst110S119_Gene_1210_g	DUF1748	Pst46S119_Gene_124_g	-	Pst78S84_Gene_1226_g	-
Pst110S119_Gene_12112_g	-	Pst46S119_Gene_1240_g	Ribosomal_L13	Pst78S84_Gene_12271_g	-
Pst110S119_Gene_12113_g	-	Pst46S119_Gene_12400_g	-	Pst78S84_Gene_12281_g	-
Pst110S119_Gene_12123_g	PLA2_B	Pst46S119_Gene_12405_g	-	Pst78S84_Gene_12306_g	Coa1
Pst110S119_Gene_12128_g	-	Pst46S119_Gene_12414_g	-	Pst78S84_Gene_12308_g	-
Pst110S119_Gene_12155_g	-	Pst46S119_Gene_12418_g	-	Pst78S84_Gene_1231_g	-
Pst110S119_Gene_12165_g	-	Pst46S119_Gene_12424_g	PBP	Pst78S84_Gene_12316_g	-
Pst110S119_Gene_12174_g	-	Pst46S119_Gene_12435_g	-	Pst78S84_Gene_12336_g	Glyco_transf_28
Pst110S119_Gene_12186_g	-	Pst46S119_Gene_1244_g	-	Pst78S84_Gene_12354_g	-
Pst110S119_Gene_12197_g	-	Pst46S119_Gene_12459_g	-	Pst78S84_Gene_12367_g	-
Pst110S119_Gene_1220_g	E1_DerP2_DerF2	Pst46S119_Gene_12475_g	Glyco_hydro_10	Pst78S84_Gene_12377_g	-
Pst110S119_Gene_12200_g	-	Pst46S119_Gene_12477_g	-	Pst78S84_Gene_12388_g	-
Pst110S119_Gene_12204_g	-	Pst46S119_Gene_12482_g	-	Pst78S84_Gene_12412_g	Glyco_hydro_125
Pst110S119_Gene_12206_g	-	Pst46S119_Gene_12488_g	-	Pst78S84_Gene_12416_g	-
Pst110S119_Gene_12215_g	-	Pst46S119_Gene_12508_g	adh_short	Pst78S84_Gene_12422_g	WD40
Pst110S119_Gene_12218_g	DUF3129	Pst46S119_Gene_12520_g	-	Pst78S84_Gene_12433_g	-
Pst110S119_Gene_1223_g	RRM_1	Pst46S119_Gene_12530_g	-	Pst78S84_Gene_12434_g	-
Pst110S119_Gene_12237_g	Asp	Pst46S119_Gene_12554_g	-	Pst78S84_Gene_12443_g	-
Pst110S119_Gene_12253_g	-	Pst46S119_Gene_12570_g	FA_desaturase	Pst78S84_Gene_12450_g	adh_short
Pst110S119_Gene_12260_g	-	Pst46S119_Gene_12588_g	-	Pst78S84_Gene_12458_g	-
Pst110S119_Gene_12276_g	-	Pst46S119_Gene_12589_g	-	Pst78S84_Gene_12472_g	-
Pst110S119_Gene_1230_g	-	Pst46S119_Gene_12617_g	-	Pst78S84_Gene_12487_g	Fasciclin
Pst110S119_Gene_12316_g	-	Pst46S119_Gene_1263_g	-	Pst78S84_Gene_1249_g	-
Pst110S119_Gene_12320_g	-	Pst46S119_Gene_12645_g	-	Pst78S84_Gene_12493_g	-
Pst110S119_Gene_12329_g	-	Pst46S119_Gene_12656_g	-	Pst78S84_Gene_12494_g	-
Pst110S119_Gene_12334_g	-	Pst46S119_Gene_12664_g	-	Pst78S84_Gene_12509_g	Polysacc_deac_1
Pst110S119_Gene_12349_g	-	Pst46S119_Gene_12686_g	-	Pst78S84_Gene_12527_g	Solute_trans_a
Pst110S119_Gene_1235_g	Polysacc_deac_1	Pst46S119_Gene_12740_g	-	Pst78S84_Gene_12534_g	-
Pst110S119_Gene_12358_g	-	Pst46S119_Gene_12782_g	-	Pst78S84_Gene_12548_g	Glyco_hydro_15
Pst110S119_Gene_1237_g	Abhydrolase_6	Pst46S119_Gene_12785_g	-	Pst78S84_Gene_12580_g	-
Pst110S119_Gene_12376_g	-	Pst46S119_Gene_12793_g	-	Pst78S84_Gene_12596_g	PALP
Pst110S119_Gene_12377_g	-	Pst46S119_Gene_12794_g	-	Pst78S84_Gene_12602_g	-
Pst110S119_Gene_12379_g	-	Pst46S119_Gene_12803_g	Pex24p	Pst78S84_Gene_12607_g	-
Pst110S119_Gene_1239_g	-	Pst46S119_Gene_12808_g	-	Pst78S84_Gene_12620_g	Peptidase_M28
Pst110S119_Gene_12399_g	-	Pst46S119_Gene_12816_g	-	Pst78S84_Gene_12622_g	-
Pst110S119_Gene_12405_g	-	Pst46S119_Gene_12817_g	-	Pst78S84_Gene_1265_g	-
Pst110S119_Gene_12416_g	-	Pst46S119_Gene_12824_g	-	Pst78S84_Gene_12670_g	Lactonase
Pst110S119_Gene_12423_g	-	Pst46S119_Gene_12842_g	-	Pst78S84_Gene_12677_g	-
Pst110S119_Gene_12471_g	DUF21	Pst46S119_Gene_12868_g	-	Pst78S84_Gene_12706_g	-
Pst110S119_Gene_12478_g	-	Pst46S119_Gene_12874_g	-	Pst78S84_Gene_12712_g	-
Pst110S119_Gene_12487_g	-	Pst46S119_Gene_12879_g	-	Pst78S84_Gene_12716_g	-
Pst110S119_Gene_12492_g	-	Pst46S119_Gene_12895_g	-	Pst78S84_Gene_12730_g	-
Pst110S119_Gene_12493_g	-	Pst46S119_Gene_12900_g	-	Pst78S84_Gene_12731_g	-
Pst110S119_Gene_12498_g	-	Pst46S119_Gene_12902_g	-	Pst78S84_Gene_12767_g	zf-RING_2
Pst110S119_Gene_12500_g	-	Pst46S119_Gene_12905_g	-	Pst78S84_Gene_12775_g	-
Pst110S119_Gene_12506_g	-	Pst46S119_Gene_12938_g	DUF92	Pst78S84_Gene_12794_g	Pro_isomerase
Pst110S119_Gene_12508_g	WD40	Pst46S119_Gene_12940_g	-	Pst78S84_Gene_12807_g	-
Pst110S119_Gene_12513_g	PLA2_B	Pst46S119_Gene_12948_g	-	Pst78S84_Gene_12822_g	-
Pst110S119_Gene_12528_g	Solute_trans_a	Pst46S119_Gene_12949_g	-	Pst78S84_Gene_1283_g	-
Pst110S119_Gene_12532_g	-	Pst46S119_Gene_12950_g	-	Pst78S84_Gene_12834_g	-
Pst110S119_Gene_12538_g	Ribonuclease_T2	Pst46S119_Gene_12953_g	-	Pst78S84_Gene_1284_g	DUF3129
Pst110S119_Gene_12552_g	-	Pst46S119_Gene_12984_g	-	Pst78S84_Gene_12847_g	-
Pst110S119_Gene_1257_g	-	Pst46S119_Gene_12988_g	PLA2_B	Pst78S84_Gene_12869_g	-
Pst110S119_Gene_12570_g	AD	Pst46S119_Gene_13015_g	DUF3533	Pst78S84_Gene_12886_g	Pkinase
Pst110S119_Gene_1258_g	-	Pst46S119_Gene_13030_g	-	Pst78S84_Gene_12887_g	Sod_Cu
Pst110S119_Gene_1259_g	-	Pst46S119_Gene_13044_g	-	Pst78S84_Gene_12889_g	-
Pst110S119_Gene_12594_g	Reprolysin_5	Pst46S119_Gene_13051_g	SLT	Pst78S84_Gene_1292_g	-
Pst110S119_Gene_12623_g	Glyco_hydro_7	Pst46S119_Gene_13057_g	MIP	Pst78S84_Gene_1293_g	-
Pst110S119_Gene_12641_g	-	Pst46S119_Gene_13062_g	-	Pst78S84_Gene_12942_g	-
Pst110S119_Gene_12648_g	-	Pst46S119_Gene_13066_g	-	Pst78S84_Gene_12943_g	AA_kinase
Pst110S119_Gene_12649_g	-	Pst46S119_Gene_13072_g	Rab5ip	Pst78S84_Gene_12959_g	-
Pst110S119_Gene_12686_g	-	Pst46S119_Gene_1309_g	-	Pst78S84_Gene_12962_g	-
Pst110S119_Gene_1269_g	-	Pst46S119_Gene_13099_g	-	Pst78S84_Gene_12973_g	Glyco_hydro_18
Pst110S119_Gene_12700_g	-	Pst46S119_Gene_13115_g	-	Pst78S84_Gene_12987_g	-
Pst110S119_Gene_12705_g	-	Pst46S119_Gene_13136_g	-	Pst78S84_Gene_12988_g	-
Pst110S119_Gene_12709_g	-	Pst46S119_Gene_13140_g	WD40	Pst78S84_Gene_1300_g	zf-RING_2
Pst110S119_Gene_12710_g	Tmemb_170	Pst46S119_Gene_13142_g	-	Pst78S84_Gene_1302_g	DUF3129
Pst110S119_Gene_12723_g	-	Pst46S119_Gene_13145_g	-	Pst78S84_Gene_13024_g	-
Pst110S119_Gene_12745_g	-	Pst46S119_Gene_13149_g	-	Pst78S84_Gene_1303_g	Glyco_hydro_18
Pst110S119_Gene_1276_g	-	Pst46S119_Gene_13163_g	-	Pst78S84_Gene_1304_g	-
Pst110S119_Gene_12765_g	COesterase	Pst46S119_Gene_13173_g	Asp	Pst78S84_Gene_13042_g	-
Pst110S119_Gene_12782_g	-	Pst46S119_Gene_13194_g	-	Pst78S84_Gene_13048_g	-
Pst110S119_Gene_12791_g	CAP	Pst46S119_Gene_13202_g	-	Pst78S84_Gene_13053_g	-
Pst110S119_Gene_12804_g	-	Pst46S119_Gene_13205_g	-	Pst78S84_Gene_13059_g	-
Pst110S119_Gene_1281_g	-	Pst46S119_Gene_13234_g	Tim17	Pst78S84_Gene_13068_g	-
Pst110S119_Gene_12811_g	-	Pst46S119_Gene_13240_g	-	Pst78S84_Gene_13079_g	-
Pst110S119_Gene_12812_g	-	Pst46S119_Gene_13241_g	-	Pst78S84_Gene_13086_g	-
Pst110S119_Gene_12813_g	Glyco_transf_25	Pst46S119_Gene_13244_g	Pkinase	Pst78S84_Gene_13087_g	-
Pst110S119_Gene_12814_g	-	Pst46S119_Gene_13245_g	Sod_Cu	Pst78S84_Gene_1309_g	-
Pst110S119_Gene_12837_g	-	Pst46S119_Gene_13261_g	-	Pst78S84_Gene_13113_g	-
Pst110S119_Gene_12841_g	-	Pst46S119_Gene_13263_g	-	Pst78S84_Gene_13121_g	-
Pst110S119_Gene_12842_g	UQ_con	Pst46S119_Gene_13276_g	-	Pst78S84_Gene_13122_g	-
Pst110S119_Gene_12846_g	-	Pst46S119_Gene_13290_g	-	Pst78S84_Gene_13139_g	SurE
Pst110S119_Gene_12863_g	-	Pst46S119_Gene_13303_g	Glyco_hydro_18	Pst78S84_Gene_13148_g	-
Pst110S119_Gene_1287_g	-	Pst46S119_Gene_13308_g	tRNA-synt_2	Pst78S84_Gene_13155_g	-
Pst110S119_Gene_12870_g	Pectinesterase	Pst46S119_Gene_13315_g	Glyco_hydro_47	Pst78S84_Gene_13161_g	-
Pst110S119_Gene_1288_g	Peptidase_S8	Pst46S119_Gene_13327_g	-	Pst78S84_Gene_13162_g	-
Pst110S119_Gene_12882_g	-	Pst46S119_Gene_13356_g	-	Pst78S84_Gene_13163_g	-
Pst110S119_Gene_12883_g	-	Pst46S119_Gene_13360_g	-	Pst78S84_Gene_13172_g	-
Pst110S119_Gene_12885_g	-	Pst46S119_Gene_13363_g	Mito_carr	Pst78S84_Gene_13177_g	-
Pst110S119_Gene_12897_g	-	Pst46S119_Gene_13370_g	Myosin_head	Pst78S84_Gene_1319_g	-
Pst110S119_Gene_12899_g	-	Pst46S119_Gene_13372_g	Nup192	Pst78S84_Gene_13191_g	-
Pst110S119_Gene_1292_g	-	Pst46S119_Gene_13386_g	-	Pst78S84_Gene_13194_g	-
Pst110S119_Gene_12944_g	-	Pst46S119_Gene_13409_g	-	Pst78S84_Gene_13197_g	-
Pst110S119_Gene_12945_g	-	Pst46S119_Gene_13439_g	-	Pst78S84_Gene_13200_g	-
Pst110S119_Gene_12948_g	-	Pst46S119_Gene_13466_g	-	Pst78S84_Gene_13204_g	-
Pst110S119_Gene_1295_g	Pmp3	Pst46S119_Gene_13467_g	-	Pst78S84_Gene_13208_g	-
Pst110S119_Gene_12950_g	-	Pst46S119_Gene_13482_g	-	Pst78S84_Gene_13216_g	-
Pst110S119_Gene_12954_g	-	Pst46S119_Gene_13485_g	-	Pst78S84_Gene_13222_g	-
Pst110S119_Gene_12971_g	-	Pst46S119_Gene_1349_g	Pcc1	Pst78S84_Gene_13232_g	-
Pst110S119_Gene_12973_g	-	Pst46S119_Gene_13492_g	-	Pst78S84_Gene_13234_g	-
Pst110S119_Gene_12980_g	Polysacc_deac_1	Pst46S119_Gene_1350_g	-	Pst78S84_Gene_13259_g	PLA2_B
Pst110S119_Gene_12985_g	-	Pst46S119_Gene_13521_g	Glyco_hydro_26	Pst78S84_Gene_13265_g	-
Pst110S119_Gene_13001_g	-	Pst46S119_Gene_13531_g	-	Pst78S84_Gene_13271_g	-
Pst110S119_Gene_13010_g	-	Pst46S119_Gene_13559_g	-	Pst78S84_Gene_13280_g	-
Pst110S119_Gene_13013_g	CAP	Pst46S119_Gene_1356_g	Lipase_3	Pst78S84_Gene_13289_g	-
Pst110S119_Gene_13033_g	-	Pst46S119_Gene_13574_g	-	Pst78S84_Gene_1329_g	-
Pst110S119_Gene_13046_g	Actin	Pst46S119_Gene_13650_g	-	Pst78S84_Gene_13292_g	-
Pst110S119_Gene_13047_g	-	Pst46S119_Gene_13654_g	-	Pst78S84_Gene_13296_g	Glyco_hydro_71
Pst110S119_Gene_13062_g	Asp	Pst46S119_Gene_13669_g	-	Pst78S84_Gene_13300_g	-
Pst110S119_Gene_13069_g	Peptidase_S8	Pst46S119_Gene_1368_g	DPBB_1	Pst78S84_Gene_13308_g	-
Pst110S119_Gene_13087_g	-	Pst46S119_Gene_1369_g	-	Pst78S84_Gene_13309_g	-
Pst110S119_Gene_13096_g	-	Pst46S119_Gene_13746_g	-	Pst78S84_Gene_13310_g	-
Pst110S119_Gene_1311_g	-	Pst46S119_Gene_1375_g	HK	Pst78S84_Gene_13313_g	-
Pst110S119_Gene_13112_g	PIG-X	Pst46S119_Gene_1376_g	-	Pst78S84_Gene_13314_g	-
Pst110S119_Gene_13117_g	-	Pst46S119_Gene_13770_g	-	Pst78S84_Gene_13320_g	-
Pst110S119_Gene_13121_g	-	Pst46S119_Gene_13800_g	-	Pst78S84_Gene_13324_g	SLT
Pst110S119_Gene_13125_g	-	Pst46S119_Gene_13805_g	-	Pst78S84_Gene_1334_g	Ribosomal_L4
Pst110S119_Gene_13127_g	Glyco_hydro_43	Pst46S119_Gene_13814_g	-	Pst78S84_Gene_13340_g	Lyase_aromatic
Pst110S119_Gene_13132_g	-	Pst46S119_Gene_13843_g	Asp	Pst78S84_Gene_13344_g	Cellulase
Pst110S119_Gene_13157_g	-	Pst46S119_Gene_13844_g	-	Pst78S84_Gene_1335_g	Polysacc_deac_1
Pst110S119_Gene_13160_g	-	Pst46S119_Gene_13860_g	-	Pst78S84_Gene_13356_g	-
Pst110S119_Gene_13169_g	Abhydrolase_6	Pst46S119_Gene_13865_g	Polysacc_deac_1	Pst78S84_Gene_13361_g	-
Pst110S119_Gene_13172_g	-	Pst46S119_Gene_13882_g	Methyltransf_16	Pst78S84_Gene_13365_g	-
Pst110S119_Gene_13180_g	-	Pst46S119_Gene_13885_g	Thaumatin	Pst78S84_Gene_13367_g	-
Pst110S119_Gene_13187_g	-	Pst46S119_Gene_13923_g	Mito_carr	Pst78S84_Gene_13381_g	-
Pst110S119_Gene_13192_g	-	Pst46S119_Gene_13928_g	Ifi-6-16	Pst78S84_Gene_13386_g	-
Pst110S119_Gene_13199_g	-	Pst46S119_Gene_13944_g	-	Pst78S84_Gene_13390_g	-
Pst110S119_Gene_13227_g	-	Pst46S119_Gene_1395_g	-	Pst78S84_Gene_13403_g	-
Pst110S119_Gene_13229_g	-	Pst46S119_Gene_13967_g	-	Pst78S84_Gene_13410_g	-
Pst110S119_Gene_13273_g	SET	Pst46S119_Gene_1400_g	-	Pst78S84_Gene_13417_g	Reprolysin_2
Pst110S119_Gene_13279_g	Alpha-amylase	Pst46S119_Gene_1401_g	-	Pst78S84_Gene_13419_g	-
Pst110S119_Gene_13291_g	-	Pst46S119_Gene_14020_g	-	Pst78S84_Gene_1342_g	-
Pst110S119_Gene_13297_g	adh_short	Pst46S119_Gene_14023_g	DPBB_1	Pst78S84_Gene_13440_g	-
Pst110S119_Gene_1330_g	-	Pst46S119_Gene_14036_g	-	Pst78S84_Gene_13451_g	PBP
Pst110S119_Gene_13306_g	-	Pst46S119_Gene_14039_g	-	Pst78S84_Gene_13453_g	-
Pst110S119_Gene_13322_g	-	Pst46S119_Gene_14047_g	-	Pst78S84_Gene_13462_g	-
Pst110S119_Gene_13345_g	-	Pst46S119_Gene_14055_g	-	Pst78S84_Gene_13473_g	-
Pst110S119_Gene_1336_g	Catalase	Pst46S119_Gene_1406_g	-	Pst78S84_Gene_13488_g	-
Pst110S119_Gene_13362_g	-	Pst46S119_Gene_14073_g	-	Pst78S84_Gene_1350_g	-
Pst110S119_Gene_13380_g	DUF3129	Pst46S119_Gene_1408_g	-	Pst78S84_Gene_13541_g	-
Pst110S119_Gene_13384_g	-	Pst46S119_Gene_14085_g	-	Pst78S84_Gene_13549_g	DUF3605
Pst110S119_Gene_13388_g	-	Pst46S119_Gene_141_g	Peptidase_S8	Pst78S84_Gene_13550_g	-
Pst110S119_Gene_13389_g	CFEM	Pst46S119_Gene_1410_g	PRA-CH	Pst78S84_Gene_13582_g	NatB_MDM20
Pst110S119_Gene_13390_g	CFEM	Pst46S119_Gene_14111_g	-	Pst78S84_Gene_13585_g	-
Pst110S119_Gene_13395_g	-	Pst46S119_Gene_1412_g	-	Pst78S84_Gene_1359_g	Fungal_trans
Pst110S119_Gene_13407_g	-	Pst46S119_Gene_14126_g	-	Pst78S84_Gene_13591_g	-
Pst110S119_Gene_13426_g	COesterase	Pst46S119_Gene_1415_g	E1_DerP2_DerF2	Pst78S84_Gene_13596_g	-
Pst110S119_Gene_13435_g	Palm_thioest	Pst46S119_Gene_14162_g	-	Pst78S84_Gene_13626_g	-
Pst110S119_Gene_13454_g	-	Pst46S119_Gene_1418_g	Glyoxal_oxid_N	Pst78S84_Gene_13633_g	-
Pst110S119_Gene_13456_g	-	Pst46S119_Gene_14185_g	-	Pst78S84_Gene_13640_g	-
Pst110S119_Gene_13491_g	Peptidase_S10	Pst46S119_Gene_14190_g	-	Pst78S84_Gene_13641_g	-
Pst110S119_Gene_13494_g	-	Pst46S119_Gene_14208_g	-	Pst78S84_Gene_13644_g	-
Pst110S119_Gene_13497_g	-	Pst46S119_Gene_14227_g	-	Pst78S84_Gene_13646_g	-
Pst110S119_Gene_13513_g	-	Pst46S119_Gene_14263_g	-	Pst78S84_Gene_13648_g	-
Pst110S119_Gene_1352_g	Mito_carr	Pst46S119_Gene_14271_g	zf-RING_2	Pst78S84_Gene_13652_g	-
Pst110S119_Gene_13520_g	-	Pst46S119_Gene_14273_g	Glyco_hydro_7	Pst78S84_Gene_13655_g	-
Pst110S119_Gene_13526_g	-	Pst46S119_Gene_14293_g	HSP70	Pst78S84_Gene_13661_g	TB2_DP1_HVA22
Pst110S119_Gene_13528_g	-	Pst46S119_Gene_14294_g	-	Pst78S84_Gene_1367_g	-
Pst110S119_Gene_1353_g	MitMem_reg	Pst46S119_Gene_14306_g	-	Pst78S84_Gene_13675_g	-
Pst110S119_Gene_13531_g	Aim19	Pst46S119_Gene_14317_g	-	Pst78S84_Gene_1368_g	Pmp3
Pst110S119_Gene_13547_g	-	Pst46S119_Gene_14336_g	-	Pst78S84_Gene_13690_g	Mito_carr
Pst110S119_Gene_13550_g	Het-C	Pst46S119_Gene_14353_g	-	Pst78S84_Gene_13699_g	-
Pst110S119_Gene_13558_g	-	Pst46S119_Gene_14368_g	Glyco_hydro_71	Pst78S84_Gene_1370_g	Glyco_hydro_43
Pst110S119_Gene_13569_g	-	Pst46S119_Gene_14384_g	-	Pst78S84_Gene_13703_g	-
Pst110S119_Gene_13595_g	-	Pst46S119_Gene_14389_g	Glyco_hydro_18	Pst78S84_Gene_13706_g	-
Pst110S119_Gene_13596_g	-	Pst46S119_Gene_14411_g	-	Pst78S84_Gene_13725_g	SET
Pst110S119_Gene_13602_g	-	Pst46S119_Gene_14416_g	-	Pst78S84_Gene_13730_g	Het-C
Pst110S119_Gene_13608_g	Peptidase_M36	Pst46S119_Gene_14419_g	DUF21	Pst78S84_Gene_13736_g	-
Pst110S119_Gene_13619_g	-	Pst46S119_Gene_14421_g	Polysacc_deac_1	Pst78S84_Gene_13741_g	-
Pst110S119_Gene_13631_g	WD40	Pst46S119_Gene_14431_g	-	Pst78S84_Gene_13748_g	Reprolysin_5
Pst110S119_Gene_13636_g	-	Pst46S119_Gene_14432_g	-	Pst78S84_Gene_1376_g	-
Pst110S119_Gene_13646_g	zf-RING_2	Pst46S119_Gene_14438_g	-	Pst78S84_Gene_1384_g	-
Pst110S119_Gene_13648_g	-	Pst46S119_Gene_1444_g	-	Pst78S84_Gene_1393_g	-
Pst110S119_Gene_13655_g	-	Pst46S119_Gene_14446_g	-	Pst78S84_Gene_1397_g	-
Pst110S119_Gene_13659_g	Kelch_4	Pst46S119_Gene_14452_g	-	Pst78S84_Gene_1400_g	GMC_oxred_N
Pst110S119_Gene_13676_g	-	Pst46S119_Gene_14467_g	-	Pst78S84_Gene_1402_g	UPF0121
Pst110S119_Gene_13678_g	-	Pst46S119_Gene_14508_g	-	Pst78S84_Gene_1407_g	-
Pst110S119_Gene_13685_g	-	Pst46S119_Gene_1452_g	-	Pst78S84_Gene_1410_g	-
Pst110S119_Gene_1369_g	-	Pst46S119_Gene_14528_g	Cutinase	Pst78S84_Gene_1413_g	-
Pst110S119_Gene_13692_g	-	Pst46S119_Gene_14566_g	-	Pst78S84_Gene_142_g	-
Pst110S119_Gene_13702_g	-	Pst46S119_Gene_14568_g	-	Pst78S84_Gene_1424_g	-
Pst110S119_Gene_13703_g	-	Pst46S119_Gene_1457_g	-	Pst78S84_Gene_1437_g	-
Pst110S119_Gene_13706_g	-	Pst46S119_Gene_14573_g	-	Pst78S84_Gene_1449_g	-
Pst110S119_Gene_13707_g	-	Pst46S119_Gene_14611_g	-	Pst78S84_Gene_145_g	-
Pst110S119_Gene_13714_g	-	Pst46S119_Gene_14621_g	-	Pst78S84_Gene_1458_g	-
Pst110S119_Gene_13715_g	-	Pst46S119_Gene_14633_g	-	Pst78S84_Gene_1460_g	-
Pst110S119_Gene_13726_g	-	Pst46S119_Gene_14658_g	-	Pst78S84_Gene_1473_g	-
Pst110S119_Gene_13727_g	-	Pst46S119_Gene_14667_g	Glyco_hydro_18	Pst78S84_Gene_1487_g	-
Pst110S119_Gene_13735_g	-	Pst46S119_Gene_14680_g	-	Pst78S84_Gene_1488_g	-
Pst110S119_Gene_13743_g	-	Pst46S119_Gene_14683_g	-	Pst78S84_Gene_1493_g	-
Pst110S119_Gene_1393_g	Pro-kuma_activ	Pst46S119_Gene_14704_g	-	Pst78S84_Gene_1495_g	Palm_thioest
Pst110S119_Gene_1406_g	-	Pst46S119_Gene_14724_g	-	Pst78S84_Gene_1501_g	BBE
Pst110S119_Gene_1408_g	Lipase_3	Pst46S119_Gene_14730_g	-	Pst78S84_Gene_1512_g	-
Pst110S119_Gene_1416_g	DUF5127	Pst46S119_Gene_14732_g	-	Pst78S84_Gene_1518_g	-
Pst110S119_Gene_1426_g	-	Pst46S119_Gene_14734_g	GATase	Pst78S84_Gene_1531_g	-
Pst110S119_Gene_1435_g	-	Pst46S119_Gene_1474_g	-	Pst78S84_Gene_1544_g	CFEM
Pst110S119_Gene_1445_g	-	Pst46S119_Gene_14747_g	-	Pst78S84_Gene_1545_g	CFEM
Pst110S119_Gene_1460_g	-	Pst46S119_Gene_14748_g	VPS9	Pst78S84_Gene_1555_g	-
Pst110S119_Gene_1473_g	-	Pst46S119_Gene_14754_g	-	Pst78S84_Gene_1556_g	FMO-like
Pst110S119_Gene_1481_g	-	Pst46S119_Gene_14765_g	-	Pst78S84_Gene_1564_g	-
Pst110S119_Gene_1492_g	-	Pst46S119_Gene_14784_g	-	Pst78S84_Gene_1576_g	Glyco_hydro_71
Pst110S119_Gene_1537_g	Ferritin_2	Pst46S119_Gene_1479_g	-	Pst78S84_Gene_1590_g	Sod_Cu
Pst110S119_Gene_1538_g	-	Pst46S119_Gene_14801_g	DUF3129	Pst78S84_Gene_1595_g	SH3_1
Pst110S119_Gene_1539_g	-	Pst46S119_Gene_14812_g	Gaa1	Pst78S84_Gene_1602_g	-
Pst110S119_Gene_1557_g	-	Pst46S119_Gene_14821_g	-	Pst78S84_Gene_1608_g	Glyco_hydro_26
Pst110S119_Gene_156_g	-	Pst46S119_Gene_14838_g	-	Pst78S84_Gene_1615_g	-
Pst110S119_Gene_1560_g	-	Pst46S119_Gene_14847_g	-	Pst78S84_Gene_1617_g	-
Pst110S119_Gene_1561_g	-	Pst46S119_Gene_14852_g	-	Pst78S84_Gene_1625_g	-
Pst110S119_Gene_1562_g	-	Pst46S119_Gene_14856_g	-	Pst78S84_Gene_1645_g	DAD
Pst110S119_Gene_1563_g	Exo_endo_phos	Pst46S119_Gene_14864_g	-	Pst78S84_Gene_1650_g	-
Pst110S119_Gene_1577_g	Glyoxal_oxid_N	Pst46S119_Gene_14889_g	Glyco_transf_28	Pst78S84_Gene_1656_g	-
Pst110S119_Gene_1579_g	-	Pst46S119_Gene_14893_g	adh_short	Pst78S84_Gene_1660_g	-
Pst110S119_Gene_158_g	-	Pst46S119_Gene_14895_g	-	Pst78S84_Gene_167_g	COesterase
Pst110S119_Gene_1596_g	-	Pst46S119_Gene_14896_g	-	Pst78S84_Gene_1671_g	-
Pst110S119_Gene_16_g	Thiolase_N	Pst46S119_Gene_14898_g	-	Pst78S84_Gene_1674_g	Glyco_hydro_10
Pst110S119_Gene_1601_g	Sad1_UNC	Pst46S119_Gene_14910_g	-	Pst78S84_Gene_1676_g	-
Pst110S119_Gene_1602_g	-	Pst46S119_Gene_14920_g	-	Pst78S84_Gene_1681_g	-
Pst110S119_Gene_1606_g	-	Pst46S119_Gene_14934_g	-	Pst78S84_Gene_1688_g	JAB
Pst110S119_Gene_1631_g	zf-RING_2	Pst46S119_Gene_1494_g	ERGIC_N	Pst78S84_Gene_17_g	-
Pst110S119_Gene_1632_g	Nsp1_C	Pst46S119_Gene_14952_g	-	Pst78S84_Gene_1702_g	Hydrolase_4
Pst110S119_Gene_1655_g	-	Pst46S119_Gene_14959_g	-	Pst78S84_Gene_1735_g	PLA2_B
Pst110S119_Gene_1656_g	-	Pst46S119_Gene_14973_g	-	Pst78S84_Gene_1737_g	-
Pst110S119_Gene_166_g	Alpha-amylase	Pst46S119_Gene_14980_g	-	Pst78S84_Gene_1738_g	Glyco_hydro_47
Pst110S119_Gene_167_g	-	Pst46S119_Gene_14982_g	-	Pst78S84_Gene_1752_g	-
Pst110S119_Gene_1672_g	-	Pst46S119_Gene_14998_g	-	Pst78S84_Gene_1771_g	Peptidase_S8
Pst110S119_Gene_1673_g	-	Pst46S119_Gene_14999_g	-	Pst78S84_Gene_1772_g	-
Pst110S119_Gene_1688_g	-	Pst46S119_Gene_15001_g	-	Pst78S84_Gene_1780_g	Glyco_hydro_61
Pst110S119_Gene_1689_g	Melibiase_2	Pst46S119_Gene_15013_g	-	Pst78S84_Gene_1799_g	Peptidase_M48
Pst110S119_Gene_1703_g	Pro_isomerase	Pst46S119_Gene_15016_g	-	Pst78S84_Gene_18_g	-
Pst110S119_Gene_1715_g	-	Pst46S119_Gene_15019_g	-	Pst78S84_Gene_1806_g	-
Pst110S119_Gene_172_g	-	Pst46S119_Gene_15023_g	-	Pst78S84_Gene_1809_g	Cellulase
Pst110S119_Gene_1720_g	-	Pst46S119_Gene_15029_g	Glyco_hydro_26	Pst78S84_Gene_181_g	-
Pst110S119_Gene_1721_g	-	Pst46S119_Gene_15034_g	-	Pst78S84_Gene_1822_g	-
Pst110S119_Gene_1722_g	-	Pst46S119_Gene_1504_g	-	Pst78S84_Gene_1831_g	Pyrid_ox_like
Pst110S119_Gene_1730_g	Las1	Pst46S119_Gene_15041_g	-	Pst78S84_Gene_1832_g	-
Pst110S119_Gene_1737_g	E1_DerP2_DerF2	Pst46S119_Gene_15042_g	WD40	Pst78S84_Gene_1833_g	-
Pst110S119_Gene_1752_g	Glyco_hydro_3	Pst46S119_Gene_15058_g	Glyco_hydro_63N	Pst78S84_Gene_1834_g	-
Pst110S119_Gene_1755_g	-	Pst46S119_Gene_1506_g	DIOX_N	Pst78S84_Gene_1835_g	-
Pst110S119_Gene_1766_g	DAD	Pst46S119_Gene_15066_g	-	Pst78S84_Gene_1839_g	-
Pst110S119_Gene_1772_g	Trehalose_PPase	Pst46S119_Gene_1507_g	-	Pst78S84_Gene_1866_g	-
Pst110S119_Gene_1784_g	-	Pst46S119_Gene_15096_g	-	Pst78S84_Gene_1889_g	-
Pst110S119_Gene_179_g	-	Pst46S119_Gene_15099_g	Glyco_hydro_15	Pst78S84_Gene_189_g	-
Pst110S119_Gene_1801_g	-	Pst46S119_Gene_15122_g	Polysacc_deac_1	Pst78S84_Gene_1923_g	-
Pst110S119_Gene_1813_g	-	Pst46S119_Gene_15126_g	-	Pst78S84_Gene_1926_g	Thioredoxin
Pst110S119_Gene_1814_g	-	Pst46S119_Gene_1513_g	-	Pst78S84_Gene_194_g	-
Pst110S119_Gene_1825_g	Cellulase	Pst46S119_Gene_15138_g	-	Pst78S84_Gene_1940_g	Peptidase_S10
Pst110S119_Gene_1828_g	Peptidase_S10	Pst46S119_Gene_15139_g	-	Pst78S84_Gene_1962_g	zf-met
Pst110S119_Gene_184_g	-	Pst46S119_Gene_15141_g	-	Pst78S84_Gene_197_g	-
Pst110S119_Gene_188_g	Glyco_hydro_15	Pst46S119_Gene_15147_g	-	Pst78S84_Gene_1974_g	-
Pst110S119_Gene_1881_g	-	Pst46S119_Gene_15156_g	-	Pst78S84_Gene_1987_g	Polysacc_deac_1
Pst110S119_Gene_1882_g	-	Pst46S119_Gene_15157_g	LMWPc	Pst78S84_Gene_1993_g	-
Pst110S119_Gene_1885_g	-	Pst46S119_Gene_1516_g	-	Pst78S84_Gene_2005_g	-
Pst110S119_Gene_1894_g	-	Pst46S119_Gene_1523_g	-	Pst78S84_Gene_2007_g	ThiF
Pst110S119_Gene_1895_g	Sod_Cu	Pst46S119_Gene_1527_g	-	Pst78S84_Gene_2027_g	-
Pst110S119_Gene_1899_g	Sod_Cu	Pst46S119_Gene_153_g	-	Pst78S84_Gene_2032_g	Asp
Pst110S119_Gene_1900_g	Sod_Cu	Pst46S119_Gene_1535_g	DPBB_1	Pst78S84_Gene_2034_g	-
Pst110S119_Gene_1902_g	Sod_Cu	Pst46S119_Gene_1553_g	-	Pst78S84_Gene_2039_g	-
Pst110S119_Gene_1903_g	Sod_Cu	Pst46S119_Gene_1555_g	Pro-kuma_activ	Pst78S84_Gene_2041_g	Glyco_hydro_43
Pst110S119_Gene_1913_g	-	Pst46S119_Gene_1578_g	-	Pst78S84_Gene_2042_g	Grp1_Fun34_YaaH
Pst110S119_Gene_1923_g	-	Pst46S119_Gene_1579_g	-	Pst78S84_Gene_2057_g	-
Pst110S119_Gene_1924_g	PBP	Pst46S119_Gene_158_g	Polysacc_deac_1	Pst78S84_Gene_2059_g	Dioxygenase_C
Pst110S119_Gene_1927_g	-	Pst46S119_Gene_159_g	Polysacc_deac_1	Pst78S84_Gene_2063_g	-
Pst110S119_Gene_1941_g	Glyco_hydro_71	Pst46S119_Gene_1598_g	-	Pst78S84_Gene_2064_g	Glyco_transf_25
Pst110S119_Gene_1960_g	-	Pst46S119_Gene_1600_g	Asp	Pst78S84_Gene_2065_g	-
Pst110S119_Gene_1980_g	-	Pst46S119_Gene_1602_g	-	Pst78S84_Gene_207_g	-
Pst110S119_Gene_199_g	-	Pst46S119_Gene_161_g	-	Pst78S84_Gene_2082_g	-
Pst110S119_Gene_1991_g	Glyco_hydro_125	Pst46S119_Gene_1611_g	-	Pst78S84_Gene_2094_g	Glyco_hydro_35
Pst110S119_Gene_2036_g	-	Pst46S119_Gene_1637_g	GPI-anchored	Pst78S84_Gene_2095_g	-
Pst110S119_Gene_2043_g	-	Pst46S119_Gene_1638_g	-	Pst78S84_Gene_21_g	DUF92
Pst110S119_Gene_2046_g	Abhydrolase_2	Pst46S119_Gene_1640_g	-	Pst78S84_Gene_210_g	-
Pst110S119_Gene_2053_g	-	Pst46S119_Gene_1655_g	PLA2_B	Pst78S84_Gene_2101_g	-
Pst110S119_Gene_2057_g	-	Pst46S119_Gene_1676_g	-	Pst78S84_Gene_2104_g	Asp
Pst110S119_Gene_2062_g	-	Pst46S119_Gene_1677_g	-	Pst78S84_Gene_2109_g	-
Pst110S119_Gene_2076_g	-	Pst46S119_Gene_1693_g	-	Pst78S84_Gene_2118_g	-
Pst110S119_Gene_2077_g	-	Pst46S119_Gene_1695_g	-	Pst78S84_Gene_2121_g	-
Pst110S119_Gene_210_g	TB2_DP1_HVA22	Pst46S119_Gene_1702_g	GPI-anchored	Pst78S84_Gene_2122_g	-
Pst110S119_Gene_2102_g	-	Pst46S119_Gene_1707_g	ATE_N	Pst78S84_Gene_2123_g	-
Pst110S119_Gene_2107_g	SARAF	Pst46S119_Gene_1708_g	Sod_Cu	Pst78S84_Gene_2126_g	-
Pst110S119_Gene_2108_g	CM_2	Pst46S119_Gene_1713_g	Polysacc_deac_1	Pst78S84_Gene_2127_g	-
Pst110S119_Gene_2112_g	-	Pst46S119_Gene_1722_g	-	Pst78S84_Gene_213_g	-
Pst110S119_Gene_2134_g	-	Pst46S119_Gene_1723_g	Glyco_hydro_35	Pst78S84_Gene_2143_g	-
Pst110S119_Gene_2136_g	-	Pst46S119_Gene_1736_g	Glycos_transf_3	Pst78S84_Gene_2165_g	Thiolase_C
Pst110S119_Gene_2145_g	Glyco_hydro_12	Pst46S119_Gene_1768_g	-	Pst78S84_Gene_2169_g	MatE
Pst110S119_Gene_2152_g	-	Pst46S119_Gene_1775_g	-	Pst78S84_Gene_2171_g	-
Pst110S119_Gene_2162_g	Glyco_hydro_47	Pst46S119_Gene_1780_g	-	Pst78S84_Gene_2173_g	-
Pst110S119_Gene_2164_g	-	Pst46S119_Gene_1795_g	-	Pst78S84_Gene_2181_g	-
Pst110S119_Gene_2166_g	Aminotran_5	Pst46S119_Gene_1810_g	-	Pst78S84_Gene_2196_g	Glyco_hydro_7
Pst110S119_Gene_217_g	-	Pst46S119_Gene_1815_g	-	Pst78S84_Gene_220_g	Cu-oxidase_3
Pst110S119_Gene_2186_g	-	Pst46S119_Gene_1818_g	-	Pst78S84_Gene_2231_g	zf-RING_2
Pst110S119_Gene_2189_g	-	Pst46S119_Gene_1819_g	-	Pst78S84_Gene_2235_g	Lipase_GDSL
Pst110S119_Gene_2196_g	-	Pst46S119_Gene_1827_g	-	Pst78S84_Gene_2240_g	FAD_binding_6
Pst110S119_Gene_2197_g	His_Phos_2	Pst46S119_Gene_1832_g	-	Pst78S84_Gene_2244_g	-
Pst110S119_Gene_2201_g	CAP	Pst46S119_Gene_1845_g	-	Pst78S84_Gene_2250_g	Ish1
Pst110S119_Gene_2207_g	GPI-anchored	Pst46S119_Gene_1849_g	Asp	Pst78S84_Gene_2255_g	-
Pst110S119_Gene_2208_g	GPI-anchored	Pst46S119_Gene_1877_g	-	Pst78S84_Gene_2256_g	-
Pst110S119_Gene_2210_g	-	Pst46S119_Gene_1892_g	Polysacc_deac_1	Pst78S84_Gene_2263_g	p450
Pst110S119_Gene_2218_g	-	Pst46S119_Gene_1906_g	-	Pst78S84_Gene_2266_g	-
Pst110S119_Gene_2240_g	Mem_trans	Pst46S119_Gene_1920_g	-	Pst78S84_Gene_2272_g	DUF3129
Pst110S119_Gene_2250_g	-	Pst46S119_Gene_1921_g	-	Pst78S84_Gene_2276_g	Lipase_3
Pst110S119_Gene_2251_g	-	Pst46S119_Gene_1924_g	-	Pst78S84_Gene_2280_g	-
Pst110S119_Gene_2253_g	-	Pst46S119_Gene_1930_g	-	Pst78S84_Gene_2327_g	-
Pst110S119_Gene_2265_g	Tyrosinase	Pst46S119_Gene_1946_g	DDOST_48kD	Pst78S84_Gene_2330_g	-
Pst110S119_Gene_2276_g	-	Pst46S119_Gene_1948_g	Glyco_hydro_43	Pst78S84_Gene_2332_g	GPI-anchored
Pst110S119_Gene_2277_g	DPBB_1	Pst46S119_Gene_1950_g	Cu-oxidase_3	Pst78S84_Gene_2335_g	-
Pst110S119_Gene_2278_g	-	Pst46S119_Gene_1964_g	DUF3129	Pst78S84_Gene_2336_g	Glyoxal_oxid_N
Pst110S119_Gene_228_g	-	Pst46S119_Gene_1967_g	-	Pst78S84_Gene_2346_g	FKBP_C
Pst110S119_Gene_2280_g	-	Pst46S119_Gene_1969_g	-	Pst78S84_Gene_2350_g	DPBB_1
Pst110S119_Gene_2286_g	-	Pst46S119_Gene_197_g	-	Pst78S84_Gene_2354_g	PEX-1N
Pst110S119_Gene_2311_g	-	Pst46S119_Gene_2004_g	-	Pst78S84_Gene_2358_g	-
Pst110S119_Gene_232_g	-	Pst46S119_Gene_2013_g	-	Pst78S84_Gene_2367_g	-
Pst110S119_Gene_2322_g	Glyco_hydro_12	Pst46S119_Gene_2028_g	TBP	Pst78S84_Gene_2369_g	FAD_binding_4
Pst110S119_Gene_234_g	-	Pst46S119_Gene_2044_g	Glyoxal_oxid_N	Pst78S84_Gene_2370_g	-
Pst110S119_Gene_2354_g	Cu-oxidase_3	Pst46S119_Gene_2045_g	-	Pst78S84_Gene_2404_g	-
Pst110S119_Gene_2355_g	-	Pst46S119_Gene_2054_g	-	Pst78S84_Gene_2407_g	FAD_binding_3
Pst110S119_Gene_2368_g	-	Pst46S119_Gene_2062_g	-	Pst78S84_Gene_2413_g	-
Pst110S119_Gene_2371_g	Cellulase	Pst46S119_Gene_2063_g	-	Pst78S84_Gene_2418_g	Thaumatin
Pst110S119_Gene_2379_g	-	Pst46S119_Gene_2073_g	-	Pst78S84_Gene_2429_g	Polysacc_deac_1
Pst110S119_Gene_238_g	-	Pst46S119_Gene_2074_g	Inhibitor_I9	Pst78S84_Gene_243_g	Melibiase_2
Pst110S119_Gene_2383_g	-	Pst46S119_Gene_2083_g	-	Pst78S84_Gene_2441_g	-
Pst110S119_Gene_2384_g	-	Pst46S119_Gene_2085_g	-	Pst78S84_Gene_2444_g	-
Pst110S119_Gene_2385_g	-	Pst46S119_Gene_2092_g	-	Pst78S84_Gene_2451_g	Glyco_hydro_28
Pst110S119_Gene_2390_g	SPRY	Pst46S119_Gene_2093_g	-	Pst78S84_Gene_2453_g	-
Pst110S119_Gene_2391_g	-	Pst46S119_Gene_2127_g	-	Pst78S84_Gene_2460_g	-
Pst110S119_Gene_2392_g	-	Pst46S119_Gene_2135_g	PBP	Pst78S84_Gene_2483_g	MBOAT_2
Pst110S119_Gene_240_g	-	Pst46S119_Gene_2144_g	-	Pst78S84_Gene_2498_g	-
Pst110S119_Gene_2403_g	SEN1_N	Pst46S119_Gene_2164_g	Pro-kuma_activ	Pst78S84_Gene_2512_g	-
Pst110S119_Gene_2408_g	-	Pst46S119_Gene_2169_g	zf-rbx1	Pst78S84_Gene_2528_g	-
Pst110S119_Gene_2409_g	-	Pst46S119_Gene_2175_g	-	Pst78S84_Gene_2531_g	-
Pst110S119_Gene_241_g	-	Pst46S119_Gene_2176_g	-	Pst78S84_Gene_2544_g	Mito_carr
Pst110S119_Gene_2410_g	-	Pst46S119_Gene_2178_g	-	Pst78S84_Gene_2560_g	-
Pst110S119_Gene_2414_g	-	Pst46S119_Gene_2184_g	Lactamase_B_2	Pst78S84_Gene_2585_g	DUF5127
Pst110S119_Gene_2425_g	-	Pst46S119_Gene_2196_g	-	Pst78S84_Gene_2586_g	DPBB_1
Pst110S119_Gene_2435_g	-	Pst46S119_Gene_2244_g	-	Pst78S84_Gene_2592_g	-
Pst110S119_Gene_2439_g	-	Pst46S119_Gene_2257_g	DUF5127	Pst78S84_Gene_2596_g	-
Pst110S119_Gene_2444_g	-	Pst46S119_Gene_227_g	-	Pst78S84_Gene_2606_g	-
Pst110S119_Gene_2447_g	-	Pst46S119_Gene_2270_g	-	Pst78S84_Gene_261_g	Abhydrolase_6
Pst110S119_Gene_2464_g	-	Pst46S119_Gene_2272_g	FGGY_N	Pst78S84_Gene_2613_g	-
Pst110S119_Gene_2484_g	-	Pst46S119_Gene_2306_g	-	Pst78S84_Gene_2615_g	-
Pst110S119_Gene_2486_g	-	Pst46S119_Gene_2318_g	-	Pst78S84_Gene_2639_g	-
Pst110S119_Gene_2488_g	-	Pst46S119_Gene_233_g	Glyco_hydro_7	Pst78S84_Gene_2641_g	-
Pst110S119_Gene_2499_g	Glyco_hydro_63N	Pst46S119_Gene_2332_g	-	Pst78S84_Gene_2672_g	-
Pst110S119_Gene_2501_g	-	Pst46S119_Gene_2336_g	-	Pst78S84_Gene_2686_g	-
Pst110S119_Gene_2502_g	-	Pst46S119_Gene_2337_g	-	Pst78S84_Gene_2687_g	-
Pst110S119_Gene_2508_g	Melibiase_2	Pst46S119_Gene_2341_g	-	Pst78S84_Gene_2699_g	-
Pst110S119_Gene_2523_g	Thaumatin	Pst46S119_Gene_2365_g	Glyco_hydro_7	Pst78S84_Gene_2700_g	-
Pst110S119_Gene_2536_g	-	Pst46S119_Gene_2368_g	adh_short	Pst78S84_Gene_2707_g	-
Pst110S119_Gene_255_g	Glyco_hydro_71	Pst46S119_Gene_2371_g	-	Pst78S84_Gene_2738_g	-
Pst110S119_Gene_2551_g	-	Pst46S119_Gene_2377_g	-	Pst78S84_Gene_2739_g	-
Pst110S119_Gene_2557_g	-	Pst46S119_Gene_239_g	-	Pst78S84_Gene_2745_g	-
Pst110S119_Gene_2573_g	-	Pst46S119_Gene_2393_g	-	Pst78S84_Gene_2749_g	-
Pst110S119_Gene_2596_g	DUF3533	Pst46S119_Gene_2423_g	-	Pst78S84_Gene_2760_g	Vps62
Pst110S119_Gene_2601_g	Glyco_transf_28	Pst46S119_Gene_2424_g	Glyco_hydro_16	Pst78S84_Gene_2772_g	-
Pst110S119_Gene_2606_g	Glyco_hydro_47	Pst46S119_Gene_243_g	-	Pst78S84_Gene_279_g	-
Pst110S119_Gene_2612_g	-	Pst46S119_Gene_2444_g	Cellulase	Pst78S84_Gene_2792_g	Glyoxal_oxid_N
Pst110S119_Gene_262_g	-	Pst46S119_Gene_2447_g	-	Pst78S84_Gene_2798_g	-
Pst110S119_Gene_2632_g	-	Pst46S119_Gene_2465_g	-	Pst78S84_Gene_2803_g	Kelch_4
Pst110S119_Gene_2636_g	-	Pst46S119_Gene_2470_g	Pantoate_ligase	Pst78S84_Gene_2807_g	-
Pst110S119_Gene_2655_g	Ras	Pst46S119_Gene_2484_g	-	Pst78S84_Gene_2816_g	-
Pst110S119_Gene_2658_g	Asp	Pst46S119_Gene_2489_g	-	Pst78S84_Gene_282_g	RAI16-like
Pst110S119_Gene_2668_g	-	Pst46S119_Gene_2490_g	-	Pst78S84_Gene_2843_g	-
Pst110S119_Gene_2672_g	-	Pst46S119_Gene_2491_g	-	Pst78S84_Gene_2846_g	-
Pst110S119_Gene_2690_g	-	Pst46S119_Gene_2492_g	-	Pst78S84_Gene_2855_g	SPC22
Pst110S119_Gene_2697_g	Sel1	Pst46S119_Gene_25_g	-	Pst78S84_Gene_2857_g	-
Pst110S119_Gene_2711_g	Polysacc_deac_1	Pst46S119_Gene_250_g	-	Pst78S84_Gene_2863_g	Glyoxal_oxid_N
Pst110S119_Gene_2712_g	Polysacc_deac_1	Pst46S119_Gene_2502_g	DPBB_1	Pst78S84_Gene_287_g	-
Pst110S119_Gene_2729_g	-	Pst46S119_Gene_2505_g	MMM1	Pst78S84_Gene_2879_g	PRA-CH
Pst110S119_Gene_273_g	-	Pst46S119_Gene_2523_g	-	Pst78S84_Gene_288_g	Ferritin_2
Pst110S119_Gene_2733_g	-	Pst46S119_Gene_2527_g	-	Pst78S84_Gene_2890_g	-
Pst110S119_Gene_2741_g	SH3_1	Pst46S119_Gene_2565_g	-	Pst78S84_Gene_2914_g	Glyco_hydro_76
Pst110S119_Gene_2745_g	-	Pst46S119_Gene_2571_g	-	Pst78S84_Gene_2949_g	-
Pst110S119_Gene_2749_g	-	Pst46S119_Gene_2591_g	-	Pst78S84_Gene_2951_g	-
Pst110S119_Gene_2781_g	-	Pst46S119_Gene_2612_g	-	Pst78S84_Gene_2959_g	-
Pst110S119_Gene_2786_g	-	Pst46S119_Gene_2617_g	Glyco_hydro_26	Pst78S84_Gene_2967_g	-
Pst110S119_Gene_2790_g	-	Pst46S119_Gene_2632_g	-	Pst78S84_Gene_2970_g	-
Pst110S119_Gene_2794_g	-	Pst46S119_Gene_2635_g	-	Pst78S84_Gene_2987_g	Abhydrolase_2
Pst110S119_Gene_2798_g	-	Pst46S119_Gene_2637_g	Abhydrolase_2	Pst78S84_Gene_2999_g	-
Pst110S119_Gene_28_g	-	Pst46S119_Gene_2651_g	-	Pst78S84_Gene_301_g	-
Pst110S119_Gene_2804_g	CNOT1_HEAT	Pst46S119_Gene_2657_g	Glyco_hydro_12	Pst78S84_Gene_3041_g	-
Pst110S119_Gene_281_g	-	Pst46S119_Gene_2665_g	E1_DerP2_DerF2	Pst78S84_Gene_3048_g	-
Pst110S119_Gene_2810_g	Nup192	Pst46S119_Gene_2671_g	-	Pst78S84_Gene_3059_g	-
Pst110S119_Gene_2822_g	Peptidase_S9_N	Pst46S119_Gene_2675_g	-	Pst78S84_Gene_3068_g	-
Pst110S119_Gene_2830_g	-	Pst46S119_Gene_2681_g	Rot1	Pst78S84_Gene_307_g	-
Pst110S119_Gene_2832_g	-	Pst46S119_Gene_2682_g	Asp	Pst78S84_Gene_3080_g	-
Pst110S119_Gene_289_g	DUF3455	Pst46S119_Gene_2713_g	-	Pst78S84_Gene_3083_g	-
Pst110S119_Gene_2895_g	PRA-CH	Pst46S119_Gene_2717_g	Glyco_hydro_18	Pst78S84_Gene_3098_g	-
Pst110S119_Gene_2900_g	-	Pst46S119_Gene_2730_g	-	Pst78S84_Gene_3104_g	-
Pst110S119_Gene_2902_g	-	Pst46S119_Gene_2734_g	-	Pst78S84_Gene_3106_g	Aminotran_5
Pst110S119_Gene_2904_g	-	Pst46S119_Gene_2735_g	-	Pst78S84_Gene_3122_g	-
Pst110S119_Gene_2907_g	Peptidase_S10	Pst46S119_Gene_2752_g	-	Pst78S84_Gene_3131_g	-
Pst110S119_Gene_2927_g	-	Pst46S119_Gene_2753_g	FAD_binding_3	Pst78S84_Gene_3140_g	adh_short
Pst110S119_Gene_2942_g	-	Pst46S119_Gene_2757_g	-	Pst78S84_Gene_3144_g	-
Pst110S119_Gene_2954_g	-	Pst46S119_Gene_2764_g	CFEM	Pst78S84_Gene_3166_g	-
Pst110S119_Gene_296_g	-	Pst46S119_Gene_2765_g	CFEM	Pst78S84_Gene_3180_g	-
Pst110S119_Gene_2967_g	-	Pst46S119_Gene_2767_g	-	Pst78S84_Gene_3186_g	-
Pst110S119_Gene_2996_g	Pex24p	Pst46S119_Gene_278_g	Glyco_hydro_18	Pst78S84_Gene_3200_g	SAP18
Pst110S119_Gene_3004_g	-	Pst46S119_Gene_2788_g	NAD_binding_8	Pst78S84_Gene_3202_g	CIA30
Pst110S119_Gene_3018_g	-	Pst46S119_Gene_279_g	-	Pst78S84_Gene_321_g	-
Pst110S119_Gene_302_g	-	Pst46S119_Gene_2796_g	-	Pst78S84_Gene_3215_g	-
Pst110S119_Gene_303_g	Glyco_hydro_18	Pst46S119_Gene_2818_g	-	Pst78S84_Gene_3221_g	-
Pst110S119_Gene_3042_g	-	Pst46S119_Gene_2819_g	-	Pst78S84_Gene_3227_g	Ras
Pst110S119_Gene_3046_g	-	Pst46S119_Gene_2823_g	-	Pst78S84_Gene_323_g	-
Pst110S119_Gene_3047_g	-	Pst46S119_Gene_2835_g	zf-U1	Pst78S84_Gene_3237_g	-
Pst110S119_Gene_3058_g	-	Pst46S119_Gene_2856_g	Thioredoxin	Pst78S84_Gene_3255_g	Nucleoporin_FG
Pst110S119_Gene_306_g	-	Pst46S119_Gene_2871_g	-	Pst78S84_Gene_3257_g	-
Pst110S119_Gene_3074_g	Glyco_hydro_88	Pst46S119_Gene_2873_g	-	Pst78S84_Gene_3258_g	-
Pst110S119_Gene_3075_g	Glyco_hydro_88	Pst46S119_Gene_2891_g	-	Pst78S84_Gene_3260_g	-
Pst110S119_Gene_3089_g	-	Pst46S119_Gene_2903_g	-	Pst78S84_Gene_3299_g	-
Pst110S119_Gene_3118_g	-	Pst46S119_Gene_2904_g	Glyco_hydro_15	Pst78S84_Gene_3304_g	Thaumatin
Pst110S119_Gene_312_g	-	Pst46S119_Gene_2918_g	Peptidase_M28	Pst78S84_Gene_3306_g	zf-U1
Pst110S119_Gene_3121_g	-	Pst46S119_Gene_2942_g	DUF3129	Pst78S84_Gene_3311_g	-
Pst110S119_Gene_3148_g	-	Pst46S119_Gene_2944_g	Glyco_hydro_10	Pst78S84_Gene_3323_g	-
Pst110S119_Gene_3151_g	-	Pst46S119_Gene_295_g	UQ_con	Pst78S84_Gene_3345_g	-
Pst110S119_Gene_3154_g	-	Pst46S119_Gene_2955_g	-	Pst78S84_Gene_3346_g	-
Pst110S119_Gene_3163_g	-	Pst46S119_Gene_2956_g	-	Pst78S84_Gene_3348_g	-
Pst110S119_Gene_3220_g	-	Pst46S119_Gene_2959_g	-	Pst78S84_Gene_336_g	DUF3455
Pst110S119_Gene_3244_g	Lectin_leg-like	Pst46S119_Gene_2970_g	-	Pst78S84_Gene_3365_g	-
Pst110S119_Gene_3259_g	-	Pst46S119_Gene_2973_g	-	Pst78S84_Gene_3367_g	-
Pst110S119_Gene_3261_g	-	Pst46S119_Gene_2981_g	-	Pst78S84_Gene_337_g	DUF3455
Pst110S119_Gene_3269_g	-	Pst46S119_Gene_2985_g	CAP	Pst78S84_Gene_3390_g	-
Pst110S119_Gene_3276_g	-	Pst46S119_Gene_2990_g	-	Pst78S84_Gene_3393_g	-
Pst110S119_Gene_3284_g	Yos1	Pst46S119_Gene_2999_g	-	Pst78S84_Gene_3404_g	-
Pst110S119_Gene_3292_g	-	Pst46S119_Gene_3026_g	-	Pst78S84_Gene_3412_g	DUF4203
Pst110S119_Gene_3296_g	Glyco_hydro_26	Pst46S119_Gene_3029_g	-	Pst78S84_Gene_3422_g	-
Pst110S119_Gene_33_g	-	Pst46S119_Gene_3037_g	-	Pst78S84_Gene_3431_g	-
Pst110S119_Gene_3307_g	-	Pst46S119_Gene_3058_g	-	Pst78S84_Gene_3450_g	-
Pst110S119_Gene_3347_g	-	Pst46S119_Gene_3066_g	Actin	Pst78S84_Gene_3451_g	Glyco_hydro_16
Pst110S119_Gene_3368_g	-	Pst46S119_Gene_3067_g	-	Pst78S84_Gene_3458_g	-
Pst110S119_Gene_3374_g	Glyco_hydro_18	Pst46S119_Gene_3074_g	-	Pst78S84_Gene_3462_g	Tyrosinase
Pst110S119_Gene_3377_g	-	Pst46S119_Gene_3077_g	-	Pst78S84_Gene_3481_g	-
Pst110S119_Gene_3391_g	-	Pst46S119_Gene_3084_g	-	Pst78S84_Gene_3489_g	-
Pst110S119_Gene_3396_g	DUF92	Pst46S119_Gene_3090_g	-	Pst78S84_Gene_3503_g	Inhibitor_I9
Pst110S119_Gene_3399_g	-	Pst46S119_Gene_3092_g	-	Pst78S84_Gene_3506_g	-
Pst110S119_Gene_3409_g	-	Pst46S119_Gene_3096_g	Ferritin_2	Pst78S84_Gene_3523_g	-
Pst110S119_Gene_3411_g	PLA2_B	Pst46S119_Gene_3117_g	-	Pst78S84_Gene_3538_g	-
Pst110S119_Gene_3414_g	-	Pst46S119_Gene_3119_g	-	Pst78S84_Gene_3541_g	Lactonase
Pst110S119_Gene_3417_g	-	Pst46S119_Gene_3123_g	-	Pst78S84_Gene_3543_g	-
Pst110S119_Gene_3429_g	Cu-oxidase_3	Pst46S119_Gene_3128_g	-	Pst78S84_Gene_3545_g	-
Pst110S119_Gene_3442_g	-	Pst46S119_Gene_3135_g	-	Pst78S84_Gene_3546_g	-
Pst110S119_Gene_3445_g	-	Pst46S119_Gene_3141_g	-	Pst78S84_Gene_358_g	Glyco_hydro_63N
Pst110S119_Gene_3454_g	Alpha-amylase	Pst46S119_Gene_3161_g	-	Pst78S84_Gene_3581_g	-
Pst110S119_Gene_3458_g	GPI-anchored	Pst46S119_Gene_3175_g	-	Pst78S84_Gene_3588_g	Gln-synt_C
Pst110S119_Gene_3460_g	GPI-anchored	Pst46S119_Gene_3179_g	-	Pst78S84_Gene_3609_g	Sod_Cu
Pst110S119_Gene_3464_g	-	Pst46S119_Gene_3184_g	-	Pst78S84_Gene_3613_g	-
Pst110S119_Gene_3467_g	-	Pst46S119_Gene_3205_g	-	Pst78S84_Gene_3614_g	-
Pst110S119_Gene_3472_g	ThiF	Pst46S119_Gene_3219_g	Pmp3	Pst78S84_Gene_3617_g	-
Pst110S119_Gene_3482_g	dsrm	Pst46S119_Gene_3226_g	-	Pst78S84_Gene_3650_g	-
Pst110S119_Gene_3492_g	zf-rbx1	Pst46S119_Gene_3240_g	-	Pst78S84_Gene_3653_g	-
Pst110S119_Gene_3493_g	-	Pst46S119_Gene_3245_g	Glyco_hydro_71	Pst78S84_Gene_3670_g	-
Pst110S119_Gene_3498_g	-	Pst46S119_Gene_325_g	-	Pst78S84_Gene_368_g	-
Pst110S119_Gene_35_g	DPBB_1	Pst46S119_Gene_3267_g	-	Pst78S84_Gene_3703_g	-
Pst110S119_Gene_350_g	-	Pst46S119_Gene_327_g	-	Pst78S84_Gene_3704_g	-
Pst110S119_Gene_3519_g	TB2_DP1_HVA22	Pst46S119_Gene_3305_g	FKBP_C	Pst78S84_Gene_3707_g	Pex24p
Pst110S119_Gene_3524_g	-	Pst46S119_Gene_331_g	Isochorismatase	Pst78S84_Gene_3711_g	-
Pst110S119_Gene_3540_g	-	Pst46S119_Gene_3315_g	-	Pst78S84_Gene_3722_g	-
Pst110S119_Gene_3548_g	-	Pst46S119_Gene_3319_g	-	Pst78S84_Gene_3728_g	-
Pst110S119_Gene_3549_g	-	Pst46S119_Gene_3324_g	-	Pst78S84_Gene_3729_g	-
Pst110S119_Gene_3562_g	GMC_oxred_N	Pst46S119_Gene_3329_g	-	Pst78S84_Gene_3738_g	-
Pst110S119_Gene_3564_g	UPF0121	Pst46S119_Gene_333_g	-	Pst78S84_Gene_3745_g	-
Pst110S119_Gene_3567_g	-	Pst46S119_Gene_3331_g	Peptidase_M28	Pst78S84_Gene_3761_g	-
Pst110S119_Gene_3578_g	-	Pst46S119_Gene_3337_g	Lipase_GDSL	Pst78S84_Gene_3765_g	CFEM
Pst110S119_Gene_3586_g	-	Pst46S119_Gene_3344_g	-	Pst78S84_Gene_3771_g	-
Pst110S119_Gene_3594_g	-	Pst46S119_Gene_3345_g	-	Pst78S84_Gene_3781_g	-
Pst110S119_Gene_3595_g	-	Pst46S119_Gene_3347_g	Glyco_hydro_18	Pst78S84_Gene_3802_g	-
Pst110S119_Gene_36_g	-	Pst46S119_Gene_3378_g	-	Pst78S84_Gene_3806_g	GTP_EFTU
Pst110S119_Gene_3603_g	-	Pst46S119_Gene_3379_g	-	Pst78S84_Gene_3814_g	ECH_1
Pst110S119_Gene_3616_g	Glyco_hydro_10	Pst46S119_Gene_339_g	ECH_1	Pst78S84_Gene_3830_g	-
Pst110S119_Gene_3623_g	-	Pst46S119_Gene_3397_g	-	Pst78S84_Gene_3898_g	GMC_oxred_N
Pst110S119_Gene_3626_g	-	Pst46S119_Gene_3400_g	Tyrosinase	Pst78S84_Gene_3915_g	NTF2
Pst110S119_Gene_3633_g	-	Pst46S119_Gene_3403_g	-	Pst78S84_Gene_3919_g	-
Pst110S119_Gene_3649_g	Glyco_hydro_43	Pst46S119_Gene_3405_g	Glyco_hydro_76	Pst78S84_Gene_3926_g	-
Pst110S119_Gene_3659_g	-	Pst46S119_Gene_3409_g	-	Pst78S84_Gene_3956_g	-
Pst110S119_Gene_3662_g	-	Pst46S119_Gene_341_g	-	Pst78S84_Gene_3957_g	-
Pst110S119_Gene_367_g	MFS_1	Pst46S119_Gene_3417_g	Glyoxal_oxid_N	Pst78S84_Gene_3965_g	-
Pst110S119_Gene_3672_g	Peptidase_S10	Pst46S119_Gene_3419_g	WD40	Pst78S84_Gene_3968_g	-
Pst110S119_Gene_3674_g	-	Pst46S119_Gene_3423_g	-	Pst78S84_Gene_397_g	-
Pst110S119_Gene_3675_g	-	Pst46S119_Gene_3433_g	-	Pst78S84_Gene_398_g	-
Pst110S119_Gene_3680_g	-	Pst46S119_Gene_3442_g	-	Pst78S84_Gene_3991_g	-
Pst110S119_Gene_3681_g	-	Pst46S119_Gene_3446_g	-	Pst78S84_Gene_4_g	Aim19
Pst110S119_Gene_3689_g	-	Pst46S119_Gene_3448_g	-	Pst78S84_Gene_4015_g	-
Pst110S119_Gene_3692_g	-	Pst46S119_Gene_3454_g	-	Pst78S84_Gene_4021_g	-
Pst110S119_Gene_37_g	-	Pst46S119_Gene_3455_g	-	Pst78S84_Gene_4028_g	-
Pst110S119_Gene_3701_g	-	Pst46S119_Gene_3470_g	-	Pst78S84_Gene_4031_g	-
Pst110S119_Gene_3708_g	-	Pst46S119_Gene_3483_g	-	Pst78S84_Gene_4041_g	-
Pst110S119_Gene_3726_g	-	Pst46S119_Gene_3485_g	-	Pst78S84_Gene_4064_g	PIG-X
Pst110S119_Gene_3736_g	GATase_4	Pst46S119_Gene_3492_g	MaoC_dehydrat_N	Pst78S84_Gene_4065_g	Polysacc_deac_1
Pst110S119_Gene_3743_g	-	Pst46S119_Gene_3510_g	Sod_Cu	Pst78S84_Gene_4070_g	-
Pst110S119_Gene_3756_g	-	Pst46S119_Gene_3511_g	Sod_Cu	Pst78S84_Gene_4071_g	-
Pst110S119_Gene_3757_g	-	Pst46S119_Gene_3532_g	-	Pst78S84_Gene_4087_g	Het-C
Pst110S119_Gene_3758_g	-	Pst46S119_Gene_3540_g	Polysacc_deac_1	Pst78S84_Gene_4091_g	-
Pst110S119_Gene_3770_g	Glyco_hydro_7	Pst46S119_Gene_3548_g	-	Pst78S84_Gene_411_g	-
Pst110S119_Gene_3776_g	-	Pst46S119_Gene_3553_g	-	Pst78S84_Gene_4111_g	-
Pst110S119_Gene_3779_g	Glyco_hydro_18	Pst46S119_Gene_3558_g	-	Pst78S84_Gene_4122_g	-
Pst110S119_Gene_3788_g	Sod_Cu	Pst46S119_Gene_3571_g	-	Pst78S84_Gene_413_g	-
Pst110S119_Gene_379_g	-	Pst46S119_Gene_3578_g	-	Pst78S84_Gene_416_g	-
Pst110S119_Gene_3808_g	-	Pst46S119_Gene_3584_g	-	Pst78S84_Gene_4170_g	-
Pst110S119_Gene_381_g	-	Pst46S119_Gene_3587_g	-	Pst78S84_Gene_4184_g	-
Pst110S119_Gene_3816_g	-	Pst46S119_Gene_3607_g	Peptidase_S8	Pst78S84_Gene_4186_g	-
Pst110S119_Gene_382_g	-	Pst46S119_Gene_3620_g	ATP-synt_C	Pst78S84_Gene_4193_g	-
Pst110S119_Gene_3828_g	-	Pst46S119_Gene_3621_g	-	Pst78S84_Gene_4218_g	-
Pst110S119_Gene_3879_g	-	Pst46S119_Gene_3631_g	-	Pst78S84_Gene_4228_g	-
Pst110S119_Gene_3880_g	-	Pst46S119_Gene_3639_g	-	Pst78S84_Gene_4232_g	-
Pst110S119_Gene_3888_g	Fasciclin	Pst46S119_Gene_3654_g	-	Pst78S84_Gene_4234_g	-
Pst110S119_Gene_3893_g	-	Pst46S119_Gene_3659_g	-	Pst78S84_Gene_4250_g	-
Pst110S119_Gene_3921_g	Glyoxal_oxid_N	Pst46S119_Gene_3677_g	-	Pst78S84_Gene_426_g	-
Pst110S119_Gene_3938_g	Cutinase	Pst46S119_Gene_3680_g	-	Pst78S84_Gene_4267_g	-
Pst110S119_Gene_3946_g	-	Pst46S119_Gene_3686_g	-	Pst78S84_Gene_4275_g	-
Pst110S119_Gene_3947_g	Peptidase_S10	Pst46S119_Gene_369_g	-	Pst78S84_Gene_4292_g	Cu-oxidase_3
Pst110S119_Gene_396_g	-	Pst46S119_Gene_3696_g	-	Pst78S84_Gene_4293_g	adh_short
Pst110S119_Gene_3965_g	-	Pst46S119_Gene_3697_g	-	Pst78S84_Gene_4302_g	Glyco_hydro_47
Pst110S119_Gene_3982_g	-	Pst46S119_Gene_37_g	-	Pst78S84_Gene_4314_g	-
Pst110S119_Gene_4024_g	-	Pst46S119_Gene_3700_g	-	Pst78S84_Gene_4323_g	Fasciclin
Pst110S119_Gene_404_g	-	Pst46S119_Gene_3704_g	-	Pst78S84_Gene_4327_g	-
Pst110S119_Gene_4058_g	-	Pst46S119_Gene_3714_g	-	Pst78S84_Gene_4355_g	DUF3533
Pst110S119_Gene_4099_g	-	Pst46S119_Gene_3723_g	-	Pst78S84_Gene_4358_g	-
Pst110S119_Gene_4107_g	DUF5127	Pst46S119_Gene_3739_g	-	Pst78S84_Gene_436_g	-
Pst110S119_Gene_411_g	DUF775	Pst46S119_Gene_374_g	-	Pst78S84_Gene_4376_g	-
Pst110S119_Gene_4116_g	-	Pst46S119_Gene_3744_g	Glyco_hydro_61	Pst78S84_Gene_438_g	-
Pst110S119_Gene_4131_g	Mito_carr	Pst46S119_Gene_3754_g	Avl9	Pst78S84_Gene_4383_g	-
Pst110S119_Gene_4132_g	-	Pst46S119_Gene_3784_g	-	Pst78S84_Gene_4384_g	Rax2
Pst110S119_Gene_4135_g	PEX-1N	Pst46S119_Gene_3800_g	-	Pst78S84_Gene_4385_g	-
Pst110S119_Gene_4139_g	-	Pst46S119_Gene_3817_g	DUF3455	Pst78S84_Gene_4391_g	-
Pst110S119_Gene_4142_g	-	Pst46S119_Gene_3851_g	-	Pst78S84_Gene_4420_g	Pectinesterase
Pst110S119_Gene_4144_g	Glyco_hydro_61	Pst46S119_Gene_3861_g	-	Pst78S84_Gene_4424_g	-
Pst110S119_Gene_4173_g	zf-met	Pst46S119_Gene_3891_g	-	Pst78S84_Gene_4431_g	Peptidase_S10
Pst110S119_Gene_4181_g	-	Pst46S119_Gene_3897_g	-	Pst78S84_Gene_4435_g	E1_DerP2_DerF2
Pst110S119_Gene_4182_g	-	Pst46S119_Gene_3898_g	-	Pst78S84_Gene_4466_g	-
Pst110S119_Gene_4198_g	-	Pst46S119_Gene_3904_g	-	Pst78S84_Gene_4470_g	-
Pst110S119_Gene_420_g	-	Pst46S119_Gene_3925_g	-	Pst78S84_Gene_4473_g	Ferritin_2
Pst110S119_Gene_4200_g	Sod_Cu	Pst46S119_Gene_3938_g	GMC_oxred_N	Pst78S84_Gene_4483_g	-
Pst110S119_Gene_4201_g	Sod_Cu	Pst46S119_Gene_3948_g	SUR7	Pst78S84_Gene_4485_g	-
Pst110S119_Gene_4203_g	-	Pst46S119_Gene_3950_g	-	Pst78S84_Gene_4510_g	Glyco_hydro_72
Pst110S119_Gene_4209_g	Peptidase_M28	Pst46S119_Gene_3965_g	-	Pst78S84_Gene_4520_g	-
Pst110S119_Gene_4218_g	-	Pst46S119_Gene_3976_g	-	Pst78S84_Gene_4532_g	Asp
Pst110S119_Gene_4221_g	DUF1620	Pst46S119_Gene_398_g	-	Pst78S84_Gene_4545_g	-
Pst110S119_Gene_4225_g	Polysacc_deac_1	Pst46S119_Gene_3987_g	-	Pst78S84_Gene_4559_g	Gal_mutarotas_2
Pst110S119_Gene_4229_g	-	Pst46S119_Gene_4012_g	-	Pst78S84_Gene_4570_g	-
Pst110S119_Gene_4234_g	-	Pst46S119_Gene_4014_g	Glyco_transf_8	Pst78S84_Gene_4571_g	LMWPc
Pst110S119_Gene_4251_g	-	Pst46S119_Gene_4015_g	Sod_Cu	Pst78S84_Gene_4577_g	-
Pst110S119_Gene_4253_g	-	Pst46S119_Gene_4016_g	Sod_Cu	Pst78S84_Gene_4590_g	-
Pst110S119_Gene_4255_g	IF-2B	Pst46S119_Gene_4020_g	-	Pst78S84_Gene_4611_g	PLA2_B
Pst110S119_Gene_4257_g	-	Pst46S119_Gene_4039_g	LrgB	Pst78S84_Gene_4615_g	-
Pst110S119_Gene_426_g	-	Pst46S119_Gene_405_g	-	Pst78S84_Gene_4652_g	DUF5127
Pst110S119_Gene_4264_g	Metallophos	Pst46S119_Gene_4061_g	Lipase_3	Pst78S84_Gene_4653_g	DUF3129
Pst110S119_Gene_4276_g	-	Pst46S119_Gene_4068_g	-	Pst78S84_Gene_4654_g	-
Pst110S119_Gene_4305_g	-	Pst46S119_Gene_4076_g	-	Pst78S84_Gene_4665_g	Glyco_hydro_26
Pst110S119_Gene_4306_g	-	Pst46S119_Gene_4081_g	FA_desaturase	Pst78S84_Gene_468_g	-
Pst110S119_Gene_4311_g	MMM1	Pst46S119_Gene_4093_g	-	Pst78S84_Gene_4689_g	Pro-kuma_activ
Pst110S119_Gene_4315_g	-	Pst46S119_Gene_4102_g	-	Pst78S84_Gene_4719_g	-
Pst110S119_Gene_4316_g	-	Pst46S119_Gene_4103_g	Sod_Cu	Pst78S84_Gene_4723_g	-
Pst110S119_Gene_4318_g	-	Pst46S119_Gene_4115_g	-	Pst78S84_Gene_4725_g	-
Pst110S119_Gene_432_g	-	Pst46S119_Gene_4118_g	-	Pst78S84_Gene_4741_g	Glyco_hydro_18
Pst110S119_Gene_4321_g	-	Pst46S119_Gene_4131_g	NAD_binding_4	Pst78S84_Gene_4743_g	-
Pst110S119_Gene_4325_g	-	Pst46S119_Gene_4171_g	-	Pst78S84_Gene_4747_g	-
Pst110S119_Gene_4343_g	Fasciclin	Pst46S119_Gene_4176_g	-	Pst78S84_Gene_4768_g	FAD_binding_4
Pst110S119_Gene_4348_g	-	Pst46S119_Gene_418_g	-	Pst78S84_Gene_477_g	Aldo_ket_red
Pst110S119_Gene_4358_g	PLA2_B	Pst46S119_Gene_4183_g	Glyco_hydro_15	Pst78S84_Gene_4775_g	Glyco_transf_25
Pst110S119_Gene_4363_g	-	Pst46S119_Gene_4233_g	DUF5127	Pst78S84_Gene_4780_g	-
Pst110S119_Gene_4369_g	-	Pst46S119_Gene_4234_g	-	Pst78S84_Gene_4783_g	-
Pst110S119_Gene_4399_g	DDE_Tnp_4	Pst46S119_Gene_424_g	-	Pst78S84_Gene_4790_g	-
Pst110S119_Gene_4402_g	-	Pst46S119_Gene_4241_g	-	Pst78S84_Gene_4797_g	Peptidase_S10
Pst110S119_Gene_4404_g	DUF92	Pst46S119_Gene_4242_g	-	Pst78S84_Gene_4798_g	TB2_DP1_HVA22
Pst110S119_Gene_4417_g	-	Pst46S119_Gene_4256_g	-	Pst78S84_Gene_480_g	ABC_tran
Pst110S119_Gene_4420_g	ATG22	Pst46S119_Gene_426_g	-	Pst78S84_Gene_4802_g	-
Pst110S119_Gene_4425_g	-	Pst46S119_Gene_4278_g	-	Pst78S84_Gene_4837_g	Asp
Pst110S119_Gene_4440_g	-	Pst46S119_Gene_4284_g	Arrestin_N	Pst78S84_Gene_4841_g	Glyco_hydro_18
Pst110S119_Gene_4448_g	-	Pst46S119_Gene_4296_g	-	Pst78S84_Gene_4850_g	-
Pst110S119_Gene_4455_g	-	Pst46S119_Gene_4327_g	PAPS_reduct	Pst78S84_Gene_4873_g	-
Pst110S119_Gene_4465_g	-	Pst46S119_Gene_4336_g	-	Pst78S84_Gene_4874_g	-
Pst110S119_Gene_4468_g	-	Pst46S119_Gene_4348_g	-	Pst78S84_Gene_4878_g	-
Pst110S119_Gene_4479_g	-	Pst46S119_Gene_4358_g	-	Pst78S84_Gene_4879_g	DPBB_1
Pst110S119_Gene_4503_g	-	Pst46S119_Gene_4363_g	-	Pst78S84_Gene_4896_g	Sulf_transp
Pst110S119_Gene_4523_g	-	Pst46S119_Gene_4366_g	Peptidase_S8	Pst78S84_Gene_4908_g	Peptidase_S9_N
Pst110S119_Gene_4525_g	-	Pst46S119_Gene_4367_g	-	Pst78S84_Gene_491_g	-
Pst110S119_Gene_4528_g	-	Pst46S119_Gene_4375_g	-	Pst78S84_Gene_4917_g	His_Phos_2
Pst110S119_Gene_4539_g	Zip	Pst46S119_Gene_4376_g	DPBB_1	Pst78S84_Gene_4930_g	-
Pst110S119_Gene_4554_g	-	Pst46S119_Gene_4386_g	-	Pst78S84_Gene_4935_g	WH1
Pst110S119_Gene_4559_g	-	Pst46S119_Gene_4391_g	GPI-anchored	Pst78S84_Gene_4952_g	-
Pst110S119_Gene_4560_g	-	Pst46S119_Gene_4393_g	Alpha-amylase	Pst78S84_Gene_4953_g	-
Pst110S119_Gene_4570_g	-	Pst46S119_Gene_44_g	-	Pst78S84_Gene_4955_g	Glyoxal_oxid_N
Pst110S119_Gene_4571_g	-	Pst46S119_Gene_4401_g	Tyrosinase	Pst78S84_Gene_4959_g	-
Pst110S119_Gene_4591_g	-	Pst46S119_Gene_4403_g	-	Pst78S84_Gene_499_g	-
Pst110S119_Gene_4593_g	-	Pst46S119_Gene_4423_g	-	Pst78S84_Gene_4990_g	-
Pst110S119_Gene_46_g	Isochorismatase	Pst46S119_Gene_4425_g	Arf	Pst78S84_Gene_4993_g	PLA2_B
Pst110S119_Gene_4603_g	-	Pst46S119_Gene_4431_g	-	Pst78S84_Gene_501_g	-
Pst110S119_Gene_4614_g	-	Pst46S119_Gene_4438_g	Het-C	Pst78S84_Gene_5033_g	-
Pst110S119_Gene_4621_g	-	Pst46S119_Gene_4445_g	-	Pst78S84_Gene_5036_g	-
Pst110S119_Gene_4631_g	-	Pst46S119_Gene_4446_g	-	Pst78S84_Gene_5038_g	-
Pst110S119_Gene_4642_g	-	Pst46S119_Gene_4450_g	-	Pst78S84_Gene_5040_g	-
Pst110S119_Gene_4671_g	-	Pst46S119_Gene_4451_g	-	Pst78S84_Gene_5054_g	-
Pst110S119_Gene_4696_g	-	Pst46S119_Gene_4465_g	Cu-oxidase_3	Pst78S84_Gene_5058_g	-
Pst110S119_Gene_4710_g	-	Pst46S119_Gene_4468_g	-	Pst78S84_Gene_5062_g	-
Pst110S119_Gene_4719_g	-	Pst46S119_Gene_4479_g	-	Pst78S84_Gene_5063_g	-
Pst110S119_Gene_4720_g	-	Pst46S119_Gene_4502_g	-	Pst78S84_Gene_5068_g	-
Pst110S119_Gene_4725_g	-	Pst46S119_Gene_4506_g	-	Pst78S84_Gene_507_g	-
Pst110S119_Gene_4766_g	-	Pst46S119_Gene_4508_g	-	Pst78S84_Gene_5085_g	E1_DerP2_DerF2
Pst110S119_Gene_477_g	Ytp1	Pst46S119_Gene_4536_g	-	Pst78S84_Gene_5100_g	-
Pst110S119_Gene_4770_g	-	Pst46S119_Gene_4554_g	-	Pst78S84_Gene_5109_g	-
Pst110S119_Gene_4772_g	Glyco_hydro_47	Pst46S119_Gene_4559_g	-	Pst78S84_Gene_5124_g	-
Pst110S119_Gene_4776_g	-	Pst46S119_Gene_4571_g	-	Pst78S84_Gene_5184_g	-
Pst110S119_Gene_4784_g	Asp	Pst46S119_Gene_459_g	DNA_pol_phi	Pst78S84_Gene_5189_g	Lectin_leg-like
Pst110S119_Gene_479_g	-	Pst46S119_Gene_4593_g	-	Pst78S84_Gene_5200_g	-
Pst110S119_Gene_4805_g	-	Pst46S119_Gene_4600_g	JAB	Pst78S84_Gene_5209_g	-
Pst110S119_Gene_482_g	-	Pst46S119_Gene_4614_g	Melibiase_2	Pst78S84_Gene_5212_g	-
Pst110S119_Gene_4828_g	-	Pst46S119_Gene_4617_g	-	Pst78S84_Gene_5218_g	-
Pst110S119_Gene_4862_g	-	Pst46S119_Gene_4623_g	-	Pst78S84_Gene_5219_g	-
Pst110S119_Gene_4863_g	-	Pst46S119_Gene_4637_g	-	Pst78S84_Gene_5222_g	Glyco_hydro_2_N
Pst110S119_Gene_4867_g	-	Pst46S119_Gene_464_g	-	Pst78S84_Gene_5231_g	-
Pst110S119_Gene_4868_g	Asp	Pst46S119_Gene_4645_g	-	Pst78S84_Gene_5239_g	-
Pst110S119_Gene_4869_g	-	Pst46S119_Gene_4647_g	-	Pst78S84_Gene_5274_g	-
Pst110S119_Gene_4874_g	WD40	Pst46S119_Gene_4650_g	-	Pst78S84_Gene_5290_g	-
Pst110S119_Gene_4876_g	-	Pst46S119_Gene_4652_g	-	Pst78S84_Gene_5299_g	COesterase
Pst110S119_Gene_4882_g	Peptidase_S10	Pst46S119_Gene_4656_g	-	Pst78S84_Gene_5301_g	-
Pst110S119_Gene_4886_g	-	Pst46S119_Gene_4660_g	-	Pst78S84_Gene_5309_g	-
Pst110S119_Gene_491_g	-	Pst46S119_Gene_4666_g	-	Pst78S84_Gene_5312_g	-
Pst110S119_Gene_4912_g	Reprolysin_5	Pst46S119_Gene_4667_g	-	Pst78S84_Gene_5315_g	-
Pst110S119_Gene_4914_g	-	Pst46S119_Gene_4672_g	-	Pst78S84_Gene_5316_g	Glyco_hydro_18
Pst110S119_Gene_4918_g	-	Pst46S119_Gene_4694_g	-	Pst78S84_Gene_5320_g	PMSR
Pst110S119_Gene_4930_g	PLA2_B	Pst46S119_Gene_470_g	-	Pst78S84_Gene_5321_g	-
Pst110S119_Gene_494_g	-	Pst46S119_Gene_4708_g	-	Pst78S84_Gene_534_g	-
Pst110S119_Gene_4974_g	FAD_binding_3	Pst46S119_Gene_4710_g	-	Pst78S84_Gene_5344_g	-
Pst110S119_Gene_498_g	DPBB_1	Pst46S119_Gene_4730_g	-	Pst78S84_Gene_5348_g	-
Pst110S119_Gene_4986_g	-	Pst46S119_Gene_474_g	-	Pst78S84_Gene_5354_g	-
Pst110S119_Gene_4995_g	Aldo_ket_red	Pst46S119_Gene_4746_g	PLA2_B	Pst78S84_Gene_5359_g	Mob1_phocein
Pst110S119_Gene_5000_g	-	Pst46S119_Gene_4754_g	-	Pst78S84_Gene_5381_g	-
Pst110S119_Gene_5015_g	-	Pst46S119_Gene_4757_g	-	Pst78S84_Gene_5385_g	-
Pst110S119_Gene_5026_g	-	Pst46S119_Gene_4761_g	-	Pst78S84_Gene_542_g	TBP
Pst110S119_Gene_5031_g	-	Pst46S119_Gene_4763_g	E1-E2_ATPase	Pst78S84_Gene_544_g	-
Pst110S119_Gene_5033_g	-	Pst46S119_Gene_4772_g	-	Pst78S84_Gene_546_g	-
Pst110S119_Gene_5034_g	Pro-kuma_activ	Pst46S119_Gene_4790_g	-	Pst78S84_Gene_5467_g	Mito_carr
Pst110S119_Gene_5041_g	-	Pst46S119_Gene_4794_g	-	Pst78S84_Gene_5469_g	-
Pst110S119_Gene_5053_g	-	Pst46S119_Gene_480_g	Peptidase_M36	Pst78S84_Gene_5512_g	-
Pst110S119_Gene_5055_g	-	Pst46S119_Gene_4809_g	-	Pst78S84_Gene_5520_g	-
Pst110S119_Gene_5083_g	Cellulase	Pst46S119_Gene_4818_g	-	Pst78S84_Gene_5523_g	Lyase_1
Pst110S119_Gene_5089_g	GPI-anchored	Pst46S119_Gene_4825_g	-	Pst78S84_Gene_5531_g	-
Pst110S119_Gene_509_g	Glyco_hydro_76	Pst46S119_Gene_483_g	-	Pst78S84_Gene_5537_g	MMS1_N
Pst110S119_Gene_5093_g	-	Pst46S119_Gene_4846_g	-	Pst78S84_Gene_5557_g	-
Pst110S119_Gene_5112_g	Thaumatin	Pst46S119_Gene_4855_g	-	Pst78S84_Gene_5559_g	-
Pst110S119_Gene_5128_g	-	Pst46S119_Gene_4859_g	-	Pst78S84_Gene_5572_g	-
Pst110S119_Gene_5156_g	Cutinase	Pst46S119_Gene_4864_g	APG5	Pst78S84_Gene_5583_g	-
Pst110S119_Gene_5169_g	Tim17	Pst46S119_Gene_4868_g	-	Pst78S84_Gene_5584_g	-
Pst110S119_Gene_5170_g	-	Pst46S119_Gene_4902_g	-	Pst78S84_Gene_5599_g	-
Pst110S119_Gene_5195_g	Mob1_phocein	Pst46S119_Gene_4926_g	WD40	Pst78S84_Gene_5622_g	-
Pst110S119_Gene_52_g	FGGY_N	Pst46S119_Gene_4931_g	-	Pst78S84_Gene_5636_g	-
Pst110S119_Gene_5207_g	Mito_carr	Pst46S119_Gene_4941_g	-	Pst78S84_Gene_5644_g	Peptidase_M50B
Pst110S119_Gene_5214_g	-	Pst46S119_Gene_4954_g	DUF92	Pst78S84_Gene_5653_g	-
Pst110S119_Gene_5230_g	-	Pst46S119_Gene_4960_g	Cellulase	Pst78S84_Gene_5655_g	-
Pst110S119_Gene_5247_g	-	Pst46S119_Gene_4964_g	-	Pst78S84_Gene_5661_g	-
Pst110S119_Gene_5250_g	-	Pst46S119_Gene_4967_g	-	Pst78S84_Gene_5680_g	Cutinase
Pst110S119_Gene_5257_g	-	Pst46S119_Gene_498_g	Cu-oxidase_3	Pst78S84_Gene_5684_g	ArfGap
Pst110S119_Gene_5260_g	-	Pst46S119_Gene_4981_g	-	Pst78S84_Gene_5693_g	-
Pst110S119_Gene_527_g	-	Pst46S119_Gene_4997_g	-	Pst78S84_Gene_57_g	Pmp3
Pst110S119_Gene_5279_g	-	Pst46S119_Gene_5000_g	-	Pst78S84_Gene_5703_g	-
Pst110S119_Gene_5290_g	-	Pst46S119_Gene_5018_g	-	Pst78S84_Gene_5708_g	-
Pst110S119_Gene_5307_g	-	Pst46S119_Gene_5025_g	Glyco_hydro_2_N	Pst78S84_Gene_5718_g	Glyco_hydro_15
Pst110S119_Gene_5316_g	Polysacc_deac_1	Pst46S119_Gene_5029_g	Sad1_UNC	Pst78S84_Gene_5737_g	-
Pst110S119_Gene_5325_g	-	Pst46S119_Gene_5045_g	GTP_EFTU	Pst78S84_Gene_5751_g	DUF5127
Pst110S119_Gene_5326_g	-	Pst46S119_Gene_5050_g	Rad21_Rec8_N	Pst78S84_Gene_5755_g	-
Pst110S119_Gene_5367_g	-	Pst46S119_Gene_5069_g	-	Pst78S84_Gene_5758_g	-
Pst110S119_Gene_537_g	-	Pst46S119_Gene_5085_g	-	Pst78S84_Gene_5767_g	Trehalose_PPase
Pst110S119_Gene_5372_g	PBP	Pst46S119_Gene_5090_g	-	Pst78S84_Gene_577_g	-
Pst110S119_Gene_5379_g	-	Pst46S119_Gene_5102_g	DUF4965	Pst78S84_Gene_5814_g	Toprim
Pst110S119_Gene_5380_g	-	Pst46S119_Gene_5106_g	-	Pst78S84_Gene_5837_g	-
Pst110S119_Gene_5444_g	-	Pst46S119_Gene_5109_g	-	Pst78S84_Gene_5841_g	-
Pst110S119_Gene_5445_g	-	Pst46S119_Gene_5131_g	-	Pst78S84_Gene_5845_g	-
Pst110S119_Gene_5447_g	-	Pst46S119_Gene_514_g	-	Pst78S84_Gene_5868_g	DUF775
Pst110S119_Gene_5463_g	-	Pst46S119_Gene_5151_g	-	Pst78S84_Gene_5877_g	-
Pst110S119_Gene_5472_g	-	Pst46S119_Gene_5159_g	-	Pst78S84_Gene_5884_g	GPI-anchored
Pst110S119_Gene_5476_g	-	Pst46S119_Gene_5163_g	-	Pst78S84_Gene_5885_g	-
Pst110S119_Gene_5506_g	Asp	Pst46S119_Gene_5168_g	-	Pst78S84_Gene_5891_g	Glyco_hydro_12
Pst110S119_Gene_5508_g	Toprim	Pst46S119_Gene_5169_g	-	Pst78S84_Gene_5898_g	-
Pst110S119_Gene_5511_g	-	Pst46S119_Gene_5170_g	-	Pst78S84_Gene_5900_g	Glyco_hydro_81
Pst110S119_Gene_5523_g	adh_short	Pst46S119_Gene_5172_g	-	Pst78S84_Gene_5902_g	PLA2_B
Pst110S119_Gene_5524_g	Cu-oxidase_3	Pst46S119_Gene_5186_g	-	Pst78S84_Gene_5946_g	-
Pst110S119_Gene_5529_g	-	Pst46S119_Gene_5190_g	-	Pst78S84_Gene_5952_g	-
Pst110S119_Gene_5532_g	-	Pst46S119_Gene_5192_g	-	Pst78S84_Gene_5980_g	-
Pst110S119_Gene_5545_g	-	Pst46S119_Gene_5194_g	-	Pst78S84_Gene_6011_g	-
Pst110S119_Gene_5552_g	FAD_binding_4	Pst46S119_Gene_5208_g	-	Pst78S84_Gene_6015_g	-
Pst110S119_Gene_5553_g	-	Pst46S119_Gene_5213_g	-	Pst78S84_Gene_6029_g	-
Pst110S119_Gene_556_g	-	Pst46S119_Gene_5216_g	-	Pst78S84_Gene_6050_g	-
Pst110S119_Gene_5560_g	-	Pst46S119_Gene_5220_g	-	Pst78S84_Gene_6054_g	-
Pst110S119_Gene_5567_g	-	Pst46S119_Gene_5222_g	Peptidase_S8	Pst78S84_Gene_6067_g	-
Pst110S119_Gene_557_g	-	Pst46S119_Gene_5234_g	NIF	Pst78S84_Gene_6078_g	CtaG_Cox11
Pst110S119_Gene_5570_g	-	Pst46S119_Gene_5258_g	PLA2_B	Pst78S84_Gene_6088_g	-
Pst110S119_Gene_5575_g	Glyco_hydro_61	Pst46S119_Gene_5263_g	-	Pst78S84_Gene_6089_g	-
Pst110S119_Gene_5593_g	-	Pst46S119_Gene_5267_g	-	Pst78S84_Gene_6093_g	Melibiase_2
Pst110S119_Gene_5599_g	-	Pst46S119_Gene_5269_g	DUF410	Pst78S84_Gene_6111_g	-
Pst110S119_Gene_562_g	Asp	Pst46S119_Gene_5274_g	Glyco_hydro_12	Pst78S84_Gene_6116_g	-
Pst110S119_Gene_5623_g	-	Pst46S119_Gene_5278_g	-	Pst78S84_Gene_6118_g	-
Pst110S119_Gene_5629_g	Polysacc_deac_1	Pst46S119_Gene_528_g	DPBB_1	Pst78S84_Gene_6129_g	-
Pst110S119_Gene_5639_g	-	Pst46S119_Gene_5286_g	-	Pst78S84_Gene_613_g	Glycohydro_20b2
Pst110S119_Gene_5640_g	-	Pst46S119_Gene_5291_g	-	Pst78S84_Gene_6139_g	-
Pst110S119_Gene_5643_g	-	Pst46S119_Gene_5297_g	-	Pst78S84_Gene_6142_g	Asp
Pst110S119_Gene_5683_g	-	Pst46S119_Gene_5303_g	-	Pst78S84_Gene_6153_g	-
Pst110S119_Gene_5685_g	-	Pst46S119_Gene_5306_g	-	Pst78S84_Gene_6182_g	-
Pst110S119_Gene_5696_g	Trehalose_PPase	Pst46S119_Gene_5313_g	-	Pst78S84_Gene_6189_g	-
Pst110S119_Gene_57_g	-	Pst46S119_Gene_5318_g	GPI-anchored	Pst78S84_Gene_6190_g	CAP
Pst110S119_Gene_5716_g	-	Pst46S119_Gene_5335_g	-	Pst78S84_Gene_6207_g	-
Pst110S119_Gene_5720_g	CFEM	Pst46S119_Gene_534_g	DUF3129	Pst78S84_Gene_6211_g	Thioredoxin
Pst110S119_Gene_5725_g	Cyt-b5	Pst46S119_Gene_5352_g	adh_short_C2	Pst78S84_Gene_6213_g	-
Pst110S119_Gene_5734_g	-	Pst46S119_Gene_5357_g	-	Pst78S84_Gene_6215_g	-
Pst110S119_Gene_5746_g	-	Pst46S119_Gene_5365_g	COesterase	Pst78S84_Gene_6216_g	-
Pst110S119_Gene_5781_g	-	Pst46S119_Gene_5372_g	Glyco_transf_25	Pst78S84_Gene_6224_g	-
Pst110S119_Gene_5793_g	-	Pst46S119_Gene_5396_g	Peptidase_S10	Pst78S84_Gene_6225_g	-
Pst110S119_Gene_581_g	-	Pst46S119_Gene_5399_g	FAD_binding_2	Pst78S84_Gene_6229_g	-
Pst110S119_Gene_5811_g	-	Pst46S119_Gene_5409_g	Glyco_hydro_3	Pst78S84_Gene_6242_g	-
Pst110S119_Gene_5813_g	-	Pst46S119_Gene_5410_g	Glyco_hydro_3	Pst78S84_Gene_6249_g	Asn_synthase
Pst110S119_Gene_5819_g	-	Pst46S119_Gene_5411_g	PfkB	Pst78S84_Gene_625_g	DER1
Pst110S119_Gene_582_g	-	Pst46S119_Gene_5425_g	SAP18	Pst78S84_Gene_6256_g	BC10
Pst110S119_Gene_5821_g	-	Pst46S119_Gene_5426_g	-	Pst78S84_Gene_6257_g	-
Pst110S119_Gene_5822_g	-	Pst46S119_Gene_5434_g	-	Pst78S84_Gene_6258_g	-
Pst110S119_Gene_5824_g	-	Pst46S119_Gene_5442_g	-	Pst78S84_Gene_6268_g	CFEM
Pst110S119_Gene_5853_g	-	Pst46S119_Gene_5445_g	Thioredoxin	Pst78S84_Gene_6272_g	Pantoate_ligase
Pst110S119_Gene_5854_g	-	Pst46S119_Gene_5463_g	-	Pst78S84_Gene_6280_g	-
Pst110S119_Gene_5871_g	Glyco_hydro_26	Pst46S119_Gene_5465_g	DUF3455	Pst78S84_Gene_6285_g	-
Pst110S119_Gene_5873_g	DUF3129	Pst46S119_Gene_5477_g	-	Pst78S84_Gene_6296_g	-
Pst110S119_Gene_5878_g	-	Pst46S119_Gene_5482_g	DER1	Pst78S84_Gene_6301_g	Abhydrolase_2
Pst110S119_Gene_5881_g	-	Pst46S119_Gene_5483_g	-	Pst78S84_Gene_6316_g	-
Pst110S119_Gene_5890_g	-	Pst46S119_Gene_5498_g	-	Pst78S84_Gene_6317_g	-
Pst110S119_Gene_5892_g	-	Pst46S119_Gene_5504_g	-	Pst78S84_Gene_6318_g	-
Pst110S119_Gene_5895_g	Cutinase	Pst46S119_Gene_5505_g	-	Pst78S84_Gene_6319_g	-
Pst110S119_Gene_5900_g	-	Pst46S119_Gene_5508_g	-	Pst78S84_Gene_6354_g	-
Pst110S119_Gene_5908_g	-	Pst46S119_Gene_5569_g	CFEM	Pst78S84_Gene_6385_g	-
Pst110S119_Gene_5914_g	-	Pst46S119_Gene_5577_g	-	Pst78S84_Gene_6389_g	-
Pst110S119_Gene_5931_g	-	Pst46S119_Gene_5581_g	-	Pst78S84_Gene_6402_g	-
Pst110S119_Gene_5941_g	-	Pst46S119_Gene_5587_g	-	Pst78S84_Gene_6406_g	-
Pst110S119_Gene_5944_g	Glyco_hydro_18	Pst46S119_Gene_5620_g	-	Pst78S84_Gene_6415_g	-
Pst110S119_Gene_5951_g	-	Pst46S119_Gene_564_g	-	Pst78S84_Gene_6441_g	-
Pst110S119_Gene_5955_g	-	Pst46S119_Gene_5642_g	PALP	Pst78S84_Gene_6446_g	-
Pst110S119_Gene_5958_g	Asp	Pst46S119_Gene_5644_g	-	Pst78S84_Gene_6457_g	-
Pst110S119_Gene_5967_g	-	Pst46S119_Gene_5649_g	Abhydrolase_6	Pst78S84_Gene_6460_g	-
Pst110S119_Gene_5973_g	-	Pst46S119_Gene_566_g	-	Pst78S84_Gene_6488_g	-
Pst110S119_Gene_5991_g	-	Pst46S119_Gene_5661_g	FA_desaturase	Pst78S84_Gene_6489_g	-
Pst110S119_Gene_5992_g	NTF2	Pst46S119_Gene_5668_g	CAP	Pst78S84_Gene_6490_g	-
Pst110S119_Gene_5995_g	-	Pst46S119_Gene_5669_g	CAP	Pst78S84_Gene_65_g	-
Pst110S119_Gene_5999_g	Glyco_hydro_61	Pst46S119_Gene_5703_g	-	Pst78S84_Gene_6500_g	-
Pst110S119_Gene_6000_g	-	Pst46S119_Gene_5723_g	-	Pst78S84_Gene_6505_g	-
Pst110S119_Gene_6004_g	-	Pst46S119_Gene_5727_g	-	Pst78S84_Gene_6510_g	-
Pst110S119_Gene_6007_g	-	Pst46S119_Gene_5728_g	-	Pst78S84_Gene_6532_g	-
Pst110S119_Gene_6008_g	-	Pst46S119_Gene_5740_g	-	Pst78S84_Gene_6534_g	-
Pst110S119_Gene_602_g	-	Pst46S119_Gene_5743_g	-	Pst78S84_Gene_6543_g	-
Pst110S119_Gene_6026_g	GPI-anchored	Pst46S119_Gene_5747_g	Iso_dh	Pst78S84_Gene_6589_g	-
Pst110S119_Gene_6047_g	-	Pst46S119_Gene_575_g	Polysacc_deac_1	Pst78S84_Gene_660_g	-
Pst110S119_Gene_6068_g	-	Pst46S119_Gene_5761_g	-	Pst78S84_Gene_6603_g	-
Pst110S119_Gene_6112_g	PBP	Pst46S119_Gene_5782_g	Glyco_hydro_18	Pst78S84_Gene_6604_g	-
Pst110S119_Gene_6114_g	zf-RING_2	Pst46S119_Gene_579_g	-	Pst78S84_Gene_6607_g	-
Pst110S119_Gene_6147_g	-	Pst46S119_Gene_5808_g	-	Pst78S84_Gene_6611_g	-
Pst110S119_Gene_6153_g	-	Pst46S119_Gene_5819_g	-	Pst78S84_Gene_662_g	adh_short
Pst110S119_Gene_6174_g	-	Pst46S119_Gene_5834_g	-	Pst78S84_Gene_6620_g	-
Pst110S119_Gene_6183_g	-	Pst46S119_Gene_5838_g	-	Pst78S84_Gene_6649_g	GMC_oxred_N
Pst110S119_Gene_6186_g	-	Pst46S119_Gene_5840_g	-	Pst78S84_Gene_6657_g	Thioredoxin
Pst110S119_Gene_619_g	BPL_N	Pst46S119_Gene_5849_g	-	Pst78S84_Gene_6663_g	-
Pst110S119_Gene_6192_g	-	Pst46S119_Gene_585_g	-	Pst78S84_Gene_6669_g	-
Pst110S119_Gene_6194_g	-	Pst46S119_Gene_5851_g	-	Pst78S84_Gene_6676_g	E1_DerP2_DerF2
Pst110S119_Gene_6199_g	-	Pst46S119_Gene_5880_g	-	Pst78S84_Gene_6695_g	-
Pst110S119_Gene_6219_g	Retrotran_gag_2	Pst46S119_Gene_5884_g	Mito_carr	Pst78S84_Gene_670_g	Sugar_tr
Pst110S119_Gene_6240_g	-	Pst46S119_Gene_5896_g	-	Pst78S84_Gene_6711_g	-
Pst110S119_Gene_6257_g	-	Pst46S119_Gene_5904_g	-	Pst78S84_Gene_6713_g	-
Pst110S119_Gene_6264_g	-	Pst46S119_Gene_5908_g	-	Pst78S84_Gene_6714_g	-
Pst110S119_Gene_6270_g	Inhibitor_I9	Pst46S119_Gene_5911_g	-	Pst78S84_Gene_6717_g	-
Pst110S119_Gene_6283_g	-	Pst46S119_Gene_5930_g	-	Pst78S84_Gene_6749_g	Glyco_hydro_7
Pst110S119_Gene_631_g	-	Pst46S119_Gene_5935_g	RRM_1	Pst78S84_Gene_6778_g	-
Pst110S119_Gene_6314_g	-	Pst46S119_Gene_5953_g	Fasciclin	Pst78S84_Gene_6780_g	-
Pst110S119_Gene_6323_g	Glyco_hydro_76	Pst46S119_Gene_5965_g	-	Pst78S84_Gene_6815_g	-
Pst110S119_Gene_6325_g	-	Pst46S119_Gene_5972_g	-	Pst78S84_Gene_6820_g	NAD_binding_8
Pst110S119_Gene_6341_g	-	Pst46S119_Gene_599_g	Ifi-6-16	Pst78S84_Gene_6851_g	-
Pst110S119_Gene_6349_g	-	Pst46S119_Gene_6_g	-	Pst78S84_Gene_6868_g	tRNA-synt_1b
Pst110S119_Gene_6350_g	LMWPc	Pst46S119_Gene_6032_g	-	Pst78S84_Gene_6875_g	PLA2_B
Pst110S119_Gene_6353_g	Lactamase_B_2	Pst46S119_Gene_6087_g	Ferritin_2	Pst78S84_Gene_6877_g	-
Pst110S119_Gene_636_g	-	Pst46S119_Gene_6088_g	-	Pst78S84_Gene_688_g	-
Pst110S119_Gene_6367_g	BCS1_N	Pst46S119_Gene_6089_g	-	Pst78S84_Gene_6892_g	-
Pst110S119_Gene_6369_g	TRP_N	Pst46S119_Gene_609_g	-	Pst78S84_Gene_6896_g	-
Pst110S119_Gene_6371_g	-	Pst46S119_Gene_6092_g	-	Pst78S84_Gene_6901_g	-
Pst110S119_Gene_6374_g	Glyco_hydro_28	Pst46S119_Gene_6108_g	-	Pst78S84_Gene_6904_g	-
Pst110S119_Gene_6376_g	-	Pst46S119_Gene_611_g	-	Pst78S84_Gene_6914_g	-
Pst110S119_Gene_6378_g	Thioredoxin	Pst46S119_Gene_6111_g	-	Pst78S84_Gene_6915_g	-
Pst110S119_Gene_64_g	-	Pst46S119_Gene_6122_g	-	Pst78S84_Gene_6938_g	-
Pst110S119_Gene_6408_g	Tyrosinase	Pst46S119_Gene_6129_g	-	Pst78S84_Gene_6941_g	DPBB_1
Pst110S119_Gene_6411_g	-	Pst46S119_Gene_613_g	Abhydrolase_6	Pst78S84_Gene_6948_g	Polysacc_deac_1
Pst110S119_Gene_6413_g	-	Pst46S119_Gene_6132_g	-	Pst78S84_Gene_6957_g	-
Pst110S119_Gene_643_g	DUF3455	Pst46S119_Gene_615_g	-	Pst78S84_Gene_6963_g	-
Pst110S119_Gene_6430_g	MULE	Pst46S119_Gene_6172_g	-	Pst78S84_Gene_6974_g	adh_short
Pst110S119_Gene_6442_g	DAO	Pst46S119_Gene_6176_g	Het-C	Pst78S84_Gene_6978_g	Glyco_hydro_61
Pst110S119_Gene_6467_g	-	Pst46S119_Gene_6185_g	TPR_6	Pst78S84_Gene_6990_g	-
Pst110S119_Gene_6504_g	Lipase_GDSL	Pst46S119_Gene_6186_g	-	Pst78S84_Gene_7014_g	Catalase
Pst110S119_Gene_6522_g	-	Pst46S119_Gene_6190_g	Inhibitor_I9	Pst78S84_Gene_7015_g	Catalase
Pst110S119_Gene_653_g	-	Pst46S119_Gene_6198_g	GATase_6	Pst78S84_Gene_7017_g	IF-2B
Pst110S119_Gene_6541_g	-	Pst46S119_Gene_6207_g	-	Pst78S84_Gene_7033_g	-
Pst110S119_Gene_6546_g	-	Pst46S119_Gene_6217_g	-	Pst78S84_Gene_704_g	-
Pst110S119_Gene_6550_g	-	Pst46S119_Gene_6224_g	-	Pst78S84_Gene_7041_g	-
Pst110S119_Gene_6551_g	-	Pst46S119_Gene_6233_g	Cu-oxidase	Pst78S84_Gene_7047_g	-
Pst110S119_Gene_6557_g	-	Pst46S119_Gene_6234_g	-	Pst78S84_Gene_7048_g	-
Pst110S119_Gene_6564_g	-	Pst46S119_Gene_6245_g	Semialdhyde_dhC	Pst78S84_Gene_7049_g	Glyco_hydro_65N
Pst110S119_Gene_6575_g	-	Pst46S119_Gene_6246_g	-	Pst78S84_Gene_7061_g	-
Pst110S119_Gene_658_g	-	Pst46S119_Gene_6256_g	-	Pst78S84_Gene_7067_g	-
Pst110S119_Gene_6587_g	-	Pst46S119_Gene_6266_g	Cellulase	Pst78S84_Gene_7092_g	-
Pst110S119_Gene_6596_g	-	Pst46S119_Gene_6281_g	-	Pst78S84_Gene_7094_g	-
Pst110S119_Gene_6602_g	-	Pst46S119_Gene_6287_g	-	Pst78S84_Gene_7097_g	Polysacc_deac_1
Pst110S119_Gene_6605_g	-	Pst46S119_Gene_6289_g	-	Pst78S84_Gene_7103_g	-
Pst110S119_Gene_6614_g	-	Pst46S119_Gene_629_g	-	Pst78S84_Gene_7119_g	SUR7
Pst110S119_Gene_6618_g	-	Pst46S119_Gene_6293_g	-	Pst78S84_Gene_7125_g	WD40
Pst110S119_Gene_6625_g	-	Pst46S119_Gene_6298_g	Sod_Cu	Pst78S84_Gene_7127_g	-
Pst110S119_Gene_6641_g	-	Pst46S119_Gene_6311_g	-	Pst78S84_Gene_7130_g	-
Pst110S119_Gene_6650_g	-	Pst46S119_Gene_6320_g	-	Pst78S84_Gene_7133_g	-
Pst110S119_Gene_6662_g	-	Pst46S119_Gene_6328_g	-	Pst78S84_Gene_7139_g	-
Pst110S119_Gene_6677_g	-	Pst46S119_Gene_636_g	Glyco_hydro_76	Pst78S84_Gene_7157_g	-
Pst110S119_Gene_6681_g	Kelch_5	Pst46S119_Gene_6360_g	Asp	Pst78S84_Gene_7159_g	-
Pst110S119_Gene_6713_g	-	Pst46S119_Gene_6373_g	-	Pst78S84_Gene_7161_g	-
Pst110S119_Gene_6737_g	-	Pst46S119_Gene_6382_g	-	Pst78S84_Gene_72_g	-
Pst110S119_Gene_6785_g	-	Pst46S119_Gene_639_g	-	Pst78S84_Gene_720_g	-
Pst110S119_Gene_6796_g	-	Pst46S119_Gene_6391_g	-	Pst78S84_Gene_7222_g	-
Pst110S119_Gene_6800_g	Polysacc_deac_1	Pst46S119_Gene_6399_g	Trehalose_PPase	Pst78S84_Gene_7236_g	-
Pst110S119_Gene_6808_g	Polysacc_deac_1	Pst46S119_Gene_6400_g	-	Pst78S84_Gene_7241_g	Glyco_hydro_76
Pst110S119_Gene_6812_g	-	Pst46S119_Gene_6407_g	-	Pst78S84_Gene_7242_g	-
Pst110S119_Gene_6813_g	-	Pst46S119_Gene_6418_g	RRM_1	Pst78S84_Gene_7269_g	RTP1_C1
Pst110S119_Gene_6891_g	-	Pst46S119_Gene_6420_g	-	Pst78S84_Gene_7275_g	-
Pst110S119_Gene_6892_g	-	Pst46S119_Gene_6431_g	-	Pst78S84_Gene_7277_g	Peptidase_S8
Pst110S119_Gene_6899_g	-	Pst46S119_Gene_6435_g	-	Pst78S84_Gene_7280_g	-
Pst110S119_Gene_6907_g	-	Pst46S119_Gene_6450_g	Tyrosinase	Pst78S84_Gene_7290_g	-
Pst110S119_Gene_6911_g	-	Pst46S119_Gene_6456_g	-	Pst78S84_Gene_730_g	-
Pst110S119_Gene_6915_g	Glyoxal_oxid_N	Pst46S119_Gene_6467_g	Cu-oxidase_3	Pst78S84_Gene_7305_g	-
Pst110S119_Gene_6926_g	-	Pst46S119_Gene_6485_g	-	Pst78S84_Gene_7313_g	Pkinase
Pst110S119_Gene_6933_g	-	Pst46S119_Gene_6487_g	-	Pst78S84_Gene_7318_g	-
Pst110S119_Gene_6942_g	-	Pst46S119_Gene_6498_g	Ribonuclease_T2	Pst78S84_Gene_7320_g	Glyco_hydro_76
Pst110S119_Gene_697_g	-	Pst46S119_Gene_6517_g	-	Pst78S84_Gene_7323_g	-
Pst110S119_Gene_6974_g	Pro-kuma_activ	Pst46S119_Gene_6525_g	-	Pst78S84_Gene_7324_g	Sod_Cu
Pst110S119_Gene_698_g	-	Pst46S119_Gene_6537_g	-	Pst78S84_Gene_735_g	-
Pst110S119_Gene_6981_g	SUR7	Pst46S119_Gene_6592_g	-	Pst78S84_Gene_7352_g	-
Pst110S119_Gene_7008_g	-	Pst46S119_Gene_6593_g	-	Pst78S84_Gene_7353_g	GET2
Pst110S119_Gene_7014_g	DUF3129	Pst46S119_Gene_6598_g	-	Pst78S84_Gene_7354_g	-
Pst110S119_Gene_7033_g	Glyco_hydro_47	Pst46S119_Gene_6600_g	GMC_oxred_N	Pst78S84_Gene_7357_g	-
Pst110S119_Gene_7052_g	-	Pst46S119_Gene_6609_g	-	Pst78S84_Gene_7365_g	-
Pst110S119_Gene_7058_g	-	Pst46S119_Gene_6615_g	-	Pst78S84_Gene_7366_g	adh_short_C2
Pst110S119_Gene_7066_g	-	Pst46S119_Gene_6648_g	-	Pst78S84_Gene_7370_g	-
Pst110S119_Gene_7091_g	-	Pst46S119_Gene_6654_g	-	Pst78S84_Gene_7375_g	-
Pst110S119_Gene_7092_g	-	Pst46S119_Gene_6671_g	-	Pst78S84_Gene_7383_g	-
Pst110S119_Gene_7093_g	Glyco_hydro_47	Pst46S119_Gene_6689_g	Lipase_3	Pst78S84_Gene_7391_g	-
Pst110S119_Gene_7102_g	-	Pst46S119_Gene_6697_g	-	Pst78S84_Gene_7414_g	-
Pst110S119_Gene_7108_g	-	Pst46S119_Gene_6704_g	-	Pst78S84_Gene_7447_g	-
Pst110S119_Gene_7109_g	-	Pst46S119_Gene_6708_g	-	Pst78S84_Gene_747_g	-
Pst110S119_Gene_7118_g	-	Pst46S119_Gene_671_g	-	Pst78S84_Gene_7474_g	-
Pst110S119_Gene_7125_g	-	Pst46S119_Gene_6713_g	NAD_binding_8	Pst78S84_Gene_7495_g	DPBB_1
Pst110S119_Gene_7126_g	-	Pst46S119_Gene_6732_g	-	Pst78S84_Gene_7516_g	Sod_Cu
Pst110S119_Gene_7142_g	-	Pst46S119_Gene_6746_g	-	Pst78S84_Gene_7519_g	-
Pst110S119_Gene_7150_g	-	Pst46S119_Gene_677_g	-	Pst78S84_Gene_7534_g	-
Pst110S119_Gene_7160_g	CAP	Pst46S119_Gene_6770_g	-	Pst78S84_Gene_7535_g	-
Pst110S119_Gene_7173_g	-	Pst46S119_Gene_6785_g	-	Pst78S84_Gene_7542_g	-
Pst110S119_Gene_7182_g	FA_desaturase	Pst46S119_Gene_6791_g	-	Pst78S84_Gene_7556_g	Pro-kuma_activ
Pst110S119_Gene_7187_g	-	Pst46S119_Gene_6793_g	-	Pst78S84_Gene_7562_g	-
Pst110S119_Gene_7188_g	-	Pst46S119_Gene_6829_g	-	Pst78S84_Gene_7584_g	-
Pst110S119_Gene_7192_g	Pyrid_ox_like	Pst46S119_Gene_6835_g	-	Pst78S84_Gene_7585_g	-
Pst110S119_Gene_72_g	-	Pst46S119_Gene_6844_g	-	Pst78S84_Gene_7594_g	-
Pst110S119_Gene_721_g	DUF3455	Pst46S119_Gene_6867_g	-	Pst78S84_Gene_7623_g	-
Pst110S119_Gene_7210_g	-	Pst46S119_Gene_6885_g	HATPase_c_3	Pst78S84_Gene_7625_g	Glyco_hydro_26
Pst110S119_Gene_7214_g	-	Pst46S119_Gene_6917_g	-	Pst78S84_Gene_7636_g	-
Pst110S119_Gene_7230_g	Arf	Pst46S119_Gene_6928_g	PIG-X	Pst78S84_Gene_7640_g	-
Pst110S119_Gene_7236_g	-	Pst46S119_Gene_6931_g	-	Pst78S84_Gene_7654_g	-
Pst110S119_Gene_7238_g	-	Pst46S119_Gene_6934_g	dsrm	Pst78S84_Gene_7663_g	-
Pst110S119_Gene_7239_g	-	Pst46S119_Gene_6951_g	Sugar_tr	Pst78S84_Gene_7664_g	CAP
Pst110S119_Gene_7258_g	DER1	Pst46S119_Gene_6962_g	-	Pst78S84_Gene_7665_g	CAP
Pst110S119_Gene_7260_g	-	Pst46S119_Gene_6963_g	Proteasome_A_N	Pst78S84_Gene_7669_g	-
Pst110S119_Gene_7262_g	-	Pst46S119_Gene_6967_g	-	Pst78S84_Gene_7672_g	Peptidase_S8
Pst110S119_Gene_7277_g	-	Pst46S119_Gene_6968_g	-	Pst78S84_Gene_7676_g	HMG-CoA_red
Pst110S119_Gene_7278_g	-	Pst46S119_Gene_6983_g	-	Pst78S84_Gene_7683_g	-
Pst110S119_Gene_7280_g	-	Pst46S119_Gene_6984_g	-	Pst78S84_Gene_7686_g	-
Pst110S119_Gene_7288_g	-	Pst46S119_Gene_699_g	-	Pst78S84_Gene_7701_g	-
Pst110S119_Gene_7292_g	-	Pst46S119_Gene_6999_g	-	Pst78S84_Gene_7704_g	-
Pst110S119_Gene_7299_g	-	Pst46S119_Gene_7004_g	-	Pst78S84_Gene_7707_g	-
Pst110S119_Gene_7306_g	Thioredoxin	Pst46S119_Gene_7009_g	BPL_N	Pst78S84_Gene_7712_g	-
Pst110S119_Gene_7315_g	-	Pst46S119_Gene_701_g	Thioredoxin	Pst78S84_Gene_7724_g	-
Pst110S119_Gene_7316_g	-	Pst46S119_Gene_7011_g	-	Pst78S84_Gene_7732_g	PLA2_B
Pst110S119_Gene_7320_g	Lactonase	Pst46S119_Gene_7018_g	-	Pst78S84_Gene_7737_g	-
Pst110S119_Gene_7327_g	-	Pst46S119_Gene_7030_g	-	Pst78S84_Gene_7749_g	-
Pst110S119_Gene_7332_g	-	Pst46S119_Gene_7039_g	-	Pst78S84_Gene_7759_g	Actin
Pst110S119_Gene_7359_g	Dioxygenase_C	Pst46S119_Gene_7043_g	-	Pst78S84_Gene_7760_g	-
Pst110S119_Gene_7367_g	-	Pst46S119_Gene_7050_g	zf-RING_2	Pst78S84_Gene_7765_g	Ribophorin_II
Pst110S119_Gene_7378_g	-	Pst46S119_Gene_7053_g	-	Pst78S84_Gene_7771_g	Cutinase
Pst110S119_Gene_7387_g	-	Pst46S119_Gene_7058_g	Cellulase	Pst78S84_Gene_7781_g	-
Pst110S119_Gene_7388_g	-	Pst46S119_Gene_7075_g	-	Pst78S84_Gene_7783_g	Cutinase
Pst110S119_Gene_7393_g	-	Pst46S119_Gene_7082_g	-	Pst78S84_Gene_7785_g	Cutinase
Pst110S119_Gene_7396_g	-	Pst46S119_Gene_7083_g	-	Pst78S84_Gene_7791_g	-
Pst110S119_Gene_740_g	Ras	Pst46S119_Gene_7087_g	-	Pst78S84_Gene_7797_g	Sod_Cu
Pst110S119_Gene_7407_g	-	Pst46S119_Gene_7122_g	-	Pst78S84_Gene_7798_g	Sod_Cu
Pst110S119_Gene_7427_g	-	Pst46S119_Gene_7131_g	-	Pst78S84_Gene_7800_g	Sod_Cu
Pst110S119_Gene_744_g	PAPS_reduct	Pst46S119_Gene_7135_g	Fasciclin	Pst78S84_Gene_7806_g	-
Pst110S119_Gene_7454_g	NAD_binding_8	Pst46S119_Gene_7161_g	-	Pst78S84_Gene_7813_g	TPR_6
Pst110S119_Gene_7455_g	-	Pst46S119_Gene_7167_g	-	Pst78S84_Gene_7814_g	Tim17
Pst110S119_Gene_7457_g	-	Pst46S119_Gene_7170_g	-	Pst78S84_Gene_7825_g	-
Pst110S119_Gene_746_g	-	Pst46S119_Gene_7179_g	-	Pst78S84_Gene_7836_g	-
Pst110S119_Gene_7463_g	-	Pst46S119_Gene_7191_g	DUF92	Pst78S84_Gene_7837_g	-
Pst110S119_Gene_7472_g	Pectinesterase	Pst46S119_Gene_7198_g	-	Pst78S84_Gene_784_g	-
Pst110S119_Gene_7474_g	-	Pst46S119_Gene_7220_g	-	Pst78S84_Gene_7852_g	Cutinase
Pst110S119_Gene_748_g	Cu-oxidase	Pst46S119_Gene_7223_g	-	Pst78S84_Gene_7853_g	-
Pst110S119_Gene_7480_g	-	Pst46S119_Gene_7240_g	-	Pst78S84_Gene_7858_g	Polysacc_deac_1
Pst110S119_Gene_7510_g	-	Pst46S119_Gene_7248_g	-	Pst78S84_Gene_7867_g	-
Pst110S119_Gene_7521_g	-	Pst46S119_Gene_7260_g	Glyco_hydro_47	Pst78S84_Gene_7871_g	-
Pst110S119_Gene_7524_g	Citrate_bind	Pst46S119_Gene_727_g	-	Pst78S84_Gene_7897_g	-
Pst110S119_Gene_7527_g	Glyoxal_oxid_N	Pst46S119_Gene_7306_g	-	Pst78S84_Gene_7899_g	-
Pst110S119_Gene_7544_g	Lipase_3	Pst46S119_Gene_7351_g	Melibiase_2	Pst78S84_Gene_7928_g	-
Pst110S119_Gene_7554_g	-	Pst46S119_Gene_7354_g	Vps55	Pst78S84_Gene_7956_g	Asp
Pst110S119_Gene_7557_g	Cu-oxidase_3	Pst46S119_Gene_7355_g	DUF1748	Pst78S84_Gene_7980_g	-
Pst110S119_Gene_7565_g	-	Pst46S119_Gene_7356_g	-	Pst78S84_Gene_7997_g	CAP
Pst110S119_Gene_7580_g	-	Pst46S119_Gene_7364_g	-	Pst78S84_Gene_8015_g	Glyco_hydro_12
Pst110S119_Gene_7589_g	-	Pst46S119_Gene_7365_g	-	Pst78S84_Gene_8023_g	Citrate_bind
Pst110S119_Gene_7590_g	-	Pst46S119_Gene_742_g	-	Pst78S84_Gene_8026_g	-
Pst110S119_Gene_7593_g	-	Pst46S119_Gene_7424_g	-	Pst78S84_Gene_8028_g	-
Pst110S119_Gene_7602_g	GCS	Pst46S119_Gene_7432_g	-	Pst78S84_Gene_8063_g	Glyco_hydro_47
Pst110S119_Gene_7609_g	-	Pst46S119_Gene_7435_g	AA_kinase	Pst78S84_Gene_8068_g	-
Pst110S119_Gene_7648_g	-	Pst46S119_Gene_7436_g	SPC22	Pst78S84_Gene_8069_g	-
Pst110S119_Gene_7649_g	-	Pst46S119_Gene_7447_g	Aldo_ket_red	Pst78S84_Gene_807_g	Cellulase
Pst110S119_Gene_766_g	Glyco_hydro_26	Pst46S119_Gene_7448_g	AA_permease_2	Pst78S84_Gene_808_g	-
Pst110S119_Gene_7701_g	-	Pst46S119_Gene_7449_g	-	Pst78S84_Gene_8084_g	DUF3129
Pst110S119_Gene_7704_g	WD40	Pst46S119_Gene_7463_g	-	Pst78S84_Gene_81_g	-
Pst110S119_Gene_7706_g	Glyco_hydro_18	Pst46S119_Gene_7472_g	-	Pst78S84_Gene_810_g	-
Pst110S119_Gene_7719_g	-	Pst46S119_Gene_7474_g	-	Pst78S84_Gene_8127_g	-
Pst110S119_Gene_7728_g	-	Pst46S119_Gene_7494_g	-	Pst78S84_Gene_8142_g	-
Pst110S119_Gene_7734_g	-	Pst46S119_Gene_7501_g	-	Pst78S84_Gene_8164_g	-
Pst110S119_Gene_7747_g	HSP70	Pst46S119_Gene_7503_g	Palm_thioest	Pst78S84_Gene_818_g	-
Pst110S119_Gene_7754_g	-	Pst46S119_Gene_7504_g	-	Pst78S84_Gene_8186_g	-
Pst110S119_Gene_7763_g	-	Pst46S119_Gene_751_g	-	Pst78S84_Gene_8189_g	-
Pst110S119_Gene_7796_g	-	Pst46S119_Gene_7513_g	-	Pst78S84_Gene_8190_g	-
Pst110S119_Gene_7802_g	-	Pst46S119_Gene_7521_g	Peptidase_S10	Pst78S84_Gene_8192_g	-
Pst110S119_Gene_7811_g	PDDEXK_2	Pst46S119_Gene_7529_g	-	Pst78S84_Gene_8194_g	CK_II_beta
Pst110S119_Gene_7814_g	Glyco_hydro_71	Pst46S119_Gene_7531_g	-	Pst78S84_Gene_8197_g	-
Pst110S119_Gene_7821_g	Hist_deacetyl	Pst46S119_Gene_7532_g	-	Pst78S84_Gene_8203_g	-
Pst110S119_Gene_7825_g	Robl_LC7	Pst46S119_Gene_7541_g	-	Pst78S84_Gene_8206_g	WD40
Pst110S119_Gene_7826_g	-	Pst46S119_Gene_7548_g	-	Pst78S84_Gene_8210_g	-
Pst110S119_Gene_7843_g	Asp	Pst46S119_Gene_7554_g	-	Pst78S84_Gene_8214_g	-
Pst110S119_Gene_7844_g	Rot1	Pst46S119_Gene_7604_g	-	Pst78S84_Gene_8218_g	Catalase
Pst110S119_Gene_7876_g	tRNA-synt_1b	Pst46S119_Gene_7625_g	-	Pst78S84_Gene_8241_g	-
Pst110S119_Gene_7889_g	-	Pst46S119_Gene_7628_g	-	Pst78S84_Gene_8259_g	DUF3129
Pst110S119_Gene_7911_g	-	Pst46S119_Gene_7635_g	-	Pst78S84_Gene_8260_g	-
Pst110S119_Gene_7915_g	-	Pst46S119_Gene_7664_g	FAD_binding_4	Pst78S84_Gene_8264_g	-
Pst110S119_Gene_7926_g	GMC_oxred_N	Pst46S119_Gene_7670_g	-	Pst78S84_Gene_827_g	-
Pst110S119_Gene_7950_g	Glyco_hydro_15	Pst46S119_Gene_7687_g	Inositol_P	Pst78S84_Gene_8272_g	-
Pst110S119_Gene_7951_g	-	Pst46S119_Gene_769_g	Peptidase_S10	Pst78S84_Gene_8276_g	-
Pst110S119_Gene_7952_g	-	Pst46S119_Gene_7693_g	Melibiase_2	Pst78S84_Gene_8306_g	-
Pst110S119_Gene_7962_g	-	Pst46S119_Gene_7697_g	-	Pst78S84_Gene_8307_g	DUF1748
Pst110S119_Gene_7972_g	-	Pst46S119_Gene_7701_g	-	Pst78S84_Gene_8313_g	-
Pst110S119_Gene_7987_g	-	Pst46S119_Gene_7711_g	-	Pst78S84_Gene_8317_g	-
Pst110S119_Gene_7989_g	-	Pst46S119_Gene_7727_g	Glyco_transf_90	Pst78S84_Gene_832_g	-
Pst110S119_Gene_8014_g	-	Pst46S119_Gene_7749_g	PLA2_B	Pst78S84_Gene_833_g	-
Pst110S119_Gene_8017_g	-	Pst46S119_Gene_7761_g	-	Pst78S84_Gene_8344_g	-
Pst110S119_Gene_8041_g	-	Pst46S119_Gene_7790_g	-	Pst78S84_Gene_8352_g	-
Pst110S119_Gene_8044_g	-	Pst46S119_Gene_7870_g	-	Pst78S84_Gene_8365_g	-
Pst110S119_Gene_8058_g	-	Pst46S119_Gene_7876_g	-	Pst78S84_Gene_8380_g	-
Pst110S119_Gene_8080_g	-	Pst46S119_Gene_7878_g	-	Pst78S84_Gene_8390_g	-
Pst110S119_Gene_8088_g	WD40	Pst46S119_Gene_7890_g	-	Pst78S84_Gene_8420_g	-
Pst110S119_Gene_8101_g	ECH_1	Pst46S119_Gene_7897_g	-	Pst78S84_Gene_8421_g	-
Pst110S119_Gene_8108_g	-	Pst46S119_Gene_7902_g	Peptidase_S10	Pst78S84_Gene_8438_g	-
Pst110S119_Gene_8110_g	Lipase_3	Pst46S119_Gene_792_g	-	Pst78S84_Gene_8439_g	-
Pst110S119_Gene_8131_g	APG5	Pst46S119_Gene_7923_g	Peptidase_S10	Pst78S84_Gene_8442_g	-
Pst110S119_Gene_8134_g	-	Pst46S119_Gene_7925_g	-	Pst78S84_Gene_8463_g	-
Pst110S119_Gene_8145_g	-	Pst46S119_Gene_794_g	-	Pst78S84_Gene_847_g	-
Pst110S119_Gene_8152_g	-	Pst46S119_Gene_7946_g	-	Pst78S84_Gene_8484_g	-
Pst110S119_Gene_8172_g	Glyco_hydro_18	Pst46S119_Gene_7949_g	DPBB_1	Pst78S84_Gene_8487_g	CM_2
Pst110S119_Gene_8174_g	-	Pst46S119_Gene_795_g	-	Pst78S84_Gene_8488_g	SARAF
Pst110S119_Gene_8194_g	-	Pst46S119_Gene_7968_g	-	Pst78S84_Gene_8502_g	-
Pst110S119_Gene_8215_g	-	Pst46S119_Gene_7969_g	-	Pst78S84_Gene_8505_g	-
Pst110S119_Gene_8228_g	-	Pst46S119_Gene_7971_g	ATG27	Pst78S84_Gene_8509_g	-
Pst110S119_Gene_8238_g	-	Pst46S119_Gene_7972_g	-	Pst78S84_Gene_8518_g	-
Pst110S119_Gene_8250_g	-	Pst46S119_Gene_7973_g	-	Pst78S84_Gene_8528_g	HSP70
Pst110S119_Gene_8253_g	Glyco_hydro_26	Pst46S119_Gene_7982_g	-	Pst78S84_Gene_853_g	-
Pst110S119_Gene_8265_g	Peptidase_M28	Pst46S119_Gene_7984_g	WD40	Pst78S84_Gene_8533_g	-
Pst110S119_Gene_8296_g	-	Pst46S119_Gene_7995_g	-	Pst78S84_Gene_8554_g	Polysacc_deac_1
Pst110S119_Gene_83_g	-	Pst46S119_Gene_8000_g	-	Pst78S84_Gene_8555_g	Polysacc_deac_1
Pst110S119_Gene_830_g	-	Pst46S119_Gene_8006_g	FA_desaturase	Pst78S84_Gene_8557_g	Abhydrolase_6
Pst110S119_Gene_8301_g	BC10	Pst46S119_Gene_8017_g	-	Pst78S84_Gene_8559_g	-
Pst110S119_Gene_8307_g	-	Pst46S119_Gene_805_g	Polysacc_deac_1	Pst78S84_Gene_8571_g	-
Pst110S119_Gene_831_g	-	Pst46S119_Gene_8063_g	-	Pst78S84_Gene_8577_g	-
Pst110S119_Gene_8326_g	-	Pst46S119_Gene_8075_g	-	Pst78S84_Gene_86_g	-
Pst110S119_Gene_8332_g	Ribophorin_II	Pst46S119_Gene_8085_g	-	Pst78S84_Gene_863_g	DUF3129
Pst110S119_Gene_8345_g	-	Pst46S119_Gene_8097_g	Lactonase	Pst78S84_Gene_8632_g	-
Pst110S119_Gene_8357_g	-	Pst46S119_Gene_8107_g	-	Pst78S84_Gene_87_g	Glyco_hydro_10
Pst110S119_Gene_8368_g	PLA2_B	Pst46S119_Gene_8122_g	-	Pst78S84_Gene_8703_g	-
Pst110S119_Gene_8370_g	ABC2_membrane	Pst46S119_Gene_8123_g	-	Pst78S84_Gene_8707_g	-
Pst110S119_Gene_8388_g	-	Pst46S119_Gene_8139_g	Prenyltrans	Pst78S84_Gene_8729_g	-
Pst110S119_Gene_8389_g	-	Pst46S119_Gene_814_g	DUF913	Pst78S84_Gene_8746_g	-
Pst110S119_Gene_8398_g	-	Pst46S119_Gene_8142_g	Glyco_hydro_76	Pst78S84_Gene_8747_g	-
Pst110S119_Gene_84_g	-	Pst46S119_Gene_8148_g	Glyco_hydro_76	Pst78S84_Gene_875_g	-
Pst110S119_Gene_8411_g	-	Pst46S119_Gene_8149_g	Ras	Pst78S84_Gene_8765_g	-
Pst110S119_Gene_8419_g	-	Pst46S119_Gene_8155_g	-	Pst78S84_Gene_8778_g	-
Pst110S119_Gene_8451_g	-	Pst46S119_Gene_8167_g	Dopey_N	Pst78S84_Gene_8786_g	Sel1
Pst110S119_Gene_8454_g	-	Pst46S119_Gene_8189_g	-	Pst78S84_Gene_8792_g	-
Pst110S119_Gene_8464_g	Peptidase_S10	Pst46S119_Gene_8197_g	-	Pst78S84_Gene_880_g	-
Pst110S119_Gene_8467_g	Peptidase_S10	Pst46S119_Gene_82_g	MMM1	Pst78S84_Gene_8816_g	TspO_MBR
Pst110S119_Gene_8468_g	-	Pst46S119_Gene_8201_g	p450	Pst78S84_Gene_8825_g	-
Pst110S119_Gene_8476_g	-	Pst46S119_Gene_8212_g	-	Pst78S84_Gene_887_g	-
Pst110S119_Gene_8477_g	Glyco_hydro_16	Pst46S119_Gene_8217_g	-	Pst78S84_Gene_8876_g	-
Pst110S119_Gene_8495_g	-	Pst46S119_Gene_8231_g	-	Pst78S84_Gene_8878_g	-
Pst110S119_Gene_8500_g	p450	Pst46S119_Gene_8234_g	-	Pst78S84_Gene_8883_g	-
Pst110S119_Gene_8518_g	-	Pst46S119_Gene_8247_g	AMPK1_CBM	Pst78S84_Gene_8890_g	-
Pst110S119_Gene_852_g	NAD_binding_8	Pst46S119_Gene_8272_g	-	Pst78S84_Gene_8899_g	Glyco_hydro_88
Pst110S119_Gene_8522_g	Trehalose_PPase	Pst46S119_Gene_8274_g	-	Pst78S84_Gene_8902_g	DUF3429
Pst110S119_Gene_8523_g	-	Pst46S119_Gene_8282_g	-	Pst78S84_Gene_8906_g	-
Pst110S119_Gene_8530_g	E1_DerP2_DerF2	Pst46S119_Gene_8286_g	-	Pst78S84_Gene_8916_g	-
Pst110S119_Gene_8553_g	-	Pst46S119_Gene_83_g	-	Pst78S84_Gene_8938_g	-
Pst110S119_Gene_8578_g	-	Pst46S119_Gene_8300_g	-	Pst78S84_Gene_8942_g	-
Pst110S119_Gene_8596_g	zf-rbx1	Pst46S119_Gene_8316_g	-	Pst78S84_Gene_8947_g	-
Pst110S119_Gene_8604_g	-	Pst46S119_Gene_8329_g	-	Pst78S84_Gene_8995_g	Glyco_hydro_16
Pst110S119_Gene_8605_g	-	Pst46S119_Gene_8348_g	-	Pst78S84_Gene_9005_g	Glyco_hydro_32N
Pst110S119_Gene_8619_g	-	Pst46S119_Gene_8353_g	-	Pst78S84_Gene_9008_g	-
Pst110S119_Gene_8624_g	-	Pst46S119_Gene_8360_g	-	Pst78S84_Gene_9021_g	-
Pst110S119_Gene_8630_g	-	Pst46S119_Gene_8369_g	-	Pst78S84_Gene_9030_g	-
Pst110S119_Gene_8634_g	Peptidase_S10	Pst46S119_Gene_8371_g	Peptidase_S8	Pst78S84_Gene_9037_g	-
Pst110S119_Gene_8652_g	-	Pst46S119_Gene_8373_g	-	Pst78S84_Gene_9042_g	-
Pst110S119_Gene_8674_g	TspO_MBR	Pst46S119_Gene_8395_g	-	Pst78S84_Gene_9053_g	-
Pst110S119_Gene_8684_g	-	Pst46S119_Gene_8398_g	-	Pst78S84_Gene_9063_g	PhoLip_ATPase_C
Pst110S119_Gene_8694_g	-	Pst46S119_Gene_8420_g	-	Pst78S84_Gene_9070_g	Glyco_hydro_71
Pst110S119_Gene_8695_g	-	Pst46S119_Gene_8432_g	-	Pst78S84_Gene_9085_g	-
Pst110S119_Gene_8702_g	-	Pst46S119_Gene_8452_g	Aldo_ket_red	Pst78S84_Gene_910_g	DUF4203
Pst110S119_Gene_8707_g	Tyrosinase	Pst46S119_Gene_8456_g	-	Pst78S84_Gene_9137_g	-
Pst110S119_Gene_8725_g	-	Pst46S119_Gene_8469_g	-	Pst78S84_Gene_9142_g	-
Pst110S119_Gene_8735_g	-	Pst46S119_Gene_8475_g	Glyco_hydro_18	Pst78S84_Gene_9149_g	DUF3455
Pst110S119_Gene_8737_g	-	Pst46S119_Gene_8486_g	Polysacc_deac_1	Pst78S84_Gene_9167_g	Tyrosinase
Pst110S119_Gene_8741_g	-	Pst46S119_Gene_8501_g	Glyco_hydro_18	Pst78S84_Gene_9169_g	-
Pst110S119_Gene_8747_g	Mito_carr	Pst46S119_Gene_8502_g	-	Pst78S84_Gene_918_g	-
Pst110S119_Gene_8759_g	-	Pst46S119_Gene_8520_g	-	Pst78S84_Gene_919_g	-
Pst110S119_Gene_8764_g	-	Pst46S119_Gene_8521_g	-	Pst78S84_Gene_9198_g	Scs3p
Pst110S119_Gene_8765_g	-	Pst46S119_Gene_8544_g	Exo_endo_phos	Pst78S84_Gene_9222_g	-
Pst110S119_Gene_8779_g	-	Pst46S119_Gene_8569_g	-	Pst78S84_Gene_9232_g	-
Pst110S119_Gene_8791_g	-	Pst46S119_Gene_8584_g	-	Pst78S84_Gene_9240_g	Dynein_heavy
Pst110S119_Gene_8792_g	-	Pst46S119_Gene_8585_g	-	Pst78S84_Gene_9267_g	-
Pst110S119_Gene_8798_g	-	Pst46S119_Gene_8591_g	Pyrid_oxidase_2	Pst78S84_Gene_9274_g	-
Pst110S119_Gene_880_g	-	Pst46S119_Gene_8596_g	Lectin_leg-like	Pst78S84_Gene_9307_g	-
Pst110S119_Gene_882_g	-	Pst46S119_Gene_8607_g	-	Pst78S84_Gene_9318_g	-
Pst110S119_Gene_8821_g	-	Pst46S119_Gene_8618_g	-	Pst78S84_Gene_9325_g	-
Pst110S119_Gene_8828_g	-	Pst46S119_Gene_8623_g	-	Pst78S84_Gene_9339_g	DUF3129
Pst110S119_Gene_8835_g	-	Pst46S119_Gene_8641_g	-	Pst78S84_Gene_9346_g	-
Pst110S119_Gene_8845_g	-	Pst46S119_Gene_8656_g	-	Pst78S84_Gene_9353_g	-
Pst110S119_Gene_8852_g	-	Pst46S119_Gene_866_g	Pectinesterase	Pst78S84_Gene_937_g	DUF5310
Pst110S119_Gene_8853_g	-	Pst46S119_Gene_8667_g	-	Pst78S84_Gene_9394_g	-
Pst110S119_Gene_8854_g	MMM1	Pst46S119_Gene_8694_g	-	Pst78S84_Gene_94_g	Pal1
Pst110S119_Gene_8864_g	-	Pst46S119_Gene_8703_g	6PGD	Pst78S84_Gene_9410_g	-
Pst110S119_Gene_8870_g	RNase_PH	Pst46S119_Gene_8716_g	PLA2_B	Pst78S84_Gene_9411_g	BPL_N
Pst110S119_Gene_8902_g	-	Pst46S119_Gene_8727_g	Pro_isomerase	Pst78S84_Gene_9416_g	-
Pst110S119_Gene_8908_g	-	Pst46S119_Gene_8733_g	-	Pst78S84_Gene_9417_g	-
Pst110S119_Gene_8911_g	-	Pst46S119_Gene_8750_g	Cutinase	Pst78S84_Gene_9427_g	-
Pst110S119_Gene_893_g	-	Pst46S119_Gene_8753_g	-	Pst78S84_Gene_9431_g	-
Pst110S119_Gene_8943_g	-	Pst46S119_Gene_8756_g	Ribophorin_II	Pst78S84_Gene_9452_g	-
Pst110S119_Gene_8946_g	-	Pst46S119_Gene_8776_g	-	Pst78S84_Gene_9454_g	Glyco_hydro_18
Pst110S119_Gene_8948_g	-	Pst46S119_Gene_8794_g	-	Pst78S84_Gene_946_g	Peptidase_S10
Pst110S119_Gene_8952_g	-	Pst46S119_Gene_8801_g	-	Pst78S84_Gene_9461_g	-
Pst110S119_Gene_8974_g	-	Pst46S119_Gene_8807_g	-	Pst78S84_Gene_9463_g	-
Pst110S119_Gene_8977_g	-	Pst46S119_Gene_8818_g	CFEM	Pst78S84_Gene_9472_g	Melibiase_2
Pst110S119_Gene_8978_g	-	Pst46S119_Gene_8825_g	-	Pst78S84_Gene_9486_g	Kelch_5
Pst110S119_Gene_8985_g	-	Pst46S119_Gene_8881_g	-	Pst78S84_Gene_9493_g	-
Pst110S119_Gene_8990_g	-	Pst46S119_Gene_8886_g	-	Pst78S84_Gene_950_g	-
Pst110S119_Gene_8995_g	-	Pst46S119_Gene_8891_g	-	Pst78S84_Gene_9512_g	-
Pst110S119_Gene_9009_g	-	Pst46S119_Gene_8899_g	-	Pst78S84_Gene_9533_g	-
Pst110S119_Gene_901_g	-	Pst46S119_Gene_8914_g	-	Pst78S84_Gene_9543_g	-
Pst110S119_Gene_9010_g	-	Pst46S119_Gene_8916_g	-	Pst78S84_Gene_955_g	DUF1077
Pst110S119_Gene_9021_g	-	Pst46S119_Gene_8926_g	-	Pst78S84_Gene_9556_g	-
Pst110S119_Gene_9025_g	-	Pst46S119_Gene_8930_g	-	Pst78S84_Gene_9557_g	-
Pst110S119_Gene_9031_g	-	Pst46S119_Gene_8936_g	-	Pst78S84_Gene_9558_g	-
Pst110S119_Gene_9037_g	-	Pst46S119_Gene_8967_g	Scs3p	Pst78S84_Gene_959_g	-
Pst110S119_Gene_9044_g	-	Pst46S119_Gene_8968_g	-	Pst78S84_Gene_9633_g	-
Pst110S119_Gene_9045_g	-	Pst46S119_Gene_90_g	FAD_binding_4	Pst78S84_Gene_9635_g	-
Pst110S119_Gene_906_g	-	Pst46S119_Gene_9011_g	-	Pst78S84_Gene_9636_g	-
Pst110S119_Gene_9060_g	-	Pst46S119_Gene_9014_g	DAD	Pst78S84_Gene_9639_g	-
Pst110S119_Gene_9064_g	-	Pst46S119_Gene_9017_g	Glycos_transf_2	Pst78S84_Gene_9655_g	-
Pst110S119_Gene_9065_g	-	Pst46S119_Gene_902_g	-	Pst78S84_Gene_9656_g	-
Pst110S119_Gene_9084_g	-	Pst46S119_Gene_9034_g	E1_DerP2_DerF2	Pst78S84_Gene_966_g	Pyrid_oxidase_2
Pst110S119_Gene_9089_g	-	Pst46S119_Gene_9040_g	-	Pst78S84_Gene_9668_g	-
Pst110S119_Gene_9093_g	DUF3129	Pst46S119_Gene_9041_g	-	Pst78S84_Gene_9673_g	-
Pst110S119_Gene_9094_g	-	Pst46S119_Gene_9049_g	-	Pst78S84_Gene_9688_g	Metallophos
Pst110S119_Gene_9103_g	Glyco_hydro_10	Pst46S119_Gene_9051_g	Mito_carr	Pst78S84_Gene_9697_g	-
Pst110S119_Gene_9105_g	-	Pst46S119_Gene_9059_g	-	Pst78S84_Gene_9714_g	-
Pst110S119_Gene_9108_g	-	Pst46S119_Gene_9068_g	ECH_1	Pst78S84_Gene_9738_g	-
Pst110S119_Gene_9109_g	-	Pst46S119_Gene_9070_g	-	Pst78S84_Gene_974_g	-
Pst110S119_Gene_9118_g	Pantoate_ligase	Pst46S119_Gene_9073_g	CIA30	Pst78S84_Gene_9740_g	Pectinesterase
Pst110S119_Gene_9142_g	DUF913	Pst46S119_Gene_9077_g	-	Pst78S84_Gene_9747_g	-
Pst110S119_Gene_9155_g	-	Pst46S119_Gene_9086_g	DUF3129	Pst78S84_Gene_9755_g	-
Pst110S119_Gene_9160_g	Ferritin_2	Pst46S119_Gene_909_g	-	Pst78S84_Gene_9761_g	-
Pst110S119_Gene_9163_g	-	Pst46S119_Gene_9114_g	Trehalose_PPase	Pst78S84_Gene_9774_g	PLA2_B
Pst110S119_Gene_9177_g	-	Pst46S119_Gene_9120_g	-	Pst78S84_Gene_9795_g	-
Pst110S119_Gene_9179_g	Ribosomal_L3	Pst46S119_Gene_9123_g	-	Pst78S84_Gene_9810_g	-
Pst110S119_Gene_9189_g	-	Pst46S119_Gene_9143_g	-	Pst78S84_Gene_9814_g	-
Pst110S119_Gene_9191_g	-	Pst46S119_Gene_9165_g	-	Pst78S84_Gene_9824_g	-
Pst110S119_Gene_9198_g	-	Pst46S119_Gene_9172_g	-	Pst78S84_Gene_9831_g	Prenyltrans
Pst110S119_Gene_9199_g	-	Pst46S119_Gene_9192_g	DPBB_1	Pst78S84_Gene_9836_g	-
Pst110S119_Gene_9202_g	-	Pst46S119_Gene_9195_g	-	Pst78S84_Gene_9838_g	Glyco_hydro_16
Pst110S119_Gene_9213_g	-	Pst46S119_Gene_9201_g	-	Pst78S84_Gene_9874_g	-
Pst110S119_Gene_9217_g	-	Pst46S119_Gene_9210_g	-	Pst78S84_Gene_9876_g	-
Pst110S119_Gene_9227_g	-	Pst46S119_Gene_9238_g	-	Pst78S84_Gene_9887_g	-
Pst110S119_Gene_923_g	-	Pst46S119_Gene_9240_g	Pkinase	Pst78S84_Gene_9888_g	-
Pst110S119_Gene_9243_g	-	Pst46S119_Gene_9248_g	-	Pst78S84_Gene_9909_g	-
Pst110S119_Gene_9253_g	Glyco_hydro_7	Pst46S119_Gene_925_g	-	Pst78S84_Gene_9917_g	Cu-oxidase_3
Pst110S119_Gene_9261_g	-	Pst46S119_Gene_9255_g	-	Pst78S84_Gene_9927_g	Glyco_transf_22
Pst110S119_Gene_9264_g	-	Pst46S119_Gene_926_g	-	Pst78S84_Gene_994_g	-
Pst110S119_Gene_9296_g	-	Pst46S119_Gene_9267_g	-	Pst78S84_Gene_9942_g	-
Pst110S119_Gene_9297_g	-	Pst46S119_Gene_9268_g	-	Pst78S84_Gene_9952_g	-
Pst110S119_Gene_9299_g	-	Pst46S119_Gene_927_g	-	Pst78S84_Gene_9975_g	-
Pst110S119_Gene_9307_g	-	Pst46S119_Gene_9280_g	RRM_4	Pst78S84_Gene_9998_g	Complex1_LYR_2
Pst110S119_Gene_9314_g	-	Pst46S119_Gene_9297_g	-
Pst110S119_Gene_9315_g	-	Pst46S119_Gene_9307_g	-
Pst110S119_Gene_9318_g	-	Pst46S119_Gene_9318_g	-
Pst110S119_Gene_9319_g	Cys_Met_Meta_PP	Pst46S119_Gene_9341_g	-
Pst110S119_Gene_9322_g	UQ_con	Pst46S119_Gene_9347_g	-
Pst110S119_Gene_9373_g	-	Pst46S119_Gene_9354_g	-
Pst110S119_Gene_9377_g	DUF5127	Pst46S119_Gene_9373_g	-
Pst110S119_Gene_9391_g	DUF1279	Pst46S119_Gene_9375_g	PNGaseA
Pst110S119_Gene_9420_g	Glyco_hydro_18	Pst46S119_Gene_9384_g	-
Pst110S119_Gene_9422_g	-	Pst46S119_Gene_9385_g	-
Pst110S119_Gene_9447_g	Peptidase_S8	Pst46S119_Gene_9387_g	-
Pst110S119_Gene_9448_g	-	Pst46S119_Gene_939_g	-
Pst110S119_Gene_9464_g	-	Pst46S119_Gene_9405_g	-
Pst110S119_Gene_9465_g	-	Pst46S119_Gene_9442_g	-
Pst110S119_Gene_9470_g	-	Pst46S119_Gene_9460_g	-
Pst110S119_Gene_9475_g	-	Pst46S119_Gene_9464_g	-
Pst110S119_Gene_948_g	-	Pst46S119_Gene_9477_g	-
Pst110S119_Gene_9484_g	-	Pst46S119_Gene_9492_g	-
Pst110S119_Gene_949_g	-	Pst46S119_Gene_9508_g	-
Pst110S119_Gene_9491_g	COesterase	Pst46S119_Gene_9533_g	Glyco_hydro_26
Pst110S119_Gene_9513_g	Cu-oxidase_3	Pst46S119_Gene_9569_g	Cys_Met_Meta_PP
Pst110S119_Gene_9515_g	-	Pst46S119_Gene_9584_g	-
Pst110S119_Gene_9532_g	-	Pst46S119_Gene_9602_g	-
Pst110S119_Gene_9537_g	-	Pst46S119_Gene_9610_g	-
Pst110S119_Gene_9559_g	-	Pst46S119_Gene_9614_g	-
Pst110S119_Gene_9567_g	-	Pst46S119_Gene_9616_g	-
Pst110S119_Gene_957_g	FAD_binding_4	Pst46S119_Gene_9649_g	-
Pst110S119_Gene_9590_g	-	Pst46S119_Gene_966_g	-
Pst110S119_Gene_9598_g	DUF1077	Pst46S119_Gene_9678_g	-
Pst110S119_Gene_9655_g	-	Pst46S119_Gene_9685_g	-
Pst110S119_Gene_9656_g	Rad21_Rec8_N	Pst46S119_Gene_9692_g	Cu-oxidase
Pst110S119_Gene_9657_g	-	Pst46S119_Gene_9697_g	-
Pst110S119_Gene_9660_g	-	Pst46S119_Gene_9701_g	-
Pst110S119_Gene_9668_g	-	Pst46S119_Gene_9711_g	-
Pst110S119_Gene_9669_g	-	Pst46S119_Gene_972_g	Coa1
Pst110S119_Gene_9670_g	Pmp3	Pst46S119_Gene_9724_g	-
Pst110S119_Gene_9681_g	-	Pst46S119_Gene_9728_g	Glyco_hydro_71
Pst110S119_Gene_9684_g	-	Pst46S119_Gene_9731_g	-
Pst110S119_Gene_9698_g	-	Pst46S119_Gene_9745_g	Glyco_hydro_28
Pst110S119_Gene_9705_g	-	Pst46S119_Gene_9767_g	-
Pst110S119_Gene_9712_g	-	Pst46S119_Gene_9790_g	-
Pst110S119_Gene_9718_g	-	Pst46S119_Gene_98_g	-
Pst110S119_Gene_9736_g	-	Pst46S119_Gene_9859_g	-
Pst110S119_Gene_974_g	-	Pst46S119_Gene_9868_g	-
Pst110S119_Gene_9756_g	Glyco_hydro_26	Pst46S119_Gene_9876_g	PBP
Pst110S119_Gene_9772_g	Peptidase_M28	Pst46S119_Gene_9881_g	-
Pst110S119_Gene_9773_g	-	Pst46S119_Gene_9884_g	-
Pst110S119_Gene_9780_g	Glyco_hydro_10	Pst46S119_Gene_991_g	GCS
Pst110S119_Gene_9784_g	-	Pst46S119_Gene_9913_g	-
Pst110S119_Gene_9800_g	Scs3p	Pst46S119_Gene_992_g	-
Pst110S119_Gene_9802_g	-	Pst46S119_Gene_9957_g	-
Pst110S119_Gene_981_g	-	Pst46S119_Gene_9965_g	-
Pst110S119_Gene_9825_g	Sec1	Pst46S119_Gene_9967_g	CFEM
Pst110S119_Gene_984_g	Glyco_hydro_18	Pst46S119_Gene_9968_g	-
Pst110S119_Gene_9881_g	-	Pst46S119_Gene_9971_g	-
Pst110S119_Gene_9886_g	RVT_2	Pst46S119_Gene_9976_g	-
Pst110S119_Gene_989_g	-	Pst46S119_Gene_9986_g	-
Pst110S119_Gene_9906_g	-	Pst46S119_Gene_9988_g	-
Pst110S119_Gene_9908_g	-	Pst46S119_Gene_9990_g	-
Pst110S119_Gene_9919_g	-	Pst46S119_Gene_9998_g	PhoLip_ATPase_C
Pst110S119_Gene_9920_g	-
Pst110S119_Gene_9922_g	-
Pst110S119_Gene_9943_g	-
Pst110S119_Gene_9950_g	-
Pst110S119_Gene_9956_g	PLA2_B
Pst110S119_Gene_9964_g	-
Pst110S119_Gene_997_g	-
Pst110S119_Gene_9988_g	Polysacc_deac_1
Pst110S119_Gene_9994_g	-
Pst110S119_Gene_9996_g	Proteasom_PSMB

## Sheet: Table-S6
Table S6 : Predicted effector proteins in three Pst isolates Pst110S119, Pst46S119 and Pst78S84
Pst110S119	Protein Domain	Secretome	Blast Homolog		Pst46S119	Protein Domain	Secretome	Blast Homolog		Pst78S84	Protein Domain	Secretome	Blast Homolog
Pst110S119_Gene_10002_g	-	-	POW05064.1hypothetical protein PSTT_09938		Pst46S119_Gene_10_g	Ubiq_cyt_C_chap	-	EGU11857.160S ribosomal protein L10		Pst78S84_Gene_1000_g	-	-	KNE92813.1hypothetical protein PSTG_13794
Pst110S119_Gene_10003_g	-	secretome	POW02333.1hypothetical protein PSTT_11890, partial		Pst46S119_Gene_10000_g	-	secretome	XP_018161331.1Extracellular serine-rich protein		Pst78S84_Gene_10001_g	Myb_DNA-bind_3	-	POW15229.1hypothetical protein PSHT_07176
Pst110S119_Gene_10005_g	-	secretome	POW04520.1hypothetical protein PSTT_10320		Pst46S119_Gene_10008_g	Trehalose_PPase	secretome	KNE90567.1trehalose-phosphatase		Pst78S84_Gene_10002_g	UQ_con	-	KNE92740.1NEDD8-conjugating enzyme UBC12
Pst110S119_Gene_10013_g	-	-	POW06738.1hypothetical protein PSTT_08760		Pst46S119_Gene_1001_g	-	-	KNF04821.1hypothetical protein PSTG_01878		Pst78S84_Gene_10007_g	-	-	POV99078.1hypothetical protein PSTT_13996
Pst110S119_Gene_10014_g	-	-	KNE93151.1hypothetical protein PSTG_13469		Pst46S119_Gene_10011_g	Rhodanese	-	OCK91765.1Cdc25 family phosphatase-like protein Ibp1		Pst78S84_Gene_1001_g	-	-	KNF03947.1hypothetical protein PSTG_03032
Pst110S119_Gene_10015_g	-	-	KNE90007.1hypothetical protein PSTG_16525		Pst46S119_Gene_10013_g	Oxidored_FMN	-	POW02355.1hypothetical protein PSTT_11828, partial		Pst78S84_Gene_10014_g	-	-	POW08951.1hypothetical protein PSHT_09357, partial
Pst110S119_Gene_10019_g	-	-	KNE97105.1hypothetical protein PSTG_09679		Pst46S119_Gene_10029_g	Tmemb_14	-	XP_022645290.1transmembrane protein 14C-like		Pst78S84_Gene_10016_g	-	secretome	-
Pst110S119_Gene_10027_g	-	-	POW04295.1hypothetical protein PSTT_10481		Pst46S119_Gene_1003_g	-	-	-		Pst78S84_Gene_10018_g	-	-	POV97621.1hypothetical protein PSTT_14941
Pst110S119_Gene_10037_g	Kelch_1	-	POW14251.1hypothetical protein PSTT_02999, partial		Pst46S119_Gene_10032_g	-	-	KNE96629.1hypothetical protein PSTG_10036		Pst78S84_Gene_1002_g	-	-	KNE94254.1hypothetical protein PSTG_12386
Pst110S119_Gene_10044_g	-	-	POV98982.1hypothetical protein PSHT_13782		Pst46S119_Gene_10033_g	-	secretome	POW10121.1hypothetical protein PSTT_06340		Pst78S84_Gene_10020_g	-	secretome	KNF06207.1hypothetical protein PSTG_00715
Pst110S119_Gene_10059_g	-	-	KNF04320.1hypothetical protein PSTG_02662		Pst46S119_Gene_1006_g	Sybindin	-	XP_016276205.1TRAPP complex subunit Trs23		Pst78S84_Gene_10029_g	-	-	POW20325.1hypothetical protein PSHT_03650
Pst110S119_Gene_10067_g	-	-	POV96377.1hypothetical protein PSTT_15694		Pst46S119_Gene_10060_g	-	-	KNE97698.1HASPIN protein kinase		Pst78S84_Gene_10032_g	-	-	KNE90253.1hypothetical protein PSTG_16294
Pst110S119_Gene_1007_g	-	secretome	KNE98033.1hypothetical protein PSTG_08709		Pst46S119_Gene_10064_g	-	-	POW18644.1hypothetical protein PSHT_05597		Pst78S84_Gene_10035_g	-	-	KNE93264.1hypothetical protein PSTG_13375
Pst110S119_Gene_10074_g	-	-	POW12694.1hypothetical protein PSHT_08006		Pst46S119_Gene_10070_g	-	-	-		Pst78S84_Gene_10040_g	-	-	KNE94433.1hypothetical protein PSTG_12227
Pst110S119_Gene_1008_g	RRM_1	-	KNE92273.1hypothetical protein PSTG_14367		Pst46S119_Gene_10073_g	ApbA_C	-	KNE99592.12-dehydropantoate 2-reductase		Pst78S84_Gene_10043_g	-	-	POW02122.1hypothetical protein PSTT_11972, partial
Pst110S119_Gene_10083_g	Thaumatin	secretome	POV97166.1hypothetical protein PSHT_14723		Pst46S119_Gene_1008_g	-	-	POW21913.1hypothetical protein PSHT_01891, partial		Pst78S84_Gene_10044_g	-	-	KNE94157.1hypothetical protein PSTG_12488
Pst110S119_Gene_10084_g	Thaumatin	-	POV95319.1hypothetical protein PSHT_15725		Pst46S119_Gene_10089_g	Cutinase	-	KNE98829.1hypothetical protein PSTG_07851		Pst78S84_Gene_10048_g	CHORD	-	KWU46497.1chord-domain-containing protein
Pst110S119_Gene_10090_g	-	-	XP_003324173.1heat shock 70kDa protein 4		Pst46S119_Gene_101_g	GCV_T_C	-	KNF00349.1glycine cleavage system T protein		Pst78S84_Gene_10052_g	-	-	KNE92695.1hypothetical protein PSTG_13905
Pst110S119_Gene_1010_g	-	-	KNF02179.1hypothetical protein PSTG_04676		Pst46S119_Gene_1010_g	-	-	KNF01428.1hypothetical protein PSTG_05213		Pst78S84_Gene_10053_g	-	-	POV94518.1hypothetical protein PSHT_16176
Pst110S119_Gene_10105_g	-	secretome	KNE96805.1hypothetical protein PSTG_09941		Pst46S119_Gene_10102_g	-	-	PLW10446.1hypothetical protein PCASD_26460		Pst78S84_Gene_10057_g	-	-	KNF04031.1dynein heavy chain 1, cytosolic
Pst110S119_Gene_10108_g	-	secretome	-		Pst46S119_Gene_10103_g	-	-	KNE91589.1hypothetical protein PSTG_14985		Pst78S84_Gene_10063_g	-	-	KNE99108.1hypothetical protein PSTG_07588
Pst110S119_Gene_10110_g	UQ_con	-	KNE90693.1ubiquitin-conjugating enzyme E2-16 kDa		Pst46S119_Gene_10104_g	-	secretome	KNE93985.1hypothetical protein PSTG_12655		Pst78S84_Gene_10064_g	-	-	KNE97739.1hypothetical protein PSTG_08958
Pst110S119_Gene_10119_g	-	-	KNE91426.1hypothetical protein PSTG_15173		Pst46S119_Gene_10105_g	-	-	KNE97750.1hypothetical protein PSTG_08969		Pst78S84_Gene_10074_g	DHO_dh	-	KNZ58510.1dihydroorotate dehydrogenase (fumarate)
Pst110S119_Gene_10123_g	LSM	-	XP_003333710.1small nuclear ribonucleoprotein D3		Pst46S119_Gene_10106_g	-	-	KNE95370.1hypothetical protein PSTG_11354		Pst78S84_Gene_1008_g	-	-	KNE96620.1hypothetical protein PSTG_10027
Pst110S119_Gene_1013_g	-	-	-		Pst46S119_Gene_10107_g	Ribosomal_S3Ae	-	KNF06142.140S ribosomal protein S1		Pst78S84_Gene_10080_g	-	-	KNE90765.1hypothetical protein PSTG_15773
Pst110S119_Gene_10134_g	-	-	KNF01782.1hypothetical protein PSTG_04902		Pst46S119_Gene_10112_g	Sec3_C	-	KNE90091.1hypothetical protein PSTG_16468		Pst78S84_Gene_10089_g	-	-	KNE93103.1hypothetical protein PSTG_13492
Pst110S119_Gene_10136_g	-	-	KNE94517.1hypothetical protein PSTG_12163		Pst46S119_Gene_10117_g	-	-	POW07814.1hypothetical protein PSTT_07993		Pst78S84_Gene_10098_g	Arf	-	KNF06765.1hypothetical protein PSTG_00080
Pst110S119_Gene_10141_g	LSM	-	XP_003307220.2small nuclear ribonucleoprotein		Pst46S119_Gene_10119_g	-	-	POV95522.1hypothetical protein PSTT_16172, partial		Pst78S84_Gene_10099_g	-	-	KNF00035.1hypothetical protein PSTG_06659
Pst110S119_Gene_10146_g	-	-	POW00369.1hypothetical protein PSTT_13171		Pst46S119_Gene_10128_g	-	-	KNE90592.1hypothetical protein PSTG_15965		Pst78S84_Gene_10106_g	-	-	-
Pst110S119_Gene_10149_g	-	-	XP_003327434.1hypothetical protein PGTG_09983		Pst46S119_Gene_10133_g	FAD_binding_4	-	KNE92002.1hypothetical protein PSTG_14592		Pst78S84_Gene_10109_g	Glyco_hydro_7	secretome	KNE99496.1hypothetical protein PSTG_07213
Pst110S119_Gene_10159_g	-	-	-		Pst46S119_Gene_10135_g	-	-	KNE90967.1hypothetical protein PSTG_15608		Pst78S84_Gene_10110_g	-	-	POW00738.1hypothetical protein PSTT_12929
Pst110S119_Gene_10162_g	zf-AN1	-	KNE90600.1hypothetical protein PSTG_15958		Pst46S119_Gene_10139_g	-	-	-		Pst78S84_Gene_10112_g	zf-C3HC4	-	KNF01556.1hypothetical protein PSTG_05336
Pst110S119_Gene_10164_g	-	-	KNF03429.1hypothetical protein PSTG_03370		Pst46S119_Gene_10142_g	-	-	KNF04602.1hypothetical protein PSTG_02089		Pst78S84_Gene_10114_g	-	-	POW00580.1hypothetical protein PSTT_13044
Pst110S119_Gene_10170_g	-	-	KNE91859.1hypothetical protein PSTG_14713		Pst46S119_Gene_10146_g	-	-	XP_007412302.1family 26 glycoside hydrolase		Pst78S84_Gene_10138_g	-	-	KNE91758.1hypothetical protein PSTG_14827
Pst110S119_Gene_1018_g	-	-	POW19235.1hypothetical protein PSHT_04942		Pst46S119_Gene_10150_g	-	-	KNF00509.1hypothetical protein PSTG_06202		Pst78S84_Gene_10141_g	SCP2	-	POW04804.1hypothetical protein PSTT_10138
Pst110S119_Gene_10180_g	-	-	POW10306.1hypothetical protein PSTT_06181		Pst46S119_Gene_10151_g	-	-	-		Pst78S84_Gene_10145_g	-	-	KNE97674.1hypothetical protein PSTG_09078
Pst110S119_Gene_10181_g	-	-	POW02287.1hypothetical protein PSHT_12167		Pst46S119_Gene_10153_g	-	-	POW21771.1hypothetical protein PSHT_02036		Pst78S84_Gene_10153_g	Guanylate_kin	-	KNE98577.1guanylate kinase
Pst110S119_Gene_10183_g	-	-	KNE88847.1hypothetical protein PSTG_17711, partial		Pst46S119_Gene_10155_g	-	-	POW17811.1hypothetical protein PSHT_06251		Pst78S84_Gene_10157_g	-	-	KNE89755.1hypothetical protein PSTG_16788
Pst110S119_Gene_10190_g	Ribosomal_S17	-	KNE89168.130S ribosomal protein S17		Pst46S119_Gene_10157_g	HSP20	-	KNE95936.1hypothetical protein PSTG_10736		Pst78S84_Gene_10163_g	-	-	KNE92865.1hypothetical protein PSTG_13776
Pst110S119_Gene_10192_g	-	-	KNE99375.1hypothetical protein PSTG_07307		Pst46S119_Gene_10158_g	-	secretome	KNF06207.1hypothetical protein PSTG_00715		Pst78S84_Gene_10167_g	-	-	POV98578.1hypothetical protein PSHT_13971
Pst110S119_Gene_10193_g	-	-	POW13308.1hypothetical protein PSTT_03800, partial		Pst46S119_Gene_10159_g	-	secretome	POV99064.1hypothetical protein PSTT_13986		Pst78S84_Gene_1017_g	-	-	KNE91221.1hypothetical protein PSTG_15349
Pst110S119_Gene_10195_g	SCP2	-	PRQ77714.1sterol-binding protein		Pst46S119_Gene_10172_g	-	-	POW17229.1hypothetical protein PSTT_00565		Pst78S84_Gene_10176_g	-	-	KNE91270.1hypothetical protein PSTG_15294
Pst110S119_Gene_10198_g	-	-	KNF05023.1hypothetical protein PSTG_01652		Pst46S119_Gene_10184_g	-	-	POW23378.1hypothetical protein PSHT_00245		Pst78S84_Gene_10178_g	-	-	KNE93681.1hypothetical protein PSTG_12962
Pst110S119_Gene_10202_g	-	-	KNE89024.1hypothetical protein PSTG_17519, partial		Pst46S119_Gene_10188_g	-	-	POW14535.1hypothetical protein PSHT_07388		Pst78S84_Gene_10179_g	-	secretome	KNE93680.1hypothetical protein PSTG_12961
Pst110S119_Gene_10205_g	-	-	POW21541.1hypothetical protein PSHT_02259		Pst46S119_Gene_10198_g	-	-	KNF01826.1hypothetical protein PSTG_04945		Pst78S84_Gene_1018_g	OTCace_N	-	XP_003333348.2carbamoyl-phosphate synthase small subunit
Pst110S119_Gene_10213_g	-	-	-		Pst46S119_Gene_102_g	GCV_T	-	KNF00349.1glycine cleavage system T protein		Pst78S84_Gene_10185_g	-	-	KNE96629.1hypothetical protein PSTG_10036
Pst110S119_Gene_10214_g	-	-	KNE96758.1hypothetical protein PSTG_09895		Pst46S119_Gene_10203_g	Aldo_ket_red	-	POV95329.1hypothetical protein PSHT_15718		Pst78S84_Gene_10189_g	-	-	POW15039.1hypothetical protein PSHT_07226
Pst110S119_Gene_10217_g	-	-	POV98083.1hypothetical protein PSTT_14633		Pst46S119_Gene_10207_g	-	-	KNF01446.1hypothetical protein PSTG_05230		Pst78S84_Gene_10192_g	IstB_IS21	-	WP_056251131.1MULTISPECIES: ATP-binding protein
Pst110S119_Gene_1022_g	-	-	-		Pst46S119_Gene_10208_g	-	-	POW13238.1hypothetical protein PSHT_07776		Pst78S84_Gene_10199_g	-	-	KNF06671.1hypothetical protein PSTG_00546
Pst110S119_Gene_10229_g	GLTP	-	ORY59408.1glycolipid transfer protein domain-containing protein		Pst46S119_Gene_10219_g	Pro_isomerase	-	KNE96120.1peptidyl-prolyl cis-trans isomerase-like 3		Pst78S84_Gene_10201_g	-	secretome	KNE91250.1hypothetical protein PSTG_15316
Pst110S119_Gene_10238_g	-	-	POW04303.1hypothetical protein PSTT_10495		Pst46S119_Gene_1023_g	-	-	KNE95304.1hypothetical protein PSTG_11388		Pst78S84_Gene_10205_g	Aminotran_1_2	-	XP_003331101.1aspartate aminotransferase, mitochondrial
Pst110S119_Gene_1024_g	-	-	KRY02756.1hypothetical protein T12_5801		Pst46S119_Gene_10249_g	tRNA_lig_CPD	-	KNE93912.1hypothetical protein PSTG_12715		Pst78S84_Gene_10221_g	-	secretome	POW17232.1hypothetical protein PSTT_00568
Pst110S119_Gene_10240_g	-	secretome	KNF05758.1hypothetical protein PSTG_01155		Pst46S119_Gene_10250_g	ThiF	-	KNE95607.1ubiquitin-activating enzyme E1		Pst78S84_Gene_10222_g	Glyco_hydro_7	-	KIY62046.1glycoside hydrolase family 7 protein
Pst110S119_Gene_10248_g	WD40	-	CUA66845.1WD repeat domain-containing protein 83		Pst46S119_Gene_10262_g	-	-	KNF02484.1hypothetical protein PSTG_04389		Pst78S84_Gene_10226_g	-	-	POW19537.1hypothetical protein PSHT_04576
Pst110S119_Gene_10249_g	-	secretome	KNF00365.1hypothetical protein PSTG_06295		Pst46S119_Gene_10263_g	-	secretome	KNE93698.1hypothetical protein PSTG_12979		Pst78S84_Gene_10235_g	RLI	-	KNE99324.1ABC transporter E family member 2
Pst110S119_Gene_1026_g	-	-	KNE88140.1hypothetical protein PSTG_18465, partial		Pst46S119_Gene_10268_g	-	-	POW11161.1hypothetical protein PSHT_08497, partial		Pst78S84_Gene_10237_g	-	-	KNF05136.1hypothetical protein PSTG_01765
Pst110S119_Gene_10262_g	-	-	-		Pst46S119_Gene_10273_g	-	secretome	KNE90548.1hypothetical protein PSTG_16010		Pst78S84_Gene_1024_g	-	-	KNF02085.1hypothetical protein PSTG_04583
Pst110S119_Gene_10269_g	-	secretome	KNE97085.1hypothetical protein PSTG_09659		Pst46S119_Gene_10274_g	-	-	POW06733.1hypothetical protein PSTT_08732		Pst78S84_Gene_10245_g	-	-	-
Pst110S119_Gene_10271_g	-	-	POW08358.1hypothetical protein PSTT_07599		Pst46S119_Gene_10283_g	-	-	KNE92092.1hypothetical protein PSTG_14523		Pst78S84_Gene_10257_g	-	secretome	KNE97263.1hypothetical protein PSTG_09524
Pst110S119_Gene_10273_g	-	-	-		Pst46S119_Gene_10286_g	Asp	secretome	XP_007407528.1aspartic peptidase A1		Pst78S84_Gene_10259_g	-	-	KNE97181.1hypothetical protein PSTG_09606
Pst110S119_Gene_10277_g	-	-	-		Pst46S119_Gene_10299_g	-	-	KNE88288.1hypothetical protein PSTG_18312		Pst78S84_Gene_10264_g	-	-	-
Pst110S119_Gene_10280_g	-	secretome	KNE96438.1hypothetical protein PSTG_10269		Pst46S119_Gene_10301_g	-	-	POV99807.1hypothetical protein PSHT_13382		Pst78S84_Gene_10269_g	-	-	KNE94620.1hypothetical protein PSTG_11982
Pst110S119_Gene_10281_g	-	-	KNE96437.1hypothetical protein PSTG_10268		Pst46S119_Gene_10302_g	Aminotran_1_2	-	KNE99982.1hypothetical protein PSTG_06835		Pst78S84_Gene_10271_g	FMN_dh	-	PWN97576.1putative CYB2-L-lactate dehydrogenase
Pst110S119_Gene_10283_g	-	-	POV93986.1hypothetical protein PSTT_17086, partial		Pst46S119_Gene_10326_g	-	-	KNE93598.1hypothetical protein PSTG_13047		Pst78S84_Gene_10276_g	-	-	POW18644.1hypothetical protein PSHT_05597
Pst110S119_Gene_10291_g	-	secretome	KNE91086.1hypothetical protein PSTG_15482		Pst46S119_Gene_10327_g	-	-	EGU11857.160S ribosomal protein L10		Pst78S84_Gene_10277_g	DUF1752	-	CEL59150.1Transcription factor GATA-5 OS=Mus musculus GN=Gata5 PE=2 SV=2
Pst110S119_Gene_10297_g	zf-C2H2_jaz	-	KNF06406.1hypothetical protein PSTG_00289		Pst46S119_Gene_10328_g	-	secretome	KNE96158.1hypothetical protein PSTG_10576		Pst78S84_Gene_10281_g	-	-	KNF06093.1hypothetical protein PSTG_00605
Pst110S119_Gene_1030_g	-	secretome	POW05825.1hypothetical protein PSHT_10626		Pst46S119_Gene_10333_g	Proteasome	-	KNF05985.1proteasome component PRE2		Pst78S84_Gene_10286_g	-	-	KNE92444.1hypothetical protein PSTG_14165
Pst110S119_Gene_10300_g	-	-	-		Pst46S119_Gene_10342_g	-	-	KNE94586.1hypothetical protein PSTG_12050		Pst78S84_Gene_10287_g	-	-	KNE89395.1hypothetical protein PSTG_17146
Pst110S119_Gene_10311_g	Fis1_TPR_N	-	KNF06574.1hypothetical protein PSTG_00447		Pst46S119_Gene_10344_g	-	-	KNE95769.1hypothetical protein PSTG_10985		Pst78S84_Gene_10288_g	HSP20	-	POV96895.1hypothetical protein PSTT_15391
Pst110S119_Gene_10312_g	-	secretome	KNF06575.1hypothetical protein PSTG_00448		Pst46S119_Gene_10353_g	-	-	-		Pst78S84_Gene_10291_g	-	-	KNF02904.1hypothetical protein PSTG_03851
Pst110S119_Gene_10324_g	-	-	KNE99423.1hypothetical protein PSTG_07351		Pst46S119_Gene_10354_g	-	-	KNE88840.1hypothetical protein PSTG_17718, partial		Pst78S84_Gene_10295_g	-	secretome	KNE89521.1hypothetical protein PSTG_17020
Pst110S119_Gene_10328_g	-	-	POW04452.1hypothetical protein PSTT_10356		Pst46S119_Gene_10359_g	-	-	KNF03983.1hypothetical protein PSTG_03064		Pst78S84_Gene_10299_g	-	-	POW07046.1hypothetical protein PSTT_08589, partial
Pst110S119_Gene_10333_g	-	-	POW20586.1hypothetical protein PSHT_03331		Pst46S119_Gene_1036_g	-	-	-		Pst78S84_Gene_10309_g	-	-	KNF03702.1hypothetical protein PSTG_03223
Pst110S119_Gene_10336_g	-	-	-		Pst46S119_Gene_10364_g	-	-	KNF06327.1hypothetical protein PSTG_00831		Pst78S84_Gene_1031_g	-	-	POW23558.1hypothetical protein PSHT_00003
Pst110S119_Gene_10337_g	GTP_cyclohydro2	-	KNF02889.1hypothetical protein PSTG_03834		Pst46S119_Gene_10369_g	-	-	KNF05667.1hypothetical protein PSTG_01068		Pst78S84_Gene_10310_g	SelR	-	KNF03704.1peptide methionine sulfoxide reductase B5
Pst110S119_Gene_10338_g	-	-	POW02596.1hypothetical protein PSHT_12043		Pst46S119_Gene_1037_g	-	secretome	KNF02592.1hypothetical protein PSTG_04191		Pst78S84_Gene_10316_g	-	-	KNE93419.1hypothetical protein PSTG_13241
Pst110S119_Gene_10339_g	-	-	POW03843.1hypothetical protein PSHT_11480		Pst46S119_Gene_10371_g	-	-	POW21651.1hypothetical protein PSHT_02163		Pst78S84_Gene_10317_g	Glyco_hydro_47	-	POW09530.1hypothetical protein PSTT_06724
Pst110S119_Gene_10352_g	-	-	-		Pst46S119_Gene_10374_g	FAA_hydrolase	-	POW07545.1hypothetical protein PSTT_08208		Pst78S84_Gene_10324_g	-	-	KNE86734.1hypothetical protein PSTG_19902, partial
Pst110S119_Gene_10355_g	-	-	OAV98752.1heat shock protein SSB		Pst46S119_Gene_1038_g	-	-	KNF02032.1hypothetical protein PSTG_04852		Pst78S84_Gene_1033_g	-	-	-
Pst110S119_Gene_10356_g	Retrotran_gag_2	-	POW18247.1hypothetical protein PSHT_06100		Pst46S119_Gene_10386_g	-	secretome	KNE92191.1hypothetical protein PSTG_14426		Pst78S84_Gene_10332_g	-	-	-
Pst110S119_Gene_10360_g	-	-	-		Pst46S119_Gene_10391_g	Carn_acyltransf	-	XP_003307601.1carnitine O-acetyltransferase		Pst78S84_Gene_10338_g	-	-	KNE98428.1hypothetical protein PSTG_08342
Pst110S119_Gene_10366_g	-	-	POW04883.1hypothetical protein PSTT_10107		Pst46S119_Gene_10396_g	-	secretome	XP_007414317.1secreted protein		Pst78S84_Gene_10339_g	-	-	-
Pst110S119_Gene_10376_g	-	-	POW06308.1hypothetical protein PSHT_10394		Pst46S119_Gene_10399_g	-	-	KNE98877.1carbamoyl-phosphate synthase arginine-specific large chain		Pst78S84_Gene_1034_g	-	-	KNE97172.1hypothetical protein PSTG_09598
Pst110S119_Gene_10382_g	-	secretome	KNE94385.1hypothetical protein PSTG_12285		Pst46S119_Gene_10405_g	-	secretome	KNE92772.1hypothetical protein PSTG_13829		Pst78S84_Gene_10340_g	Glyco_hydro_47	-	POW09530.1hypothetical protein PSTT_06724
Pst110S119_Gene_10398_g	Sod_Cu	secretome	KNE96396.1copper/zinc superoxide dismutase		Pst46S119_Gene_10406_g	Glyco_hydro_47	-	KNE89442.1hypothetical protein PSTG_17102		Pst78S84_Gene_10341_g	-	secretome	KNE90088.1hypothetical protein PSTG_16465
Pst110S119_Gene_10410_g	-	-	KNE98056.1hypothetical protein PSTG_08731		Pst46S119_Gene_10410_g	GLTP	-	KZV83025.1glycolipid transfer protein		Pst78S84_Gene_10345_g	Tfb4	-	KNE90084.1hypothetical protein PSTG_16461
Pst110S119_Gene_10413_g	-	-	KNE96616.1hypothetical protein PSTG_10174		Pst46S119_Gene_10414_g	-	secretome	KNF02664.1hypothetical protein PSTG_04262		Pst78S84_Gene_1035_g	-	secretome	KNE95774.1hypothetical protein PSTG_10836
Pst110S119_Gene_10429_g	-	-	KNE98148.1hypothetical protein PSTG_08611		Pst46S119_Gene_10419_g	-	secretome	KNF00985.1hypothetical protein PSTG_05878		Pst78S84_Gene_10354_g	-	-	POV96520.1hypothetical protein PSTT_15593
Pst110S119_Gene_10430_g	AAA_6	-	KNF04031.1dynein heavy chain 1, cytosolic		Pst46S119_Gene_10423_g	-	-	KNE91818.1hypothetical protein PSTG_14778		Pst78S84_Gene_1036_g	-	secretome	KNE95775.1hypothetical protein PSTG_10837
Pst110S119_Gene_10433_g	Tim17	-	KNF03026.1hypothetical protein PSTG_03621		Pst46S119_Gene_10424_g	-	-	-		Pst78S84_Gene_10361_g	Fer2	-	XP_003322018.2cytochrome c oxidase subunit XV assembly protein
Pst110S119_Gene_10436_g	-	secretome	POW12923.1hypothetical protein PSTT_04101		Pst46S119_Gene_10425_g	zf-RING_2	-	KNE98206.1hypothetical protein PSTG_08474, partial		Pst78S84_Gene_10365_g	-	-	POW17836.1hypothetical protein PSHT_06246, partial
Pst110S119_Gene_10438_g	-	-	XP_003328105.1homoaconitate hydratase		Pst46S119_Gene_10435_g	-	secretome	KNE92952.1hypothetical protein PSTG_13666		Pst78S84_Gene_10371_g	-	-	-
Pst110S119_Gene_10454_g	-	-	-		Pst46S119_Gene_10436_g	Acyl-CoA_dh_N	-	XP_003335573.1acyl-CoA dehydrogenase		Pst78S84_Gene_10372_g	-	secretome	XP_003334061.2ATP synthase subunit alpha, mitochondrial
Pst110S119_Gene_10468_g	-	-	KNE94968.1hypothetical protein PSTG_11667		Pst46S119_Gene_10441_g	-	-	-		Pst78S84_Gene_10375_g	adh_short	-	KNF01638.1hypothetical protein PSTG_05070
Pst110S119_Gene_10471_g	COX17	-	XP_003329482.1cytochrome c oxidase subunit XVII assembly protein		Pst46S119_Gene_10444_g	-	-	KNE93467.1hypothetical protein PSTG_13191		Pst78S84_Gene_10387_g	-	-	KNE91374.1hypothetical protein PSTG_15239
Pst110S119_Gene_1048_g	-	-	POV97395.1hypothetical protein PSTT_15070		Pst46S119_Gene_10448_g	-	-	KNE93255.1hypothetical protein PSTG_13367		Pst78S84_Gene_10389_g	-	secretome	KNE94313.1hypothetical protein PSTG_12338
Pst110S119_Gene_10488_g	-	-	KNE91622.1hypothetical protein PSTG_14974		Pst46S119_Gene_1045_g	-	secretome	XP_003334061.2ATP synthase subunit alpha, mitochondrial		Pst78S84_Gene_10390_g	-	secretome	KNE94312.1hypothetical protein PSTG_12337
Pst110S119_Gene_10489_g	RRM_1	-	KWU41831.1RNA-binding domain-containing protein		Pst46S119_Gene_10452_g	-	-	POV97536.1hypothetical protein PSTT_14990		Pst78S84_Gene_10399_g	-	-	KNZ60475.1folylpolyglutamate synthase
Pst110S119_Gene_10491_g	FA_desaturase	-	XP_003307171.1omega-6 fatty acid desaturase (delta-12 desaturase)		Pst46S119_Gene_10457_g	-	-	-		Pst78S84_Gene_1040_g	DEAD	-	KNE94985.1hypothetical protein PSTG_11683
Pst110S119_Gene_10494_g	-	-	KNE89315.1hypothetical protein PSTG_17229		Pst46S119_Gene_1046_g	-	-	KNE94859.1hypothetical protein PSTG_11764		Pst78S84_Gene_10413_g	-	-	POW10170.1hypothetical protein PSHT_08882
Pst110S119_Gene_10497_g	-	-	POV96567.1hypothetical protein PSHT_15072		Pst46S119_Gene_10465_g	-	-	OAV87755.1hypothetical protein PTTG_03151		Pst78S84_Gene_10414_g	DUF2034	-	KNF00392.1hypothetical protein PSTG_06322
Pst110S119_Gene_10498_g	-	-	XP_007409343.1family 4 glycosyltransferase		Pst46S119_Gene_10467_g	-	-	KNZ48131.1ribosomal protein L28		Pst78S84_Gene_10419_g	-	-	KNE91946.1hypothetical protein PSTG_14659
Pst110S119_Gene_10509_g	-	-	POW12105.1hypothetical protein PSHT_08206		Pst46S119_Gene_10471_g	-	-	KNE99352.1hypothetical protein PSTG_07470		Pst78S84_Gene_10430_g	-	-	-
Pst110S119_Gene_1051_g	-	-	KNE93013.1hypothetical protein PSTG_13587		Pst46S119_Gene_10474_g	fn3_5	-	KNF05939.1hypothetical protein PSTG_00930		Pst78S84_Gene_10435_g	-	-	POW03477.1hypothetical protein PSTT_11091
Pst110S119_Gene_10514_g	-	secretome	POV96600.1hypothetical protein PSTT_15559		Pst46S119_Gene_10476_g	AdoHcyase	-	POY76444.1putative Adenosylhomocysteinase		Pst78S84_Gene_10440_g	-	-	KNF02270.1hypothetical protein PSTG_04479
Pst110S119_Gene_10515_g	-	-	POV99130.1hypothetical protein PSTT_14025, partial		Pst46S119_Gene_10480_g	-	-	KNZ55006.1hypothetical protein VP01_2797g2		Pst78S84_Gene_10442_g	-	-	KNF02484.1hypothetical protein PSTG_04389
Pst110S119_Gene_10516_g	-	secretome	POW11227.1hypothetical protein PSTT_05403, partial		Pst46S119_Gene_10491_g	-	-	KNF05872.1hypothetical protein PSTG_00866		Pst78S84_Gene_10443_g	-	-	POW17635.1hypothetical protein PSTT_00476
Pst110S119_Gene_10518_g	-	-	POV96655.1hypothetical protein PSHT_15019, partial		Pst46S119_Gene_10493_g	adh_short	-	POW08846.1hypothetical protein PSHT_09371, partial		Pst78S84_Gene_10453_g	DWNN	-	KNE88996.1hypothetical protein PSTG_17549
Pst110S119_Gene_10525_g	-	secretome	KNF05913.1hypothetical protein PSTG_00905		Pst46S119_Gene_10497_g	-	-	KNE95022.1hypothetical protein PSTG_11619		Pst78S84_Gene_10457_g	-	-	KNF01782.1hypothetical protein PSTG_04902
Pst110S119_Gene_10533_g	-	-	KNF01126.1hypothetical protein PSTG_05754		Pst46S119_Gene_10501_g	-	-	KNE92444.1hypothetical protein PSTG_14165		Pst78S84_Gene_1046_g	Aconitase_C	-	XP_003328105.1homoaconitate hydratase
Pst110S119_Gene_10546_g	Carn_acyltransf	-	KNF00796.1hypothetical protein PSTG_05934		Pst46S119_Gene_10514_g	-	-	-		Pst78S84_Gene_10472_g	-	-	KNF00725.1hypothetical protein PSTG_06139
Pst110S119_Gene_10548_g	-	-	-		Pst46S119_Gene_10515_g	-	secretome	POV99701.1hypothetical protein PSHT_13408		Pst78S84_Gene_10474_g	Proteasome	-	XP_003890266.120S proteasome subunit beta 4
Pst110S119_Gene_10551_g	SMC_hinge	-	KNZ56666.1structural maintenance of chromosomes protein		Pst46S119_Gene_10522_g	-	-	KNF01220.1hypothetical protein PSTG_05577		Pst78S84_Gene_10478_g	DUF913	-	XP_003322932.1ATP citrate (Pro-S)-lyase
Pst110S119_Gene_10552_g	-	-	POW13348.1hypothetical protein PSTT_03852		Pst46S119_Gene_10523_g	-	-	-		Pst78S84_Gene_10479_g	-	secretome	KNF01759.1hypothetical protein PSTG_05183
Pst110S119_Gene_10558_g	-	-	POV98095.1hypothetical protein PSHT_14213, partial		Pst46S119_Gene_10528_g	-	-	KNF00118.1hypothetical protein PSTG_06529		Pst78S84_Gene_10483_g	-	-	-
Pst110S119_Gene_10564_g	-	secretome	POW05995.1hypothetical protein PSHT_10534, partial		Pst46S119_Gene_10530_g	-	-	KNF03643.1hypothetical protein PSTG_03164		Pst78S84_Gene_10484_g	-	-	KNF06209.1hypothetical protein PSTG_00717
Pst110S119_Gene_1057_g	-	-	KNF02418.1hypothetical protein PSTG_04325		Pst46S119_Gene_10531_g	-	-	XP_003326532.2alanine transaminase		Pst78S84_Gene_10486_g	Ras	-	KNE96471.1GTP-binding protein ypt3
Pst110S119_Gene_10576_g	-	-	POV94962.1hypothetical protein PSTT_16568		Pst46S119_Gene_10534_g	Peptidase_S10	-	KNE94166.1hypothetical protein PSTG_12496		Pst78S84_Gene_1049_g	-	-	KNE92798.1hypothetical protein PSTG_13782
Pst110S119_Gene_10598_g	Retrotran_gag_2	-	POW23215.1hypothetical protein PSHT_00424		Pst46S119_Gene_10539_g	NAC	-	XP_003326728.1nascent polypeptide-associated complex subunit beta		Pst78S84_Gene_10490_g	-	-	POW02033.1hypothetical protein PSHT_12294
Pst110S119_Gene_10600_g	-	-	KNE91517.1hypothetical protein PSTG_15076		Pst46S119_Gene_10542_g	-	-	POW07097.1hypothetical protein PSTT_08479		Pst78S84_Gene_10494_g	zf-RING_2	-	KNE98355.1hypothetical protein PSTG_08431
Pst110S119_Gene_10606_g	-	-	POW04308.1hypothetical protein PSTT_10498		Pst46S119_Gene_10543_g	-	-	KNE95588.1hypothetical protein PSTG_11078		Pst78S84_Gene_10497_g	-	secretome	POW12923.1hypothetical protein PSTT_04101
Pst110S119_Gene_10631_g	-	-	KNE96985.1hypothetical protein PSTG_09723		Pst46S119_Gene_10544_g	Mito_carr	-	POV99608.1hypothetical protein PSTT_13670		Pst78S84_Gene_10506_g	-	-	POW05037.1hypothetical protein PSHT_10970, partial
Pst110S119_Gene_10636_g	Cellulase	-	KNF05733.1hypothetical protein PSTG_01133		Pst46S119_Gene_10546_g	-	secretome	KNF05799.1hypothetical protein PSTG_01196		Pst78S84_Gene_10508_g	-	-	KNE92032.1hypothetical protein PSTG_14565
Pst110S119_Gene_10637_g	Melibiase_2	-	KNE91854.1hypothetical protein PSTG_14758		Pst46S119_Gene_10549_g	-	-	KNE98315.1hypothetical protein PSTG_08391		Pst78S84_Gene_10517_g	-	secretome	POW00300.1hypothetical protein PSHT_13092
Pst110S119_Gene_10638_g	-	-	KNE89493.1hypothetical protein PSTG_17052, partial		Pst46S119_Gene_10550_g	tRNA-synt_1c	-	POW12580.1hypothetical protein PSTT_04218, partial		Pst78S84_Gene_1052_g	-	-	POW01527.1hypothetical protein PSTT_12426
Pst110S119_Gene_1065_g	-	-	KNF02464.1hypothetical protein PSTG_04370		Pst46S119_Gene_10551_g	-	-	-		Pst78S84_Gene_10526_g	-	secretome	KNE92278.1hypothetical protein PSTG_14301
Pst110S119_Gene_10650_g	-	-	POV97432.1hypothetical protein PSHT_14576		Pst46S119_Gene_10556_g	-	-	KNF01863.1hypothetical protein PSTG_04982		Pst78S84_Gene_10528_g	-	-	POV97708.1hypothetical protein PSHT_14446
Pst110S119_Gene_10652_g	-	secretome	POW14429.1hypothetical protein PSTT_02976, partial		Pst46S119_Gene_10563_g	-	-	POW02583.1hypothetical protein PSTT_11681		Pst78S84_Gene_1053_g	-	-	-
Pst110S119_Gene_10657_g	GGACT	-	ORY56810.1pyridoxal phosphate-dependent transferase		Pst46S119_Gene_10568_g	-	-	KNE98404.1hypothetical protein PSTG_08323		Pst78S84_Gene_10530_g	ATP-synt_ab_N	-	KNE93444.1ATP synthase subunit alpha, mitochondrial
Pst110S119_Gene_10665_g	-	secretome	KNE93282.1hypothetical protein PSTG_13323		Pst46S119_Gene_10579_g	Glycos_transf_3	-	KNF04206.1anthranilate phosphoribosyltransferase		Pst78S84_Gene_10533_g	-	-	KNF02274.1hypothetical protein PSTG_04482
Pst110S119_Gene_10673_g	-	-	POW21458.1hypothetical protein PSHT_02391		Pst46S119_Gene_10584_g	-	secretome	POW03501.1hypothetical protein PSHT_11621		Pst78S84_Gene_10536_g	PAC4	-	KNE98593.1hypothetical protein PSTG_08144
Pst110S119_Gene_10674_g	-	-	POW05068.1hypothetical protein PSTT_09941, partial		Pst46S119_Gene_10588_g	Aminotran_3	-	XP_003325381.14-aminobutyrate aminotransferase		Pst78S84_Gene_10539_g	-	-	POW10306.1hypothetical protein PSTT_06181
Pst110S119_Gene_10675_g	-	-	KNE92683.1hypothetical protein PSTG_13896		Pst46S119_Gene_10594_g	-	-	-		Pst78S84_Gene_10544_g	-	secretome	KNE96396.1copper/zinc superoxide dismutase
Pst110S119_Gene_10677_g	-	-	XP_003333094.2hypothetical protein PGTG_14641		Pst46S119_Gene_10606_g	-	-	EJD51861.1nicotinamide N-methyltransferase		Pst78S84_Gene_1055_g	-	-	-
Pst110S119_Gene_10679_g	DnaJ	secretome	WP_084759621.1J domain-containing protein		Pst46S119_Gene_10609_g	Peptidase_A22B	secretome	XP_007416002.1signal peptide peptidase		Pst78S84_Gene_10552_g	-	-	POW03289.1hypothetical protein PSTT_11211
Pst110S119_Gene_10683_g	-	-	KNF05057.1hypothetical protein PSTG_01687		Pst46S119_Gene_1061_g	-	-	-		Pst78S84_Gene_10553_g	-	-	-
Pst110S119_Gene_10686_g	-	-	-		Pst46S119_Gene_10611_g	-	-	KNE96296.1hypothetical protein PSTG_10415		Pst78S84_Gene_10555_g	-	-	XP_013246225.1PLP-dependent transferase
Pst110S119_Gene_10687_g	-	-	KNE91524.1hypothetical protein PSTG_15045		Pst46S119_Gene_10615_g	-	-	POW05057.1hypothetical protein PSTT_09937, partial		Pst78S84_Gene_10561_g	-	-	KNE99354.1hypothetical protein PSTG_07472
Pst110S119_Gene_10688_g	-	-	-		Pst46S119_Gene_10617_g	-	-	KNE97691.1hypothetical protein PSTG_09095		Pst78S84_Gene_1057_g	-	-	KNF01678.1hypothetical protein PSTG_05108
Pst110S119_Gene_10691_g	-	-	KNF00872.1hypothetical protein PSTG_06008		Pst46S119_Gene_10623_g	-	-	KNF02648.1hypothetical protein PSTG_04245		Pst78S84_Gene_10579_g	Aldedh	-	KNE99699.1aldehyde dehydrogenase
Pst110S119_Gene_10692_g	-	-	POW11981.1hypothetical protein PSTT_04781		Pst46S119_Gene_1063_g	-	secretome	XP_003335937.1hypothetical protein PGTG_17572		Pst78S84_Gene_10585_g	-	-	-
Pst110S119_Gene_10695_g	-	secretome	KNE97363.1hypothetical protein PSTG_09340		Pst46S119_Gene_10630_g	Acetyltransf_1	-	KNF00150.1hypothetical protein PSTG_06560		Pst78S84_Gene_10586_g	-	-	KNE93618.1clathrin, heavy polypeptide
Pst110S119_Gene_10697_g	-	-	-		Pst46S119_Gene_10632_g	VMA21	-	KNF00152.1hypothetical protein PSTG_06562		Pst78S84_Gene_10590_g	Sod_Cu	secretome	KNE96398.1copper/zinc superoxide dismutase
Pst110S119_Gene_10698_g	-	-	KNF06566.1hypothetical protein PSTG_00439		Pst46S119_Gene_10634_g	-	-	XP_003321287.1sphinganine-1-phosphate aldolase		Pst78S84_Gene_10598_g	Aminotran_4	-	XP_016275816.1para-aminobenzoate synthase, component I
Pst110S119_Gene_10706_g	-	-	KNE97264.1hypothetical protein PSTG_09525		Pst46S119_Gene_10636_g	Pkinase	-	KNE93619.1CMGC/SRPK protein kinase		Pst78S84_Gene_1060_g	-	secretome	KNE95259.1hypothetical protein PSTG_11431
Pst110S119_Gene_1071_g	-	-	XP_007412955.1calpain-like protease palB/RIM13		Pst46S119_Gene_10637_g	-	-	KNF01930.1hypothetical protein PSTG_04755		Pst78S84_Gene_10601_g	-	-	KNE93608.1hypothetical protein PSTG_13057
Pst110S119_Gene_10712_g	Methyltransf_11	-	XP_011387577.1 involved in bud-site selection		Pst46S119_Gene_10639_g	-	-	-		Pst78S84_Gene_10603_g	Arv1	-	KNE99772.1hypothetical protein PSTG_07059
Pst110S119_Gene_10715_g	-	-	KNF00520.1hypothetical protein PSTG_06212		Pst46S119_Gene_1064_g	-	-	POV99278.1hypothetical protein PSTT_13898, partial		Pst78S84_Gene_10605_g	-	secretome	POW06979.1hypothetical protein PSHT_10126
Pst110S119_Gene_10716_g	-	-	KNF04087.1hypothetical protein PSTG_02792		Pst46S119_Gene_10647_g	-	-	POV94079.1hypothetical protein PSTT_17036, partial		Pst78S84_Gene_10606_g	-	-	POW06980.1hypothetical protein PSHT_10125
Pst110S119_Gene_10734_g	-	-	-		Pst46S119_Gene_10650_g	-	-	-		Pst78S84_Gene_10611_g	-	-	POW04199.1hypothetical protein PSHT_11420, partial
Pst110S119_Gene_10736_g	-	-	POW06551.1hypothetical protein PSHT_10290		Pst46S119_Gene_10654_g	-	-	KNE98453.1hypothetical protein PSTG_08192		Pst78S84_Gene_10621_g	-	secretome	KNE93537.1hypothetical protein PSTG_13070
Pst110S119_Gene_10740_g	-	-	KNE91833.1phenylalanyl-tRNA synthetase, beta subunit		Pst46S119_Gene_10656_g	-	secretome	POV97292.1hypothetical protein PSHT_14650		Pst78S84_Gene_10626_g	-	-	-
Pst110S119_Gene_10742_g	SET	-	KKY26694.1putative esc e complex protein		Pst46S119_Gene_10657_g	Bromodomain	-	POV98938.1hypothetical protein PSHT_13761		Pst78S84_Gene_10627_g	-	-	-
Pst110S119_Gene_10746_g	-	secretome	POW11038.1hypothetical protein PSHT_08611		Pst46S119_Gene_10658_g	-	-	-		Pst78S84_Gene_10634_g	Alpha_kinase	-	XP_003334255.1coiled coil AKL27
Pst110S119_Gene_10748_g	-	-	PRQ75771.1Oxoglutarate and iron-dependent oxygenase degradation C-term-domain containing protein		Pst46S119_Gene_10662_g	ECH_1	-	XP_003327856.1enoyl-CoA hydratase		Pst78S84_Gene_10639_g	-	-	KNE94456.1hypothetical protein PSTG_12177
Pst110S119_Gene_10751_g	-	-	KNE95022.1hypothetical protein PSTG_11619		Pst46S119_Gene_10677_g	-	-	-		Pst78S84_Gene_1064_g	-	-	POW13670.1hypothetical protein PSTT_03540, partial
Pst110S119_Gene_10759_g	-	secretome	KNE93822.1hypothetical protein PSTG_12823, partial		Pst46S119_Gene_10683_g	-	secretome	KNE99651.1hypothetical protein PSTG_07144		Pst78S84_Gene_10643_g	-	-	-
Pst110S119_Gene_10761_g	-	-	KNE97828.1hypothetical protein PSTG_08849		Pst46S119_Gene_10688_g	Aldedh	-	KNE99699.1aldehyde dehydrogenase		Pst78S84_Gene_10645_g	-	-	POV98399.1hypothetical protein PSTT_14486, partial
Pst110S119_Gene_10762_g	-	-	EMS67693.1hypothetical protein TRIUR3_32908		Pst46S119_Gene_10689_g	Aldedh	-	OAV88850.1aldehyde dehydrogenase		Pst78S84_Gene_10659_g	-	-	KNF06699.1hypothetical protein PSTG_00015
Pst110S119_Gene_10765_g	NDK	-	KNE93221.1nucleoside diphosphate kinase		Pst46S119_Gene_1069_g	Ribosomal_L30	-	XP_003321219.160S ribosomal protein L7		Pst78S84_Gene_10667_g	-	-	POV98095.1hypothetical protein PSHT_14213, partial
Pst110S119_Gene_10767_g	-	-	KNZ61180.1reverse transcriptase		Pst46S119_Gene_10693_g	-	-	-		Pst78S84_Gene_1067_g	-	secretome	POW12356.1hypothetical protein PSTT_04663
Pst110S119_Gene_10768_g	Tma16	-	KNF01233.1hypothetical protein PSTG_05590		Pst46S119_Gene_10695_g	DUF4336	-	KNF01723.1hypothetical protein PSTG_05151		Pst78S84_Gene_10670_g	-	-	KNE96616.1hypothetical protein PSTG_10174
Pst110S119_Gene_10769_g	-	-	KNE90760.1hypothetical protein PSTG_15802		Pst46S119_Gene_10697_g	-	-	-		Pst78S84_Gene_10679_g	-	-	POW18977.1hypothetical protein PSHT_05273
Pst110S119_Gene_1077_g	Cyt-b5	secretome	KNE95526.1hypothetical protein PSTG_11132		Pst46S119_Gene_10698_g	-	-	POV94537.1hypothetical protein PSTT_16804		Pst78S84_Gene_1068_g	-	-	KNE93506.1hypothetical protein PSTG_13134
Pst110S119_Gene_10775_g	-	secretome	POV97292.1hypothetical protein PSHT_14650		Pst46S119_Gene_1070_g	-	-	POW11712.1hypothetical protein PSHT_08326		Pst78S84_Gene_10680_g	-	-	KNF02590.1hypothetical protein PSTG_04189
Pst110S119_Gene_1078_g	Clathrin	-	KNE93618.1clathrin, heavy polypeptide		Pst46S119_Gene_10712_g	-	-	KNE93531.1hypothetical protein PSTG_13064		Pst78S84_Gene_10689_g	-	-	KNE94118.1hypothetical protein PSTG_12547
Pst110S119_Gene_10793_g	-	-	-		Pst46S119_Gene_10716_g	-	-	KNE96616.1hypothetical protein PSTG_10174		Pst78S84_Gene_10690_g	-	-	KNF05434.1hypothetical protein PSTG_01243
Pst110S119_Gene_10796_g	-	-	KNE89468.1hypothetical protein PSTG_17072		Pst46S119_Gene_10719_g	-	secretome	KNE97674.1hypothetical protein PSTG_09078		Pst78S84_Gene_10695_g	-	-	PLW17715.1hypothetical protein PCASD_18674
Pst110S119_Gene_10798_g	-	-	POW00071.1hypothetical protein PSHT_13239		Pst46S119_Gene_10720_g	-	-	KNE99613.1hypothetical protein PSTG_07106		Pst78S84_Gene_107_g	Glu_synthase	-	KNF02855.1glutamate synthase
Pst110S119_Gene_108_g	-	-	POV95135.1hypothetical protein PSHT_15827		Pst46S119_Gene_10722_g	-	-	KNE91854.1hypothetical protein PSTG_14758		Pst78S84_Gene_10704_g	-	-	KNF02977.1hypothetical protein PSTG_03927
Pst110S119_Gene_10801_g	-	-	KZV94553.1ATP synthase F1, alpha subunit		Pst46S119_Gene_10744_g	Amino_oxidase	-	KNF02300.1hypothetical protein PSTG_04507		Pst78S84_Gene_10707_g	-	secretome	POW07897.1hypothetical protein PSTT_07934
Pst110S119_Gene_10803_g	-	-	KNE90079.1hypothetical protein PSTG_16456		Pst46S119_Gene_10745_g	zf-RING_2	-	KNF03488.1hypothetical protein PSTG_03424		Pst78S84_Gene_10713_g	-	secretome	XP_007418546.1secreted protein
Pst110S119_Gene_10815_g	-	-	KNF02274.1hypothetical protein PSTG_04482		Pst46S119_Gene_10748_g	-	-	KNE97367.1hypothetical protein PSTG_09344		Pst78S84_Gene_10714_g	-	secretome	POW01559.1hypothetical protein PSTT_12432
Pst110S119_Gene_10817_g	-	-	KNF00630.1hypothetical protein PSTG_06045		Pst46S119_Gene_1075_g	-	-	KNF05173.1hypothetical protein PSTG_01800		Pst78S84_Gene_10715_g	ADH_zinc_N	-	KNF04240.1hypothetical protein PSTG_02589
Pst110S119_Gene_10818_g	-	-	KNE96399.1hypothetical protein PSTG_10367		Pst46S119_Gene_10752_g	Aldedh	-	KNE92769.1hypothetical protein PSTG_13827		Pst78S84_Gene_10723_g	-	-	-
Pst110S119_Gene_10819_g	-	-	KNE92612.1hypothetical protein PSTG_13998		Pst46S119_Gene_10756_g	Mito_carr	-	XP_003319742.1MC family mitochondrial carrier protein		Pst78S84_Gene_10729_g	-	-	POV95460.1hypothetical protein PSHT_15656
Pst110S119_Gene_10820_g	Retrotran_gag_2	-	KNE94651.1hypothetical protein PSTG_12013		Pst46S119_Gene_10769_g	Glyco_hydro_47	-	KNF04461.1hypothetical protein PSTG_02376		Pst78S84_Gene_10730_g	-	-	POW05977.1hypothetical protein PSHT_10543
Pst110S119_Gene_10824_g	-	-	-		Pst46S119_Gene_10775_g	RNase_PH	-	KNE92636.1hypothetical protein PSTG_13961		Pst78S84_Gene_10734_g	Thioredoxin	-	KYQ45336.1Peptide-N(4)-(N-acetyl-beta-glucosaminyl)asparagine amidase
Pst110S119_Gene_10825_g	B12D	-	POW02975.1hypothetical protein PSTT_11416		Pst46S119_Gene_10776_g	-	secretome	POW10240.1hypothetical protein PSTT_06218, partial		Pst78S84_Gene_10736_g	-	-	POW11600.1hypothetical protein PSTT_05182
Pst110S119_Gene_1084_g	TP6A_N	-	POV97008.1hypothetical protein PSTT_15313		Pst46S119_Gene_10777_g	-	-	KNE89401.1hypothetical protein PSTG_17143		Pst78S84_Gene_1074_g	Mit_ribos_Mrp51	-	KNF06732.1hypothetical protein PSTG_00048
Pst110S119_Gene_10846_g	-	-	POW02033.1hypothetical protein PSHT_12294		Pst46S119_Gene_10781_g	-	-	POW05815.1hypothetical protein PSHT_10611		Pst78S84_Gene_10744_g	-	-	KNE96763.1tryptophanyl-tRNA synthetase
Pst110S119_Gene_10857_g	Abhydrolase_3	-	KNE92748.1hypothetical protein PSTG_13879		Pst46S119_Gene_10784_g	-	-	KNE99117.1hypothetical protein PSTG_07596		Pst78S84_Gene_1075_g	Pro_isomerase	-	XP_003325433.2peptidylprolyl isomerase
Pst110S119_Gene_10858_g	-	secretome	KNE93389.1hypothetical protein PSTG_13210		Pst46S119_Gene_1080_g	-	-	-		Pst78S84_Gene_10757_g	-	-	POW17304.1hypothetical protein PSTT_00672
Pst110S119_Gene_10860_g	-	secretome	KNE89836.1hypothetical protein PSTG_16697		Pst46S119_Gene_1081_g	Amidohydro_1	-	XP_003337668.2urease gamma subunit		Pst78S84_Gene_10759_g	-	-	KNE92122.1hypothetical protein PSTG_14502
Pst110S119_Gene_10862_g	-	-	KNE89835.1hypothetical protein PSTG_16696		Pst46S119_Gene_10810_g	-	-	KNF00383.1hypothetical protein PSTG_06313		Pst78S84_Gene_10760_g	-	-	-
Pst110S119_Gene_10877_g	-	-	KNE99057.1hypothetical protein PSTG_07708		Pst46S119_Gene_10813_g	-	-	KNF05272.1hypothetical protein PSTG_01486		Pst78S84_Gene_10762_g	-	-	KNE97828.1hypothetical protein PSTG_08849
Pst110S119_Gene_10878_g	-	-	POW04219.1hypothetical protein PSTT_10562, partial		Pst46S119_Gene_10814_g	-	-	POW23508.1hypothetical protein PSHT_00176		Pst78S84_Gene_10766_g	-	-	KNF02877.1hypothetical protein PSTG_03824
Pst110S119_Gene_10881_g	-	-	KNF06478.1hypothetical protein PSTG_00355		Pst46S119_Gene_10818_g	-	-	POV95465.1hypothetical protein PSTT_16236		Pst78S84_Gene_10767_g	Acyl-CoA_dh_M	-	KNF03274.1hypothetical protein PSTG_03539
Pst110S119_Gene_10884_g	-	-	KNE96981.1hypothetical protein PSTG_09717		Pst46S119_Gene_10822_g	ParA	-	KNZ46388.1ATP-binding protein		Pst78S84_Gene_10768_g	-	secretome	POW18648.1hypothetical protein PSHT_05438
Pst110S119_Gene_10885_g	-	-	-		Pst46S119_Gene_10823_g	-	-	POW21595.1hypothetical protein PSHT_02210		Pst78S84_Gene_10770_g	-	-	POV96722.1hypothetical protein PSHT_14997
Pst110S119_Gene_10886_g	-	-	-		Pst46S119_Gene_10824_g	-	-	KNE94421.1hypothetical protein PSTG_12216		Pst78S84_Gene_10783_g	-	-	KNF02546.1hypothetical protein PSTG_04142
Pst110S119_Gene_10900_g	-	-	KNE91374.1hypothetical protein PSTG_15239		Pst46S119_Gene_10826_g	-	-	POW22104.1hypothetical protein PSHT_01644		Pst78S84_Gene_10785_g	Cyto_heme_lyase	-	KNE90432.1hypothetical protein PSTG_16136
Pst110S119_Gene_10905_g	-	-	-		Pst46S119_Gene_10827_g	zf-RING_2	-	POW10050.1hypothetical protein PSHT_08973		Pst78S84_Gene_10786_g	DHR-2	-	CDI52117.1related to dedicator of cytokinesis protein 3
Pst110S119_Gene_10906_g	LSM	-	AIC33806.1small nuclear ribonucleoprotein D3		Pst46S119_Gene_1083_g	-	-	KNE90441.1hypothetical protein PSTG_16108		Pst78S84_Gene_10787_g	-	-	POW17599.1hypothetical protein PSTT_00360
Pst110S119_Gene_10910_g	-	-	KNF06093.1hypothetical protein PSTG_00605		Pst46S119_Gene_10831_g	NAD_binding_6	-	KNE93016.1hypothetical protein PSTG_13590		Pst78S84_Gene_10788_g	-	-	POW00940.1hypothetical protein PSTT_12808
Pst110S119_Gene_10919_g	-	secretome	KNF01734.1hypothetical protein PSTG_05161		Pst46S119_Gene_10842_g	-	secretome	KNF06487.1hypothetical protein PSTG_00363		Pst78S84_Gene_1079_g	-	-	-
Pst110S119_Gene_1092_g	-	secretome	POW07334.1hypothetical protein PSHT_09979		Pst46S119_Gene_10848_g	-	-	POV99093.1hypothetical protein PSHT_13674		Pst78S84_Gene_10792_g	-	-	POW18010.1hypothetical protein PSTT_00239, partial
Pst110S119_Gene_10924_g	WD40	-	E3LB80.2RecName: Full=Eukaryotic translation initiation factor 3 subunit I; Short=eIF3i; AltName: Full=Eukaryotic translation initiation factor 3 39 kDa subunit homolog; Short=eIF-3 39 kDa subunit homolog		Pst46S119_Gene_10849_g	DnaJ	-	KNE91719.1hypothetical protein PSTG_14877		Pst78S84_Gene_1080_g	-	-	KNE93333.1hypothetical protein PSTG_13275
Pst110S119_Gene_10925_g	-	-	KNE94619.1hypothetical protein PSTG_11981		Pst46S119_Gene_10862_g	-	-	POV95702.1hypothetical protein PSHT_15510		Pst78S84_Gene_10800_g	-	secretome	POV96482.1hypothetical protein PSTT_15624
Pst110S119_Gene_10926_g	-	-	KNE94620.1hypothetical protein PSTG_11982		Pst46S119_Gene_10863_g	ubiquitin	-	XP_016272335.1splicing factor 3A subunit 1		Pst78S84_Gene_10807_g	-	-	KNE99244.1hypothetical protein PSTG_07552
Pst110S119_Gene_10938_g	MIF4G	-	KNE96025.1hypothetical protein PSTG_10716		Pst46S119_Gene_10871_g	-	-	POW13516.1hypothetical protein PSTT_03648		Pst78S84_Gene_10808_g	-	-	KNE99356.1hypothetical protein PSTG_07474
Pst110S119_Gene_10942_g	Thioredoxin	secretome	KNE95677.1hypothetical protein PSTG_11043		Pst46S119_Gene_1088_g	Mito_carr	-	ORY90724.1mitochondrial carrier domain-containing protein		Pst78S84_Gene_1081_g	-	-	POW02355.1hypothetical protein PSTT_11828, partial
Pst110S119_Gene_10948_g	-	-	POW17668.1hypothetical protein PSTT_00515		Pst46S119_Gene_10890_g	-	-	POW19010.1hypothetical protein PSHT_05149		Pst78S84_Gene_1082_g	-	-	KNF06527.1hypothetical protein PSTG_00403
Pst110S119_Gene_10955_g	ThiF	-	KNE93250.1hypothetical protein PSTG_13363		Pst46S119_Gene_10892_g	-	secretome	KNE92294.1hypothetical protein PSTG_14316		Pst78S84_Gene_10822_g	MRP-L27	-	KNF00880.1hypothetical protein PSTG_05772
Pst110S119_Gene_10959_g	-	secretome	KNF03747.1hypothetical protein PSTG_03268		Pst46S119_Gene_10897_g	-	-	KNF01882.1hypothetical protein PSTG_04999		Pst78S84_Gene_10824_g	Redoxin	-	KNE97536.1hypothetical protein PSTG_09231
Pst110S119_Gene_10963_g	-	-	-		Pst46S119_Gene_10905_g	-	-	POV94939.1hypothetical protein PSTT_16555		Pst78S84_Gene_10832_g	-	-	POV95631.1hypothetical protein PSHT_15564
Pst110S119_Gene_10964_g	-	-	POW15856.1hypothetical protein PSTT_01771, partial		Pst46S119_Gene_10909_g	-	-	POV94366.1hypothetical protein PSTT_16897		Pst78S84_Gene_10837_g	-	-	KNF05525.1hypothetical protein PSTG_01337
Pst110S119_Gene_10972_g	Glyco_hydro_18	-	KNE99629.1hypothetical protein PSTG_07122		Pst46S119_Gene_1091_g	Endonuclease_NS	-	KNE93781.1hypothetical protein PSTG_12884		Pst78S84_Gene_10838_g	-	-	KNF05524.1hypothetical protein PSTG_01336
Pst110S119_Gene_10978_g	-	-	POW00717.1hypothetical protein PSHT_12875		Pst46S119_Gene_10915_g	CN_hydrolase	-	KNF02578.1hypothetical protein PSTG_04177		Pst78S84_Gene_10844_g	Epimerase	-	KNE99116.1GDP-L-fucose synthase
Pst110S119_Gene_10979_g	-	-	POW08032.1hypothetical protein PSTT_07835		Pst46S119_Gene_10916_g	CAP	secretome	KNE95652.1hypothetical protein PSTG_11017		Pst78S84_Gene_10848_g	-	-	KNE93550.1prefoldin, alpha subunit
Pst110S119_Gene_10986_g	-	-	POW12862.1hypothetical protein PSTT_04097		Pst46S119_Gene_10917_g	-	-	XP_007409974.1family 17 glycoside hydrolase		Pst78S84_Gene_10858_g	Cyt-b5	-	KNF00470.1hypothetical protein PSTG_06401
Pst110S119_Gene_10988_g	-	-	KNE94433.1hypothetical protein PSTG_12227		Pst46S119_Gene_10921_g	-	secretome	POW02141.1hypothetical protein PSTT_11969		Pst78S84_Gene_10868_g	-	-	KNE98467.1hypothetical protein PSTG_08206
Pst110S119_Gene_10991_g	-	secretome	KNE99974.1hypothetical protein PSTG_06826		Pst46S119_Gene_10925_g	-	-	POW11750.1hypothetical protein PSTT_05053		Pst78S84_Gene_10869_g	Glycos_transf_3	-	KNF04206.1anthranilate phosphoribosyltransferase
Pst110S119_Gene_110_g	-	-	KNF03390.1hypothetical protein PSTG_03330		Pst46S119_Gene_10928_g	Ribosomal_S9	-	KNF04306.140S ribosomal protein S16		Pst78S84_Gene_10870_g	COX5A	-	XP_003337337.1cytochrome c oxidase subunit Va
Pst110S119_Gene_11002_g	-	-	KNE95646.1hypothetical protein PSTG_11011		Pst46S119_Gene_10934_g	TAL_FSA	-	POV99115.1hypothetical protein PSTT_14012		Pst78S84_Gene_10878_g	-	-	POW03557.1hypothetical protein PSHT_11639
Pst110S119_Gene_11007_g	DUF3684	-	KNF02959.1hypothetical protein PSTG_03908		Pst46S119_Gene_10937_g	Cutinase	secretome	POW12600.1hypothetical protein PSTT_04285		Pst78S84_Gene_10882_g	-	-	KNF06783.1hypothetical protein PSTG_00098
Pst110S119_Gene_11009_g	-	-	POV96605.1hypothetical protein PSTT_15554		Pst46S119_Gene_10938_g	Cutinase	secretome	KNF05965.1hypothetical protein PSTG_00958		Pst78S84_Gene_10900_g	DNA_pol3_delta2	-	KNF03612.1replication factor C subunit 3/5
Pst110S119_Gene_11012_g	-	-	POV99233.1hypothetical protein PSTT_13906, partial		Pst46S119_Gene_1094_g	-	-	POV99101.1hypothetical protein PSHT_13667		Pst78S84_Gene_10901_g	-	secretome	POW19123.1hypothetical protein PSHT_05036, partial
Pst110S119_Gene_11013_g	CDC45	-	KNF04748.1hypothetical protein PSTG_02227		Pst46S119_Gene_10944_g	Clat_adaptor_s	-	KDE02311.1AP-1 complex subunit sigma-1		Pst78S84_Gene_10902_g	Tma16	-	KNF01233.1hypothetical protein PSTG_05590
Pst110S119_Gene_11015_g	-	-	-		Pst46S119_Gene_10950_g	-	secretome	POW05136.1hypothetical protein PSTT_09894		Pst78S84_Gene_10915_g	-	-	POW23125.1hypothetical protein PSHT_00554
Pst110S119_Gene_11017_g	-	-	KNE95365.1hypothetical protein PSTG_11349		Pst46S119_Gene_10954_g	-	-	POW20519.1hypothetical protein PSHT_03410		Pst78S84_Gene_10929_g	-	secretome	KNF04028.1hypothetical protein PSTG_02738
Pst110S119_Gene_1103_g	-	-	KNE98863.1hypothetical protein PSTG_07884		Pst46S119_Gene_10955_g	Rotamase_3	-	XP_003335744.1peptidyl-prolyl cis-trans isomerase NIMA-interacting 4		Pst78S84_Gene_1093_g	-	-	POV98658.1hypothetical protein PSHT_13946, partial
Pst110S119_Gene_1104_g	-	-	-		Pst46S119_Gene_10957_g	Spo12	-	XP_001877101.1predicted protein		Pst78S84_Gene_10949_g	-	-	POW13308.1hypothetical protein PSTT_03800, partial
Pst110S119_Gene_11041_g	-	secretome	POW16444.1hypothetical protein PSTT_01277		Pst46S119_Gene_1096_g	Hist_deacetyl	-	XP_003324947.1histone deacetylase 1/2		Pst78S84_Gene_10953_g	-	-	POW01987.1hypothetical protein PSHT_12259
Pst110S119_Gene_11044_g	-	-	KNE89481.1hypothetical protein PSTG_17070		Pst46S119_Gene_10974_g	-	-	-		Pst78S84_Gene_10954_g	-	-	POW13127.1hypothetical protein PSHT_07868
Pst110S119_Gene_11054_g	-	-	XP_003334593.2threonine aldolase		Pst46S119_Gene_10975_g	-	-	POV95993.1hypothetical protein PSHT_15395, partial		Pst78S84_Gene_10964_g	-	-	KNE98928.1hypothetical protein PSTG_07773
Pst110S119_Gene_11055_g	-	-	POW21190.1hypothetical protein PSHT_02608, partial		Pst46S119_Gene_10976_g	-	-	KNE96278.1hypothetical protein PSTG_10398		Pst78S84_Gene_10974_g	Ribosomal_L10	-	AIC33799.1ribosomal P0 like-protein
Pst110S119_Gene_11057_g	-	secretome	KNE98786.1hypothetical protein PSTG_07972		Pst46S119_Gene_10979_g	-	-	KNF03429.1hypothetical protein PSTG_03370		Pst78S84_Gene_10976_g	-	-	POW17883.1hypothetical protein PSTT_00193, partial
Pst110S119_Gene_11060_g	-	-	KNE99291.1hypothetical protein PSTG_07407		Pst46S119_Gene_10980_g	-	-	KNE96524.1hypothetical protein PSTG_10232		Pst78S84_Gene_10983_g	Aldedh	-	OAV88850.1aldehyde dehydrogenase
Pst110S119_Gene_11061_g	-	-	KNF06374.1hypothetical protein PSTG_00257		Pst46S119_Gene_10983_g	ATP-synt_ab_N	-	KNE93444.1ATP synthase subunit alpha, mitochondrial		Pst78S84_Gene_10985_g	-	-	KNF03186.1hypothetical protein PSTG_03773
Pst110S119_Gene_11073_g	-	-	-		Pst46S119_Gene_10986_g	-	-	-		Pst78S84_Gene_10986_g	-	secretome	KNF05735.1hypothetical protein PSTG_01135
Pst110S119_Gene_11077_g	-	-	KNF03082.1hypothetical protein PSTG_03668		Pst46S119_Gene_10988_g	-	-	POW20359.1hypothetical protein PSHT_03577		Pst78S84_Gene_10993_g	-	-	ORY34062.1P-loop containing nucleoside triphosphate hydrolase protein
Pst110S119_Gene_11078_g	-	-	-		Pst46S119_Gene_10994_g	-	-	KNE94403.1hypothetical protein PSTG_12303		Pst78S84_Gene_10996_g	Ribosomal_L11_N	secretome	KNE98070.160S ribosomal protein L12
Pst110S119_Gene_11081_g	-	-	-		Pst46S119_Gene_10995_g	-	-	POW11600.1hypothetical protein PSTT_05182		Pst78S84_Gene_11000_g	Rad10	-	XP_016609804.1DNA repair protein rad10, variant
Pst110S119_Gene_11092_g	-	-	POV96945.1hypothetical protein PSHT_14853		Pst46S119_Gene_11002_g	AA_permease	-	AAB39866.1putative permease		Pst78S84_Gene_11001_g	-	secretome	KNE93326.1hypothetical protein PSTG_13268
Pst110S119_Gene_11094_g	-	-	POW21457.1hypothetical protein PSHT_02390		Pst46S119_Gene_11004_g	-	-	KNF02088.1hypothetical protein PSTG_04586		Pst78S84_Gene_11003_g	DUF498	-	POW13588.1hypothetical protein PSTT_03615
Pst110S119_Gene_11097_g	-	-	KNE92950.1hypothetical protein PSTG_13664		Pst46S119_Gene_11019_g	-	-	POW09126.1hypothetical protein PSTT_07030, partial		Pst78S84_Gene_1101_g	ParA	-	XP_003307376.2ATP-binding protein
Pst110S119_Gene_11099_g	-	-	-		Pst46S119_Gene_11021_g	-	-	KNE95532.1hypothetical protein PSTG_11136		Pst78S84_Gene_11024_g	-	-	-
Pst110S119_Gene_11102_g	-	-	-		Pst46S119_Gene_11024_g	-	-	KNE96683.1hypothetical protein PSTG_10088		Pst78S84_Gene_1103_g	-	-	-
Pst110S119_Gene_11103_g	-	-	XP_007404190.1La ribonucleoprotein		Pst46S119_Gene_11025_g	-	-	KNE94551.1hypothetical protein PSTG_12102		Pst78S84_Gene_11035_g	Ribosomal_S6	-	ORY75338.1ribosomal protein S6
Pst110S119_Gene_11114_g	-	-	-		Pst46S119_Gene_11026_g	WD40	-	ORY56807.1WD40 repeat-like protein		Pst78S84_Gene_11037_g	MIF4G	-	KNE96025.1hypothetical protein PSTG_10716
Pst110S119_Gene_11123_g	-	-	-		Pst46S119_Gene_11027_g	-	-	KNF05781.1hypothetical protein PSTG_01178		Pst78S84_Gene_11040_g	-	-	KNF01826.1hypothetical protein PSTG_04945
Pst110S119_Gene_11125_g	-	secretome	POV95175.1hypothetical protein PSTT_16410		Pst46S119_Gene_11030_g	-	-	KNF02288.1DNA polymerase delta subunit 1		Pst78S84_Gene_11044_g	-	secretome	KNE92972.1hypothetical protein PSTG_13686
Pst110S119_Gene_11126_g	-	-	POW09893.1hypothetical protein PSTT_06484		Pst46S119_Gene_11031_g	ArgoL2	-	POW17298.1hypothetical protein PSTT_00656		Pst78S84_Gene_11049_g	-	-	-
Pst110S119_Gene_11135_g	Tubulin	-	ADQ50158.1beta-tubulin 1		Pst46S119_Gene_11032_g	BBE	secretome	KNF04946.1hypothetical protein PSTG_02000		Pst78S84_Gene_11053_g	-	-	-
Pst110S119_Gene_1114_g	-	-	KNF02895.1hypothetical protein PSTG_03841		Pst46S119_Gene_11035_g	-	-	POW20261.1hypothetical protein PSHT_03718		Pst78S84_Gene_11054_g	-	-	POW13852.1hypothetical protein PSTT_03419
Pst110S119_Gene_11140_g	-	-	POW04756.1hypothetical protein PSHT_11099		Pst46S119_Gene_11037_g	-	-	KNE98847.1CK1/CK1/CK1-D protein kinase		Pst78S84_Gene_11062_g	-	secretome	POV96902.1hypothetical protein PSTT_15384
Pst110S119_Gene_11146_g	-	-	KNE92158.1hypothetical protein PSTG_14450		Pst46S119_Gene_1104_g	-	-	KNF00469.1hypothetical protein PSTG_06400		Pst78S84_Gene_11065_g	Glyco_hydro_79C	-	KNF03332.1hypothetical protein PSTG_03600
Pst110S119_Gene_11152_g	DUF202	-	KNE94602.1hypothetical protein PSTG_12065		Pst46S119_Gene_11047_g	RNase_P_Rpp14	-	POW04610.1hypothetical protein PSTT_10228		Pst78S84_Gene_11067_g	-	secretome	KNF06267.1hypothetical protein PSTG_00774
Pst110S119_Gene_11153_g	-	-	KRY04744.1Retrovirus-related Pol polyprotein from transposon TNT 1-94		Pst46S119_Gene_11049_g	-	-	KNE91959.1hypothetical protein PSTG_14630		Pst78S84_Gene_11072_g	DPBB_1	secretome	CDO70726.1Distantly related to plant expansins
Pst110S119_Gene_11155_g	-	-	KNE91267.1hypothetical protein PSTG_15292		Pst46S119_Gene_1105_g	-	-	-		Pst78S84_Gene_11073_g	-	-	POW12834.1hypothetical protein PSHT_07940
Pst110S119_Gene_11156_g	-	-	KNE91267.1hypothetical protein PSTG_15292		Pst46S119_Gene_11054_g	-	-	KNE95983.1hypothetical protein PSTG_10674		Pst78S84_Gene_11075_g	-	secretome	POW12721.1hypothetical protein PSTT_04392
Pst110S119_Gene_11157_g	-	-	-		Pst46S119_Gene_11058_g	Ribosomal_L11_N	-	XP_003326731.1mitochondrial 54S ribosomal protein YmL19		Pst78S84_Gene_11078_g	-	secretome	KNE93224.1hypothetical protein PSTG_13398
Pst110S119_Gene_11164_g	DAHP_synth_1	-	KNE92018.13-deoxy-7-phosphoheptulonate synthase		Pst46S119_Gene_11060_g	-	-	OBZ82280.1Purine nucleoside phosphorylase DeoD-type		Pst78S84_Gene_11081_g	PI-PLC-Y	-	POW14655.1hypothetical protein PSTT_02792, partial
Pst110S119_Gene_11167_g	L31	-	CCA69849.1probable MRPL31-mitochondrial ribosomal protein, large subunit		Pst46S119_Gene_11061_g	-	-	KNF04768.1hypothetical protein PSTG_02246		Pst78S84_Gene_11085_g	-	-	POW19714.1hypothetical protein PSHT_04347, partial
Pst110S119_Gene_11169_g	-	secretome	-		Pst46S119_Gene_11065_g	-	-	KNE93449.1hypothetical protein PSTG_13172		Pst78S84_Gene_11094_g	-	-	KNE90378.1hypothetical protein PSTG_16202
Pst110S119_Gene_11179_g	-	-	POW15039.1hypothetical protein PSHT_07226		Pst46S119_Gene_11078_g	-	-	POV95456.1hypothetical protein PSHT_15655		Pst78S84_Gene_11095_g	-	-	-
Pst110S119_Gene_11187_g	DPBB_1	secretome	CDO70726.1Distantly related to plant expansins		Pst46S119_Gene_11082_g	Velvet	-	POW17331.1hypothetical protein PSTT_00633		Pst78S84_Gene_11096_g	-	secretome	POW19464.1hypothetical protein PSHT_04605
Pst110S119_Gene_1119_g	Ribosomal_L11_N	-	KNE98070.160S ribosomal protein L12		Pst46S119_Gene_11086_g	-	-	-		Pst78S84_Gene_11097_g	MaoC_dehydratas	-	KNE89484.1hypothetical protein PSTG_17058
Pst110S119_Gene_11192_g	-	-	POW03867.1hypothetical protein PSTT_10811		Pst46S119_Gene_1109_g	-	-	KNE92481.1hypothetical protein PSTG_14081		Pst78S84_Gene_11098_g	-	-	POW15047.1hypothetical protein PSHT_07187
Pst110S119_Gene_11194_g	Spt4	-	KDE07939.1transcription elongation factor SPT4		Pst46S119_Gene_11094_g	DUF3455	secretome	KNE95381.1hypothetical protein PSTG_11234		Pst78S84_Gene_11104_g	-	-	POW12726.1hypothetical protein PSTT_04397
Pst110S119_Gene_11205_g	-	secretome	KNF05762.1hypothetical protein PSTG_01159		Pst46S119_Gene_11095_g	-	-	KNE95380.1hypothetical protein PSTG_11233		Pst78S84_Gene_11108_g	Pho88	-	KZT65886.1inorganic phosphate transporter
Pst110S119_Gene_11209_g	-	-	KNE92907.1CAMK protein kinase		Pst46S119_Gene_11100_g	-	-	POW23177.1hypothetical protein PSHT_00392		Pst78S84_Gene_11111_g	adh_short	-	POW22490.1hypothetical protein PSHT_01222
Pst110S119_Gene_11212_g	-	-	-		Pst46S119_Gene_11103_g	-	-	KNE94118.1hypothetical protein PSTG_12547		Pst78S84_Gene_1112_g	GLTP	-	ORY59408.1glycolipid transfer protein domain-containing protein
Pst110S119_Gene_11215_g	-	-	-		Pst46S119_Gene_11112_g	UvrD-helicase	-	KNE88788.1hypothetical protein PSTG_17789		Pst78S84_Gene_11124_g	GST_N	-	KNE89685.1hypothetical protein PSTG_16848
Pst110S119_Gene_11222_g	-	secretome	KNF03602.1hypothetical protein PSTG_03125		Pst46S119_Gene_11117_g	-	-	POW10555.1hypothetical protein PSTT_05967, partial		Pst78S84_Gene_11132_g	-	-	-
Pst110S119_Gene_11237_g	-	-	KNF05118.1hypothetical protein PSTG_01747		Pst46S119_Gene_11122_g	-	-	-		Pst78S84_Gene_11137_g	-	-	KNE98568.1homoserine O-acetyltransferase
Pst110S119_Gene_11244_g	-	secretome	KNE98963.1hypothetical protein PSTG_07807		Pst46S119_Gene_11123_g	Fibrillarin	-	CED82232.1rrna 2-o-methyltransferase fibrillarin		Pst78S84_Gene_11138_g	Peptidase_M17_N	-	AIC33794.1peptidase M17
Pst110S119_Gene_11245_g	-	-	POW12328.1hypothetical protein PSTT_04605		Pst46S119_Gene_11125_g	-	-	POW02150.1hypothetical protein PSTT_11988		Pst78S84_Gene_1114_g	Bromodomain	-	KNF00233.1hypothetical protein PSTG_06408
Pst110S119_Gene_11246_g	-	-	KNF06716.1hypothetical protein PSTG_00032		Pst46S119_Gene_11127_g	-	-	KNF02807.1hypothetical protein PSTG_04092		Pst78S84_Gene_11147_g	-	-	POW08969.1hypothetical protein PSTT_07101, partial
Pst110S119_Gene_11254_g	-	-	OAV96050.1carbamoyl-phosphate synthase arginine-specific large chain		Pst46S119_Gene_1113_g	Mt_ATP-synt_D	-	KWU47037.1mitochondrial ATP synthase		Pst78S84_Gene_11148_g	-	secretome	POW05995.1hypothetical protein PSHT_10534, partial
Pst110S119_Gene_11257_g	-	secretome	KNE96771.1hypothetical protein PSTG_09908		Pst46S119_Gene_11133_g	-	-	KNE91340.1hypothetical protein PSTG_15269		Pst78S84_Gene_11151_g	RNA_pol_L_2	-	KNE88336.1hypothetical protein PSTG_18264
Pst110S119_Gene_11258_g	-	-	CED84069.1WW domain		Pst46S119_Gene_11134_g	Retrotran_gag_2	-	KNE94724.1hypothetical protein PSTG_11911		Pst78S84_Gene_11155_g	-	-	KNE88409.1hypothetical protein PSTG_18191
Pst110S119_Gene_11259_g	-	-	KWU46460.1voltage-gated potassium channel beta-2 subunit		Pst46S119_Gene_11135_g	CAP_N	-	KNZ54880.1adenylyl cyclase-associated protein		Pst78S84_Gene_11161_g	-	-	POW09673.1hypothetical protein PSTT_06688
Pst110S119_Gene_1126_g	-	-	POV97007.1hypothetical protein PSTT_15312, partial		Pst46S119_Gene_11147_g	-	-	KNE91859.1hypothetical protein PSTG_14713		Pst78S84_Gene_11164_g	OTCace_N	-	KNE91936.1ornithine carbamoyltransferase
Pst110S119_Gene_11279_g	-	-	KNF05014.1hypothetical protein PSTG_02070		Pst46S119_Gene_1115_g	-	secretome	POW15214.1hypothetical protein PSHT_07146		Pst78S84_Gene_11169_g	-	-	KNE89230.1hypothetical protein PSTG_17313
Pst110S119_Gene_11284_g	-	-	POV94412.1hypothetical protein PSHT_16233		Pst46S119_Gene_11150_g	-	-	KNE90830.1hypothetical protein PSTG_15744		Pst78S84_Gene_11170_g	-	secretome	POW11377.1hypothetical protein PSTT_05364
Pst110S119_Gene_11287_g	-	-	-		Pst46S119_Gene_11152_g	-	secretome	KNE96061.1hypothetical protein PSTG_10637		Pst78S84_Gene_11176_g	Sod_Cu	-	KNE97716.1copper/zinc superoxide dismutase
Pst110S119_Gene_11288_g	-	-	KNE98782.1hypothetical protein PSTG_07969		Pst46S119_Gene_11155_g	-	-	Q4R0J7.1RecName: Full=D-arabinitol dehydrogenase 1; AltName: Full=NADP-dependent D-arabitol dehydrogenase		Pst78S84_Gene_1118_g	UQ_con	-	XP_003319910.1ubiquitin-conjugating enzyme E2 W
Pst110S119_Gene_11292_g	-	-	KNE95376.1hypothetical protein PSTG_11229		Pst46S119_Gene_11168_g	-	-	KNE91564.1hypothetical protein PSTG_15016		Pst78S84_Gene_11185_g	-	-	POW07097.1hypothetical protein PSTT_08479
Pst110S119_Gene_11298_g	-	-	-		Pst46S119_Gene_11169_g	-	-	KNF03477.1hypothetical protein PSTG_03415		Pst78S84_Gene_11187_g	PIF1	-	XP_021747710.1ATP-dependent DNA helicase PIF1-like
Pst110S119_Gene_11300_g	-	-	KNE99607.1hypothetical protein PSTG_07100		Pst46S119_Gene_1117_g	-	-	KNF02877.1hypothetical protein PSTG_03824		Pst78S84_Gene_11189_g	-	-	POV97525.1hypothetical protein PSHT_14531
Pst110S119_Gene_11306_g	-	secretome	POW04296.1hypothetical protein PSTT_10480		Pst46S119_Gene_11174_g	-	-	POW15004.1hypothetical protein PSTT_02481, partial		Pst78S84_Gene_11203_g	-	-	POW07584.1hypothetical protein PSTT_08129
Pst110S119_Gene_11308_g	-	-	POW15707.1hypothetical protein PSTT_02018		Pst46S119_Gene_11176_g	-	secretome	KNE97645.1hypothetical protein PSTG_09051		Pst78S84_Gene_11206_g	-	-	POW05824.1hypothetical protein PSHT_10627
Pst110S119_Gene_11314_g	-	-	-		Pst46S119_Gene_11177_g	-	-	KNE88736.1hypothetical protein PSTG_17846, partial		Pst78S84_Gene_11207_g	-	-	POV97962.1hypothetical protein PSHT_14283
Pst110S119_Gene_11316_g	TAF	-	POW04557.1hypothetical protein PSTT_10334, partial		Pst46S119_Gene_11195_g	-	-	POW00294.1hypothetical protein PSHT_13099		Pst78S84_Gene_1121_g	-	-	KNE97166.1hypothetical protein PSTG_09593
Pst110S119_Gene_11317_g	-	-	POW17537.1hypothetical protein PSTT_00465		Pst46S119_Gene_11196_g	-	-	-		Pst78S84_Gene_11211_g	-	-	-
Pst110S119_Gene_11319_g	Sod_Cu	secretome	KNE91057.1copper/zinc superoxide dismutase		Pst46S119_Gene_11198_g	-	secretome	KNE93380.1hypothetical protein PSTG_13202		Pst78S84_Gene_11218_g	-	-	KNE89309.1hypothetical protein PSTG_17230
Pst110S119_Gene_1132_g	-	-	KNE93766.1hypothetical protein PSTG_12869		Pst46S119_Gene_1120_g	-	-	POW19923.1hypothetical protein PSHT_04095		Pst78S84_Gene_11222_g	-	-	XP_016270047.1signal sequence receptor alpha chain
Pst110S119_Gene_11322_g	-	-	-		Pst46S119_Gene_11200_g	-	-	KNE95372.1hypothetical protein PSTG_11225		Pst78S84_Gene_11225_g	-	-	XP_003332594.2hypothetical protein PGTG_14259
Pst110S119_Gene_11331_g	-	-	POW09328.1hypothetical protein PSTT_06899		Pst46S119_Gene_11202_g	-	-	POW03656.1hypothetical protein PSTT_10937, partial		Pst78S84_Gene_11230_g	-	-	KNF03194.1hypothetical protein PSTG_03781
Pst110S119_Gene_11336_g	-	-	KNE96337.1hypothetical protein PSTG_10304		Pst46S119_Gene_11203_g	-	-	POW09673.1hypothetical protein PSTT_06688		Pst78S84_Gene_11235_g	-	-	POW10220.1hypothetical protein PSTT_06252
Pst110S119_Gene_11339_g	-	-	KNF02955.1hypothetical protein PSTG_03904		Pst46S119_Gene_11204_g	-	-	POV96596.1hypothetical protein PSTT_15544		Pst78S84_Gene_11236_g	-	-	POW01489.1hypothetical protein PSTT_12401
Pst110S119_Gene_11341_g	TBP	-	KNE97425.1TATA-box-binding protein		Pst46S119_Gene_11207_g	-	-	KNF05025.1hypothetical protein PSTG_01654		Pst78S84_Gene_11239_g	-	-	POW20775.1hypothetical protein PSHT_03225
Pst110S119_Gene_11343_g	-	-	KNE88958.1hypothetical protein PSTG_17590		Pst46S119_Gene_11208_g	-	-	KNF06187.1hypothetical protein PSTG_00696		Pst78S84_Gene_1124_g	-	-	KNE94091.1hypothetical protein PSTG_12521
Pst110S119_Gene_11347_g	HIT	-	POW18943.1hypothetical protein PSHT_05196		Pst46S119_Gene_11216_g	-	-	KNE97597.1hypothetical protein PSTG_09146		Pst78S84_Gene_11242_g	p450	-	KNE93208.1hypothetical protein PSTG_13383
Pst110S119_Gene_1135_g	-	secretome	KNE88202.1hypothetical protein PSTG_18403, partial		Pst46S119_Gene_11221_g	Thioredoxin	-	KNE93695.1hypothetical protein PSTG_12976		Pst78S84_Gene_11250_g	-	-	XP_003330755.1branched-chain amino acid aminotransferase
Pst110S119_Gene_11353_g	-	-	KNF01808.1hypothetical protein PSTG_04927		Pst46S119_Gene_11231_g	-	secretome	KNE93651.1hypothetical protein PSTG_12936		Pst78S84_Gene_1126_g	-	-	POV98050.1hypothetical protein PSTT_14684
Pst110S119_Gene_11359_g	-	-	KNF05330.1hypothetical protein PSTG_01544		Pst46S119_Gene_11233_g	ING	-	KNE99707.1hypothetical protein PSTG_06998		Pst78S84_Gene_11263_g	-	-	KNE95232.1hypothetical protein PSTG_11496
Pst110S119_Gene_11362_g	-	-	POW19033.1hypothetical protein PSHT_05187, partial		Pst46S119_Gene_1124_g	Retrotran_gag_2	-	KNE99757.1hypothetical protein PSTG_07044		Pst78S84_Gene_11266_g	COX17	-	XP_003329482.1cytochrome c oxidase subunit XVII assembly protein
Pst110S119_Gene_11369_g	-	-	KNZ54281.1DNA polymerase		Pst46S119_Gene_11241_g	-	-	PLW51625.1hypothetical protein PCASD_00593		Pst78S84_Gene_11268_g	-	-	KNE99400.1hypothetical protein PSTG_07330
Pst110S119_Gene_11371_g	-	-	KNF02804.1hypothetical protein PSTG_04089		Pst46S119_Gene_11247_g	-	secretome	-		Pst78S84_Gene_11274_g	-	-	POW13238.1hypothetical protein PSHT_07776
Pst110S119_Gene_11374_g	-	-	POV96622.1hypothetical protein PSHT_15046		Pst46S119_Gene_11252_g	-	-	POV96993.1hypothetical protein PSHT_14828		Pst78S84_Gene_11286_g	Surp	-	POW18137.1hypothetical protein PSHT_06183
Pst110S119_Gene_11379_g	-	-	-		Pst46S119_Gene_11258_g	-	-	KNF04330.1hypothetical protein PSTG_02672		Pst78S84_Gene_11287_g	-	-	POW13758.1hypothetical protein PSTT_03492
Pst110S119_Gene_11383_g	Retrotrans_gag	-	AAB18645.1unknown		Pst46S119_Gene_11262_g	-	secretome	KNE93411.1hypothetical protein PSTG_13235		Pst78S84_Gene_11289_g	-	-	POV94962.1hypothetical protein PSTT_16568
Pst110S119_Gene_11392_g	-	secretome	POW16921.1hypothetical protein PSHT_06568, partial		Pst46S119_Gene_11263_g	Ribonuc_L-PSP	-	KNE93413.1endoribonuclease L-PSP		Pst78S84_Gene_11297_g	-	-	KNF01777.1hypothetical protein PSTG_04898
Pst110S119_Gene_11393_g	TFIIA_gamma_N	-	XP_003326563.1transcription initiation factor TFIIA small subunit		Pst46S119_Gene_11264_g	-	-	POW07557.1hypothetical protein PSTT_08154		Pst78S84_Gene_113_g	-	secretome	KNE95699.1hypothetical protein PSTG_10918
Pst110S119_Gene_11403_g	-	secretome	KNE95551.1hypothetical protein PSTG_11156		Pst46S119_Gene_11270_g	-	-	KNF00998.1hypothetical protein PSTG_05631		Pst78S84_Gene_11303_g	-	-	POW11032.1hypothetical protein PSHT_08626
Pst110S119_Gene_11413_g	-	-	POW17229.1hypothetical protein PSTT_00565		Pst46S119_Gene_11271_g	-	-	POW02635.1hypothetical protein PSHT_12029		Pst78S84_Gene_11305_g	-	-	KNE96846.1hypothetical protein PSTG_09829
Pst110S119_Gene_11420_g	-	-	KNE95894.1hypothetical protein PSTG_10811		Pst46S119_Gene_11277_g	Aldedh	-	KNF06270.1hypothetical protein PSTG_00777		Pst78S84_Gene_11312_g	-	-	KNF03084.1hypothetical protein PSTG_03670
Pst110S119_Gene_11422_g	-	-	KNE96276.1hypothetical protein PSTG_10396		Pst46S119_Gene_11283_g	-	-	KNF05541.1hypothetical protein PSTG_01352		Pst78S84_Gene_11316_g	-	-	KNF05762.1hypothetical protein PSTG_01159
Pst110S119_Gene_11423_g	-	-	POW21110.1hypothetical protein PSHT_02741, partial		Pst46S119_Gene_11294_g	-	-	KNF06656.1hypothetical protein PSTG_00530		Pst78S84_Gene_11324_g	-	-	KNE99540.1hypothetical protein PSTG_07254
Pst110S119_Gene_11424_g	-	-	KNE95156.1hypothetical protein PSTG_11522		Pst46S119_Gene_11298_g	Peptidase_S10	-	KNE95927.1hypothetical protein PSTG_10727		Pst78S84_Gene_11329_g	-	-	POW21168.1hypothetical protein PSHT_02756, partial
Pst110S119_Gene_11425_g	-	-	POW19714.1hypothetical protein PSHT_04347, partial		Pst46S119_Gene_11299_g	TFIID_30kDa	-	KNE95926.1hypothetical protein PSTG_10726		Pst78S84_Gene_11331_g	-	-	POV97781.1hypothetical protein PSTT_14842
Pst110S119_Gene_11427_g	-	-	POW14550.1hypothetical protein PSHT_07390		Pst46S119_Gene_11300_g	-	-	KNE95925.1hypothetical protein PSTG_10725		Pst78S84_Gene_11332_g	-	-	POV96455.1hypothetical protein PSHT_15119
Pst110S119_Gene_11428_g	VPS28	-	ORY78039.1vacuolar protein sorting-associated protein 28		Pst46S119_Gene_11301_g	Med31	-	KNE95924.1hypothetical protein PSTG_10723		Pst78S84_Gene_11335_g	-	-	POV96834.1hypothetical protein PSHT_14900
Pst110S119_Gene_11432_g	-	-	KNE91975.1hypothetical protein PSTG_14644		Pst46S119_Gene_11309_g	RTC	-	KNF00205.118S rRNA biogenesis protein RCL1		Pst78S84_Gene_1134_g	-	-	KNE93032.1hypothetical protein PSTG_13606
Pst110S119_Gene_11441_g	EFG_C	-	KNE97823.1GTP-binding protein LepA		Pst46S119_Gene_11310_g	-	-	XP_007406833.1family 18 glycosyltransferase		Pst78S84_Gene_11345_g	-	-	KNE98031.1hypothetical protein PSTG_08707
Pst110S119_Gene_11460_g	FKBP_C	secretome	XP_003307294.1FK506-binding protein 2		Pst46S119_Gene_11313_g	-	-	-		Pst78S84_Gene_11352_g	-	-	POV98250.1hypothetical protein PSTT_14566
Pst110S119_Gene_11467_g	Glycos_transf_3	-	KNF04206.1anthranilate phosphoribosyltransferase		Pst46S119_Gene_11314_g	-	-	KNE93725.1hypothetical protein PSTG_12913		Pst78S84_Gene_11356_g	-	-	KNE97454.1hypothetical protein PSTG_09287
Pst110S119_Gene_1147_g	-	secretome	-		Pst46S119_Gene_11317_g	-	-	KNE96445.1hypothetical protein PSTG_10276		Pst78S84_Gene_11363_g	-	-	KNF03749.1hypothetical protein PSTG_03270
Pst110S119_Gene_11472_g	-	-	XP_003332720.1glutamate dehydrogenase		Pst46S119_Gene_11323_g	-	-	KNE89872.1hypothetical protein PSTG_16658		Pst78S84_Gene_11365_g	-	-	KNF03995.1hypothetical protein PSTG_02704
Pst110S119_Gene_11475_g	-	-	AAM22833.1Sukkula-1a polyprotein		Pst46S119_Gene_11329_g	-	-	KNE96437.1hypothetical protein PSTG_10268		Pst78S84_Gene_11377_g	-	-	-
Pst110S119_Gene_1148_g	-	secretome	KNF01271.1hypothetical protein PSTG_05366		Pst46S119_Gene_11333_g	-	-	KNF04275.1hypothetical protein PSTG_02619		Pst78S84_Gene_11381_g	-	secretome	KNF01734.1hypothetical protein PSTG_05161
Pst110S119_Gene_11480_g	-	-	POW16139.1hypothetical protein PSTT_01632		Pst46S119_Gene_11343_g	-	-	KNF06271.1hypothetical protein PSTG_00778		Pst78S84_Gene_11385_g	-	-	KNE89022.1hypothetical protein PSTG_17522, partial
Pst110S119_Gene_11481_g	-	-	-		Pst46S119_Gene_11344_g	SbcCD_C	-	POW02764.1hypothetical protein PSHT_11967		Pst78S84_Gene_1139_g	-	-	POW12862.1hypothetical protein PSTT_04097
Pst110S119_Gene_11484_g	-	-	ORY55528.1PdxT/SNO family		Pst46S119_Gene_11345_g	AAA_6	-	KNF04031.1dynein heavy chain 1, cytosolic		Pst78S84_Gene_11391_g	-	-	KNE92492.1hypothetical protein PSTG_14093
Pst110S119_Gene_11489_g	RRM_1	-	KDE03994.1pre-mRNA branch site protein p14		Pst46S119_Gene_11347_g	Fer4_7	-	XP_003328596.2NADH dehydrogenase (ubiquinone) Fe-S protein 8		Pst78S84_Gene_11397_g	-	secretome	KNF00587.1hypothetical protein PSTG_06280
Pst110S119_Gene_1149_g	-	-	KNE96108.1hypothetical protein PSTG_10530		Pst46S119_Gene_11349_g	-	-	KNE91160.1hypothetical protein PSTG_15415		Pst78S84_Gene_114_g	-	secretome	KNE95698.1hypothetical protein PSTG_10917
Pst110S119_Gene_11499_g	-	-	KNF06678.1hypothetical protein PSTG_00553		Pst46S119_Gene_11350_g	-	-	-		Pst78S84_Gene_11401_g	-	-	KNE92694.1hypothetical protein PSTG_13904
Pst110S119_Gene_11510_g	Aldo_ket_red	-	KNE95842.1hypothetical protein PSTG_10902		Pst46S119_Gene_11351_g	-	-	KNF06716.1hypothetical protein PSTG_00032		Pst78S84_Gene_11402_g	-	-	KNE97959.1hypothetical protein PSTG_08832
Pst110S119_Gene_11512_g	-	-	POW03553.1hypothetical protein PSHT_11656		Pst46S119_Gene_11353_g	-	-	KNE99291.1hypothetical protein PSTG_07407		Pst78S84_Gene_11403_g	-	-	KNF05999.1hypothetical protein PSTG_00991
Pst110S119_Gene_11520_g	HMGL-like	-	XP_003334559.12-isopropylmalate synthase		Pst46S119_Gene_11354_g	WD40	-	KIY69945.1WD40 repeat-like protein		Pst78S84_Gene_11411_g	VPS28	-	ORY78039.1vacuolar protein sorting-associated protein 28
Pst110S119_Gene_11522_g	Methyltransf_2	-	KNF05344.1hypothetical protein PSTG_01560		Pst46S119_Gene_11366_g	ATP-synt_ab_C	-	GAW03222.1ATP synthase F1 alpha subunit		Pst78S84_Gene_11412_g	-	-	KNE91772.1hypothetical protein PSTG_14790
Pst110S119_Gene_11527_g	-	-	KNZ58526.1heat shock 70kDa protein 4		Pst46S119_Gene_11368_g	-	secretome	KNE95256.1hypothetical protein PSTG_11428		Pst78S84_Gene_11413_g	Ribosomal_S11	-	XP_003320810.140S ribosomal protein S14
Pst110S119_Gene_11528_g	-	-	POW21935.1hypothetical protein PSHT_01855, partial		Pst46S119_Gene_11374_g	-	-	KNF01950.1hypothetical protein PSTG_04774		Pst78S84_Gene_11419_g	-	-	POW15821.1hypothetical protein PSTT_01855
Pst110S119_Gene_11531_g	FLILHELTA	-	KNE92207.1hypothetical protein PSTG_14377		Pst46S119_Gene_11378_g	-	-	KZV68215.1cytochrome-c oxidase subunit VIIa		Pst78S84_Gene_1143_g	Spc97_Spc98	-	KNE96564.1hypothetical protein PSTG_10123
Pst110S119_Gene_11532_g	-	-	KNE92208.1hypothetical protein PSTG_14378		Pst46S119_Gene_11381_g	-	-	KNE99228.1hypothetical protein PSTG_07536		Pst78S84_Gene_11433_g	-	-	KNF01361.1hypothetical protein PSTG_05461
Pst110S119_Gene_11541_g	-	-	KNF05272.1hypothetical protein PSTG_01486		Pst46S119_Gene_11382_g	-	-	KNE96505.1hypothetical protein PSTG_10212		Pst78S84_Gene_11438_g	HSP70	-	XP_003324033.1heat shock protein SSB
Pst110S119_Gene_11543_g	Rho_GDI	-	ORY84103.1E set domain-containing protein		Pst46S119_Gene_11386_g	gag_pre-integrs	-	POV99253.1hypothetical protein PSHT_13735		Pst78S84_Gene_11440_g	His_Phos_1	-	ORY72239.1histidine phosphatase superfamily
Pst110S119_Gene_11544_g	DUF543	-	KNF06130.1hypothetical protein PSTG_00640		Pst46S119_Gene_11387_g	-	-	KNE92723.1hypothetical protein PSTG_13854		Pst78S84_Gene_11442_g	-	-	OAV93449.1hypothetical protein PTTG_01606
Pst110S119_Gene_11553_g	-	secretome	POW12820.1hypothetical protein PSHT_07952		Pst46S119_Gene_11393_g	-	-	KNZ50403.1putative signal peptide protein		Pst78S84_Gene_11446_g	-	-	POW21644.1hypothetical protein PSHT_02168, partial
Pst110S119_Gene_1156_g	-	-	XP_020164528.1vegetative cell wall protein gp1-like		Pst46S119_Gene_11399_g	-	-	XP_007416081.1family 27 glycoside hydrolase		Pst78S84_Gene_11455_g	TruB_N	-	XP_006960885.1pseudouridine synthase
Pst110S119_Gene_11561_g	-	secretome	POW09749.1hypothetical protein PSTT_06598		Pst46S119_Gene_11401_g	-	-	POW15215.1hypothetical protein PSHT_07147		Pst78S84_Gene_1146_g	-	-	POW01021.1hypothetical protein PSHT_12750
Pst110S119_Gene_11562_g	-	secretome	KNF03556.1hypothetical protein PSTG_03083		Pst46S119_Gene_11404_g	RRM_1	-	PLW25466.1hypothetical protein PCASD_26250		Pst78S84_Gene_11467_g	-	-	-
Pst110S119_Gene_11565_g	-	-	POV95135.1hypothetical protein PSHT_15827		Pst46S119_Gene_11414_g	HSP20	-	POW12452.1hypothetical protein PSTT_04526		Pst78S84_Gene_11468_g	Arf	-	KNE95790.1ADP-ribosylation factor
Pst110S119_Gene_11584_g	-	-	KNE97698.1HASPIN protein kinase		Pst46S119_Gene_11420_g	-	-	KNF02153.1hypothetical protein PSTG_04650		Pst78S84_Gene_11470_g	-	secretome	KNE96061.1hypothetical protein PSTG_10637
Pst110S119_Gene_11585_g	-	-	-		Pst46S119_Gene_11421_g	-	-	-		Pst78S84_Gene_11472_g	Pectinesterase	-	KNE99374.1hypothetical protein PSTG_07306
Pst110S119_Gene_11586_g	Enolase_N	-	KNZ64643.1phosphopyruvate hydratase		Pst46S119_Gene_11428_g	-	-	POW05067.1hypothetical protein PSTT_09940, partial		Pst78S84_Gene_11474_g	-	-	KNF03788.1hypothetical protein PSTG_02883
Pst110S119_Gene_11591_g	-	secretome	KNE95795.1hypothetical protein PSTG_10856		Pst46S119_Gene_11429_g	-	-	KNE89593.1hypothetical protein PSTG_16956		Pst78S84_Gene_11478_g	PDT	-	KNE99126.1prephenate dehydratase
Pst110S119_Gene_11595_g	-	-	POW09518.1hypothetical protein PSTT_06703		Pst46S119_Gene_11431_g	-	-	-		Pst78S84_Gene_1148_g	-	-	-
Pst110S119_Gene_11600_g	-	secretome	XP_007416909.1secreted protein		Pst46S119_Gene_11432_g	-	-	AEM61141.1RNase III dicer-like protein		Pst78S84_Gene_11481_g	RNA_pol_Rpb1_2	-	KNZ63627.1DNA-directed RNA polymerase
Pst110S119_Gene_11603_g	-	-	KNE89440.1hypothetical protein PSTG_17104		Pst46S119_Gene_11434_g	-	-	KNE91516.1hypothetical protein PSTG_15075		Pst78S84_Gene_11492_g	-	secretome	POW08032.1hypothetical protein PSTT_07835
Pst110S119_Gene_11612_g	-	-	KNE89576.1hypothetical protein PSTG_16964		Pst46S119_Gene_11440_g	-	-	KNE95691.1hypothetical protein PSTG_11055		Pst78S84_Gene_1150_g	-	-	POW20893.1hypothetical protein PSHT_02968
Pst110S119_Gene_11616_g	Acyltransferase	-	KNE97795.1hypothetical protein PSTG_09014		Pst46S119_Gene_11441_g	-	-	KNF00527.1hypothetical protein PSTG_06219		Pst78S84_Gene_11503_g	-	-	-
Pst110S119_Gene_11621_g	-	-	POW08401.1hypothetical protein PSHT_09560		Pst46S119_Gene_11445_g	-	-	POW21935.1hypothetical protein PSHT_01855, partial		Pst78S84_Gene_11505_g	-	-	-
Pst110S119_Gene_11623_g	-	-	KNE90854.1hypothetical protein PSTG_15720		Pst46S119_Gene_11450_g	Abhydrolase_1	-	KNE98568.1homoserine O-acetyltransferase		Pst78S84_Gene_11508_g	-	-	POV96655.1hypothetical protein PSHT_15019, partial
Pst110S119_Gene_11627_g	-	-	-		Pst46S119_Gene_11453_g	ADH_zinc_N	-	XP_003333963.1L-iditol 2-dehydrogenase		Pst78S84_Gene_11511_g	Dimer_Tnp_hAT	-	KNE93482.1hypothetical protein PSTG_13112
Pst110S119_Gene_11628_g	-	-	KNF04031.1dynein heavy chain 1, cytosolic		Pst46S119_Gene_11454_g	Aldo_ket_red	-	POW09120.1hypothetical protein PSTT_07035		Pst78S84_Gene_11515_g	-	-	POW22212.1hypothetical protein PSHT_01509
Pst110S119_Gene_11629_g	-	-	ADB85337.1putative retrotransposon protein		Pst46S119_Gene_11455_g	ADH_N	-	XP_003333963.1L-iditol 2-dehydrogenase		Pst78S84_Gene_11529_g	MBF1	-	XP_003329630.1transcription factor
Pst110S119_Gene_1163_g	-	-	-		Pst46S119_Gene_11466_g	-	-	KNF00193.1hypothetical protein PSTG_06603		Pst78S84_Gene_11530_g	-	-	-
Pst110S119_Gene_11631_g	-	-	KNE97309.1hypothetical protein PSTG_09420		Pst46S119_Gene_11467_g	-	-	KNF06231.1hypothetical protein PSTG_00738		Pst78S84_Gene_11535_g	-	-	KNE95033.1hypothetical protein PSTG_11630
Pst110S119_Gene_11632_g	-	-	KNF00535.1hypothetical protein PSTG_06227		Pst46S119_Gene_1147_g	Actin	-	P50138.1RecName: Full=Actin		Pst78S84_Gene_11545_g	ADH_N	-	XP_003333963.1L-iditol 2-dehydrogenase
Pst110S119_Gene_11638_g	-	-	POW19751.1hypothetical protein PSHT_04248		Pst46S119_Gene_11477_g	-	-	KNF05524.1hypothetical protein PSTG_01336		Pst78S84_Gene_11549_g	Acetyltransf_1	-	XP_003889486.1ribosomal-protein-alanine N-acetyltransferase
Pst110S119_Gene_11641_g	-	secretome	KNE99616.1hypothetical protein PSTG_07109		Pst46S119_Gene_11479_g	-	-	KNE91690.1hypothetical protein PSTG_14909		Pst78S84_Gene_11557_g	-	-	KNF03329.1hypothetical protein PSTG_03597
Pst110S119_Gene_11656_g	-	-	POW11560.1hypothetical protein PSHT_08414		Pst46S119_Gene_1148_g	-	-	KNE88696.1hypothetical protein PSTG_17886		Pst78S84_Gene_11567_g	-	-	POV98112.1hypothetical protein PSHT_14207
Pst110S119_Gene_11661_g	-	-	KNE97698.1HASPIN protein kinase		Pst46S119_Gene_11488_g	-	secretome	KNF03060.1hypothetical protein PSTG_03652		Pst78S84_Gene_11569_g	-	-	POW03337.1hypothetical protein PSTT_11168
Pst110S119_Gene_11662_g	-	-	-		Pst46S119_Gene_1149_g	Surp	-	KNE91610.1hypothetical protein PSTG_14961		Pst78S84_Gene_1157_g	Glyco_hydro_38C	-	KNF01823.1hypothetical protein PSTG_04942
Pst110S119_Gene_11663_g	UQ_con	-	KNE98759.1ubiquitin-conjugating enzyme E2 G2		Pst46S119_Gene_11491_g	-	secretome	-		Pst78S84_Gene_11575_g	-	-	XP_003332720.1glutamate dehydrogenase
Pst110S119_Gene_11665_g	-	-	KNE94993.1hypothetical protein PSTG_11691		Pst46S119_Gene_11496_g	-	-	KNF02804.1hypothetical protein PSTG_04089		Pst78S84_Gene_11578_g	CoA_transf_3	-	OLD38137.1formyl-CoA transferase
Pst110S119_Gene_11667_g	-	-	-		Pst46S119_Gene_11504_g	-	-	KNF03671.1hypothetical protein PSTG_03191		Pst78S84_Gene_11579_g	-	secretome	KNE99622.1hypothetical protein PSTG_07115
Pst110S119_Gene_11670_g	-	-	KNF04601.1hypothetical protein PSTG_02088		Pst46S119_Gene_11506_g	Glyco_hydro_7	-	XP_018030994.1cellobiohydrolase I-I		Pst78S84_Gene_11580_g	-	-	POW15060.1hypothetical protein PSHT_07228
Pst110S119_Gene_11671_g	-	-	KNF04602.1hypothetical protein PSTG_02089		Pst46S119_Gene_11509_g	-	-	POV98770.1hypothetical protein PSTT_14208, partial		Pst78S84_Gene_11581_g	PIF1	-	XP_016186111.1ATP-dependent DNA helicase PIF6-like
Pst110S119_Gene_11673_g	-	-	POW15075.1hypothetical protein PSHT_07206		Pst46S119_Gene_11515_g	Aconitase_C	-	KNE96541.13-isopropylmalate dehydratase		Pst78S84_Gene_11582_g	-	-	OAV96461.1hypothetical protein PTTG_26306
Pst110S119_Gene_11683_g	-	-	KNF00853.1hypothetical protein PSTG_05987		Pst46S119_Gene_11516_g	-	-	POW05927.1hypothetical protein PSTT_09349, partial		Pst78S84_Gene_1159_g	-	-	KNF01432.1hypothetical protein PSTG_05217
Pst110S119_Gene_1169_g	DEAD	-	KNE94683.1hypothetical protein PSTG_11958		Pst46S119_Gene_11522_g	-	-	KNE99971.1hypothetical protein PSTG_06823		Pst78S84_Gene_11596_g	-	-	KNF02461.1hypothetical protein PSTG_04367
Pst110S119_Gene_11691_g	-	secretome	POW01734.1hypothetical protein PSHT_12409		Pst46S119_Gene_1153_g	-	-	KNE96621.1hypothetical protein PSTG_10028		Pst78S84_Gene_11597_g	-	-	POV94307.1hypothetical protein PSTT_16923
Pst110S119_Gene_11695_g	-	-	POW11138.1hypothetical protein PSHT_08480		Pst46S119_Gene_11537_g	-	-	-		Pst78S84_Gene_11600_g	-	-	KNE95314.1hypothetical protein PSTG_11394
Pst110S119_Gene_11698_g	DUF3605	-	POW13612.1hypothetical protein PSTT_03574		Pst46S119_Gene_11539_g	-	-	KNE91120.1hypothetical protein PSTG_15434		Pst78S84_Gene_11603_g	-	-	KNE91564.1hypothetical protein PSTG_15016
Pst110S119_Gene_11705_g	-	secretome	KNF05093.1hypothetical protein PSTG_01724		Pst46S119_Gene_11541_g	-	-	KNF04352.1hypothetical protein PSTG_02267		Pst78S84_Gene_11605_g	-	-	XP_003307442.1histone H4
Pst110S119_Gene_11712_g	-	secretome	KNE94364.1hypothetical protein PSTG_12265		Pst46S119_Gene_11543_g	Creatinase_N	-	XP_003324136.2X-Pro aminopeptidase		Pst78S84_Gene_11606_g	-	-	-
Pst110S119_Gene_11717_g	-	-	KNF00725.1hypothetical protein PSTG_06139		Pst46S119_Gene_11545_g	-	-	KNE95721.1hypothetical protein PSTG_10939		Pst78S84_Gene_11619_g	-	-	KNE90061.1hypothetical protein PSTG_16487
Pst110S119_Gene_11720_g	-	-	KNE96726.1hypothetical protein PSTG_09997		Pst46S119_Gene_11547_g	-	-	-		Pst78S84_Gene_1163_g	-	secretome	POW00373.1hypothetical protein PSTT_13188
Pst110S119_Gene_11721_g	SNO	-	XP_007268014.1glutamine amidotransferase subunit pdxT		Pst46S119_Gene_11548_g	-	-	POW02033.1hypothetical protein PSHT_12294		Pst78S84_Gene_11633_g	-	secretome	KNE93838.1hypothetical protein PSTG_12838
Pst110S119_Gene_11726_g	-	-	-		Pst46S119_Gene_11553_g	DSPc	-	KNE90551.1hypothetical protein PSTG_16013		Pst78S84_Gene_11652_g	-	-	KNF06017.1hypothetical protein PSTG_01009
Pst110S119_Gene_11727_g	-	-	KNE89315.1hypothetical protein PSTG_17229		Pst46S119_Gene_11558_g	-	-	KNE90971.1hypothetical protein PSTG_15612		Pst78S84_Gene_11665_g	-	secretome	KNE96771.1hypothetical protein PSTG_09908
Pst110S119_Gene_1174_g	Sybindin	-	KNE91336.1hypothetical protein PSTG_15266		Pst46S119_Gene_11563_g	-	-	KNE98148.1hypothetical protein PSTG_08611		Pst78S84_Gene_11671_g	-	-	KNE89314.1hypothetical protein PSTG_17228
Pst110S119_Gene_11745_g	-	-	POV97001.1hypothetical protein PSHT_14832		Pst46S119_Gene_11564_g	MaoC_dehydratas	-	KNE89484.1hypothetical protein PSTG_17058		Pst78S84_Gene_1168_g	Sec3-PIP2_bind	-	KNE90091.1hypothetical protein PSTG_16468
Pst110S119_Gene_11747_g	-	secretome	KNF04823.1hypothetical protein PSTG_01880		Pst46S119_Gene_11574_g	-	secretome	KNF05122.1hypothetical protein PSTG_01751		Pst78S84_Gene_11685_g	-	-	KNE96779.1arginyl-tRNA synthetase
Pst110S119_Gene_11757_g	-	secretome	-		Pst46S119_Gene_11576_g	-	-	-		Pst78S84_Gene_1169_g	Nup192	-	POV98017.1hypothetical protein PSTT_14710, partial
Pst110S119_Gene_1176_g	-	secretome	KNF03500.1hypothetical protein PSTG_03436		Pst46S119_Gene_11577_g	-	-	KNE97440.1hypothetical protein PSTG_09274		Pst78S84_Gene_11691_g	-	-	KNE94947.1hypothetical protein PSTG_11738
Pst110S119_Gene_11774_g	-	-	POW21921.1hypothetical protein PSHT_01817		Pst46S119_Gene_11578_g	-	-	KNE89315.1hypothetical protein PSTG_17229		Pst78S84_Gene_11692_g	Retrotran_gag_2	-	POV95755.1hypothetical protein PSHT_15493
Pst110S119_Gene_11779_g	-	secretome	KNE90431.1hypothetical protein PSTG_16135		Pst46S119_Gene_11581_g	-	-	POW21854.1hypothetical protein PSHT_01941		Pst78S84_Gene_11693_g	FAD_binding_4	secretome	KNE92004.1hypothetical protein PSTG_14594
Pst110S119_Gene_11794_g	-	-	POW17720.1hypothetical protein PSTT_00377, partial		Pst46S119_Gene_11582_g	IF-2B	secretome	KNE99216.1hypothetical protein PSTG_07523		Pst78S84_Gene_11697_g	-	-	KNE91674.1hypothetical protein PSTG_14894
Pst110S119_Gene_11797_g	-	-	POW16509.1hypothetical protein PSTT_01343		Pst46S119_Gene_11590_g	-	-	-		Pst78S84_Gene_11704_g	-	secretome	-
Pst110S119_Gene_11809_g	zf-RING_2	-	KNF05805.1hypothetical protein PSTG_01202		Pst46S119_Gene_11598_g	Myb_DNA-bind_3	-	KNF04047.1hypothetical protein PSTG_02755		Pst78S84_Gene_11705_g	-	secretome	KNF00577.1hypothetical protein PSTG_06270
Pst110S119_Gene_11816_g	-	-	-		Pst46S119_Gene_11606_g	-	-	-		Pst78S84_Gene_11713_g	-	-	-
Pst110S119_Gene_11818_g	-	secretome	POW21275.1hypothetical protein PSHT_02517		Pst46S119_Gene_11613_g	-	-	KNZ47289.1NADH dehydrogenase (Ubiquinone) Fe-S protein 5		Pst78S84_Gene_11718_g	Carboxyl_trans	-	XP_003332669.2acetyl-CoA carboxylase/biotin carboxylase
Pst110S119_Gene_11822_g	GSHPx	-	ACO06089.1glutathione peroxidase		Pst46S119_Gene_1162_g	-	-	KNE93445.1hypothetical protein PSTG_13167		Pst78S84_Gene_11720_g	TAF	-	POW04557.1hypothetical protein PSTT_10334, partial
Pst110S119_Gene_11826_g	-	-	XP_020150086.1actin cytoskeleton-regulatory complex protein PAN1-like		Pst46S119_Gene_11620_g	-	secretome	KNE90017.1hypothetical protein PSTG_16534		Pst78S84_Gene_11725_g	-	-	POW05631.1hypothetical protein PSTT_09553
Pst110S119_Gene_11827_g	-	-	POV94979.1hypothetical protein PSTT_16542		Pst46S119_Gene_11623_g	Med31	-	KNE89013.1hypothetical protein PSTG_17534		Pst78S84_Gene_11726_g	-	-	POV95937.1hypothetical protein PSHT_15413
Pst110S119_Gene_11830_g	-	-	KNF02786.1hypothetical protein PSTG_04071		Pst46S119_Gene_11626_g	-	-	KNE93467.1hypothetical protein PSTG_13191		Pst78S84_Gene_1173_g	Arginosuc_synth	-	KNE91065.1argininosuccinate synthase
Pst110S119_Gene_11833_g	-	-	KNE96031.1hypothetical protein PSTG_10608		Pst46S119_Gene_1163_g	2-oxoacid_dh	-	KNE96102.1hypothetical protein PSTG_10526		Pst78S84_Gene_11731_g	-	-	-
Pst110S119_Gene_11834_g	-	-	KNE96030.1hypothetical protein PSTG_10607		Pst46S119_Gene_11631_g	Glucosamine_iso	-	KNE89753.1hypothetical protein PSTG_16786		Pst78S84_Gene_11732_g	-	-	KNE94822.1hypothetical protein PSTG_11833
Pst110S119_Gene_11840_g	-	-	POW07609.1hypothetical protein PSTT_08187		Pst46S119_Gene_11633_g	-	-	KNF03757.1hypothetical protein PSTG_02851		Pst78S84_Gene_11736_g	-	-	KNE90463.1hypothetical protein PSTG_16082
Pst110S119_Gene_11841_g	-	-	KNF06716.1hypothetical protein PSTG_00032		Pst46S119_Gene_11645_g	-	-	ACJ22508.1hypothetical protein		Pst78S84_Gene_1174_g	-	-	KNE90516.1hypothetical protein PSTG_16033
Pst110S119_Gene_11845_g	Carb_kinase	-	XP_003888522.1YjeF, variant		Pst46S119_Gene_11646_g	-	secretome	KNF04910.1hypothetical protein PSTG_01968		Pst78S84_Gene_11744_g	-	-	KNE95196.1hypothetical protein PSTG_11462
Pst110S119_Gene_1185_g	Glyco_hydro_18	-	KNF02864.1hypothetical protein PSTG_03813		Pst46S119_Gene_11650_g	-	secretome	KNE90680.1hypothetical protein PSTG_15891		Pst78S84_Gene_11748_g	-	-	KNF05913.1hypothetical protein PSTG_00905
Pst110S119_Gene_11865_g	-	secretome	KNE96299.1hypothetical protein PSTG_10418		Pst46S119_Gene_11661_g	NDK	-	KNE93221.1nucleoside diphosphate kinase		Pst78S84_Gene_11750_g	-	-	POW05853.1hypothetical protein PSTT_09438, partial
Pst110S119_Gene_11867_g	-	secretome	POW23375.1hypothetical protein PSHT_00328		Pst46S119_Gene_11662_g	Reprolysin_2	-	XP_007418603.1disintegrin-like metalloprotease		Pst78S84_Gene_11769_g	Cpn60_TCP1	-	KNE95951.1heat shock protein 60
Pst110S119_Gene_11870_g	-	-	POW04219.1hypothetical protein PSTT_10562, partial		Pst46S119_Gene_1167_g	-	-	XP_003338036.1hypothetical protein PGTG_19616		Pst78S84_Gene_11772_g	Sad1_UNC	-	POW05282.1hypothetical protein PSHT_10875
Pst110S119_Gene_11873_g	-	secretome	KNE93382.1hypothetical protein PSTG_13204		Pst46S119_Gene_11684_g	UQ_con	-	KNE92740.1NEDD8-conjugating enzyme UBC12		Pst78S84_Gene_11774_g	-	-	KNE91249.1hypothetical protein PSTG_15315
Pst110S119_Gene_11875_g	-	secretome	KNE93380.1hypothetical protein PSTG_13202		Pst46S119_Gene_11688_g	-	-	XP_003319699.1argininosuccinate synthase		Pst78S84_Gene_11775_g	-	-	KNF05059.1hypothetical protein PSTG_01690
Pst110S119_Gene_11876_g	Hpt	-	KFH73290.1osomolarity two-component system, phosphorelay intermediate protein YPD1		Pst46S119_Gene_11689_g	-	secretome	KNF06024.1hypothetical protein PSTG_01017		Pst78S84_Gene_11780_g	-	secretome	KNE92705.1hypothetical protein PSTG_13913
Pst110S119_Gene_11881_g	-	-	KNE90831.1hypothetical protein PSTG_15745		Pst46S119_Gene_11694_g	-	-	KNE90427.1hypothetical protein PSTG_16131		Pst78S84_Gene_11783_g	-	-	-
Pst110S119_Gene_11884_g	-	-	KNF03094.1hypothetical protein PSTG_03679		Pst46S119_Gene_11697_g	-	-	KNE89528.1hypothetical protein PSTG_17015		Pst78S84_Gene_11785_g	Endosulfine	-	CEH19423.1Regulator of ATP-sensitive K channels Alpha-endosulfine/ARPP-19 and related cAMP-regulated phosphoproteins
Pst110S119_Gene_11886_g	-	-	KNE99955.1hypothetical protein PSTG_06807		Pst46S119_Gene_11699_g	-	-	SAM85374.1probable NUC1-dna/rna non-specific nuclease, mitochondrial		Pst78S84_Gene_11794_g	-	-	KNE93298.1hypothetical protein PSTG_13338
Pst110S119_Gene_11889_g	-	-	POV94675.1hypothetical protein PSTT_16723		Pst46S119_Gene_11705_g	-	-	KNE94967.1hypothetical protein PSTG_11666		Pst78S84_Gene_11795_g	-	-	KNF01657.1hypothetical protein PSTG_05088
Pst110S119_Gene_11895_g	Ribosomal_S3Ae	-	OAV96834.140S ribosomal protein S1		Pst46S119_Gene_11707_g	ADH_N	-	KWU45116.1NAD(P)-binding protein		Pst78S84_Gene_11806_g	-	-	KNE90760.1hypothetical protein PSTG_15802
Pst110S119_Gene_11902_g	-	secretome	KNF02661.1hypothetical protein PSTG_04258		Pst46S119_Gene_11727_g	CM_2	-	KNF01715.1hypothetical protein PSTG_05144		Pst78S84_Gene_11813_g	-	-	KNE98391.1hypothetical protein PSTG_08311
Pst110S119_Gene_11903_g	LSM14	-	AFN02858.1putative G2/M phase checkpoint control protein Sum2		Pst46S119_Gene_11734_g	-	-	KNE91370.1hypothetical protein PSTG_15235		Pst78S84_Gene_11820_g	Amino_oxidase	-	WP_066424906.1FAD-dependent oxidoreductase
Pst110S119_Gene_11911_g	-	-	POW10255.1hypothetical protein PSHT_08828		Pst46S119_Gene_11739_g	zn-ribbon_14	-	KNE92081.1hypothetical protein PSTG_14512		Pst78S84_Gene_11838_g	-	-	OSD05084.1PLP-dependent transferase
Pst110S119_Gene_11916_g	-	-	POV93973.1hypothetical protein PSHT_16504		Pst46S119_Gene_11740_g	-	-	KNF01560.1hypothetical protein PSTG_05339		Pst78S84_Gene_11839_g	-	-	KNF03082.1hypothetical protein PSTG_03668
Pst110S119_Gene_11922_g	-	-	KNE97368.1hypothetical protein PSTG_09345		Pst46S119_Gene_11744_g	-	-	KNE89333.1hypothetical protein PSTG_17206		Pst78S84_Gene_11841_g	-	-	KNF04031.1dynein heavy chain 1, cytosolic
Pst110S119_Gene_11924_g	-	-	KNF05280.1hypothetical protein PSTG_01495		Pst46S119_Gene_11745_g	Glyco_hydro_47	secretome	KNF04461.1hypothetical protein PSTG_02376		Pst78S84_Gene_1185_g	-	-	-
Pst110S119_Gene_11933_g	-	-	KNE99479.1hypothetical protein PSTG_07197		Pst46S119_Gene_11748_g	-	-	POW15298.1hypothetical protein PSTT_02168, partial		Pst78S84_Gene_1186_g	-	secretome	-
Pst110S119_Gene_11937_g	NMO	-	KNZ59216.1enoyl-acyl-carrier proteinreductase		Pst46S119_Gene_11752_g	-	-	-		Pst78S84_Gene_11860_g	-	-	KNE95911.1hypothetical protein PSTG_10828
Pst110S119_Gene_11939_g	-	secretome	KNE97242.1hypothetical protein PSTG_09505		Pst46S119_Gene_11762_g	Tma16	-	KNF01233.1hypothetical protein PSTG_05590		Pst78S84_Gene_11867_g	gag_pre-integrs	-	POV97395.1hypothetical protein PSTT_15070
Pst110S119_Gene_1194_g	-	-	POW21299.1hypothetical protein PSHT_02532		Pst46S119_Gene_1177_g	-	-	POV97962.1hypothetical protein PSHT_14283		Pst78S84_Gene_11871_g	-	-	-
Pst110S119_Gene_11940_g	-	-	-		Pst46S119_Gene_11774_g	GST_N	-	KNE89684.1hypothetical protein PSTG_16847		Pst78S84_Gene_11880_g	-	-	-
Pst110S119_Gene_11942_g	-	-	KNE99952.1hypothetical protein PSTG_06804		Pst46S119_Gene_11775_g	-	-	POV97685.1hypothetical protein PSHT_14454		Pst78S84_Gene_11891_g	ACOX	-	KNZ52409.1acyl-coenzyme A oxidase
Pst110S119_Gene_11943_g	-	-	KNF02817.1hypothetical protein PSTG_04102		Pst46S119_Gene_11777_g	Trehalose_PPase	-	CEG62908.1Putative Alpha,alpha-trehalose-phosphate synthase (UDP-forming)		Pst78S84_Gene_11893_g	-	secretome	KNE93699.1hypothetical protein PSTG_12980
Pst110S119_Gene_11948_g	adh_short	-	POW07584.1hypothetical protein PSTT_08129		Pst46S119_Gene_11792_g	-	-	PLW17505.1hypothetical protein PCANC_07989		Pst78S84_Gene_11894_g	-	secretome	POW21137.1hypothetical protein PSHT_02700
Pst110S119_Gene_1195_g	Cytochrom_C	-	KNF02513.1cytochrome c		Pst46S119_Gene_11800_g	-	-	-		Pst78S84_Gene_11895_g	-	secretome	KNE93697.1hypothetical protein PSTG_12978
Pst110S119_Gene_11952_g	-	secretome	KNF02179.1hypothetical protein PSTG_04676		Pst46S119_Gene_11802_g	-	-	POW10838.1hypothetical protein PSTT_05755		Pst78S84_Gene_11897_g	-	-	KNE91069.1hypothetical protein PSTG_15508
Pst110S119_Gene_11953_g	DUF2611	-	KNF02141.1hypothetical protein PSTG_04639		Pst46S119_Gene_11803_g	Ferrochelatase	-	KNE98580.1hypothetical protein PSTG_08132		Pst78S84_Gene_11903_g	Robl_LC7	-	KNE99204.1hypothetical protein PSTG_07511
Pst110S119_Gene_11962_g	-	-	PLW17505.1hypothetical protein PCANC_07989		Pst46S119_Gene_11807_g	Glyco_hydro_71	-	XP_007405465.1family 71 glycoside hydrolase		Pst78S84_Gene_11919_g	Formyl_trans_N	-	KNE96603.1phosphoribosylglycinamide formyltransferase
Pst110S119_Gene_11973_g	-	-	KNF03983.1hypothetical protein PSTG_03064		Pst46S119_Gene_11812_g	-	-	KNF05541.1hypothetical protein PSTG_01352		Pst78S84_Gene_11921_g	zf-C3HC4	-	KNE96605.1hypothetical protein PSTG_10163
Pst110S119_Gene_11976_g	ABC_tran	-	KNF05724.1hypothetical protein PSTG_01124		Pst46S119_Gene_11814_g	-	-	KNE97988.1hypothetical protein PSTG_08663		Pst78S84_Gene_11923_g	-	-	POW10585.1hypothetical protein PSTT_05957
Pst110S119_Gene_11981_g	-	-	KNF06197.1hypothetical protein PSTG_00705		Pst46S119_Gene_11818_g	-	-	KNF05181.1hypothetical protein PSTG_01809		Pst78S84_Gene_11925_g	-	-	KNF02002.1hypothetical protein PSTG_04826
Pst110S119_Gene_11982_g	FMN_red	secretome	KNF06198.1NAD(P)H:quinone oxidoreductase, type IV		Pst46S119_Gene_11826_g	-	-	POW15093.1hypothetical protein PSTT_02394		Pst78S84_Gene_11930_g	-	-	POW14357.1hypothetical protein PSTT_03038
Pst110S119_Gene_11986_g	-	-	-		Pst46S119_Gene_11828_g	-	-	-		Pst78S84_Gene_11946_g	HAD_2	-	XP_014654794.1HAD-like protein
Pst110S119_Gene_11991_g	-	-	KNF03895.1hypothetical protein PSTG_02982		Pst46S119_Gene_11832_g	-	-	XP_003321921.2hypothetical protein PGTG_03458		Pst78S84_Gene_11948_g	-	-	-
Pst110S119_Gene_11992_g	DIM1	-	KNF03894.1thioredoxin-like protein 4A		Pst46S119_Gene_11838_g	-	-	KNF02842.1hypothetical protein PSTG_04127		Pst78S84_Gene_1195_g	-	-	POV94420.1hypothetical protein PSTT_16860
Pst110S119_Gene_12002_g	-	-	KNE93812.1hypothetical protein PSTG_12816		Pst46S119_Gene_11846_g	Sedlin_N	-	KNF06294.1hypothetical protein PSTG_00800		Pst78S84_Gene_11954_g	-	-	KNE96458.1hypothetical protein PSTG_10290
Pst110S119_Gene_12006_g	-	-	POV98768.1hypothetical protein PSTT_14207		Pst46S119_Gene_1185_g	Retrotrans_gag	-	AAB18645.1unknown		Pst78S84_Gene_11960_g	-	-	KNE97988.1hypothetical protein PSTG_08663
Pst110S119_Gene_12013_g	DUF4216	-	EMS60130.1Peroxidase 5		Pst46S119_Gene_11852_g	-	-	CDI50984.1related to quinone reductase		Pst78S84_Gene_11962_g	-	-	-
Pst110S119_Gene_12017_g	-	-	POW22631.1hypothetical protein PSHT_01028		Pst46S119_Gene_11856_g	-	-	POV94265.1hypothetical protein PSHT_16326		Pst78S84_Gene_11965_g	-	-	KNF05871.1hypothetical protein PSTG_00865
Pst110S119_Gene_12020_g	-	-	KNF01583.1hypothetical protein PSTG_05361		Pst46S119_Gene_11858_g	-	-	POW05611.1hypothetical protein PSTT_09540		Pst78S84_Gene_11967_g	-	-	KNE90948.1hypothetical protein PSTG_15642
Pst110S119_Gene_12022_g	-	secretome	KNF01436.1hypothetical protein PSTG_05221		Pst46S119_Gene_11859_g	-	-	KNE89857.1hypothetical protein PSTG_16682		Pst78S84_Gene_11968_g	-	-	POV94198.1hypothetical protein PSHT_16363
Pst110S119_Gene_12028_g	-	-	-		Pst46S119_Gene_11866_g	-	secretome	KNE91374.1hypothetical protein PSTG_15239		Pst78S84_Gene_11969_g	-	-	POW04641.1hypothetical protein PSTT_10278
Pst110S119_Gene_12030_g	-	-	KNE98219.1hypothetical protein PSTG_08488		Pst46S119_Gene_11867_g	GST_N	-	KNE95293.1hypothetical protein PSTG_11377		Pst78S84_Gene_11970_g	-	secretome	POW04642.1hypothetical protein PSTT_10279
Pst110S119_Gene_12043_g	-	-	KNF02890.1hypothetical protein PSTG_03836		Pst46S119_Gene_1187_g	-	-	KNF05687.1hypothetical protein PSTG_01090		Pst78S84_Gene_11971_g	-	secretome	KNE97132.1hypothetical protein PSTG_09559
Pst110S119_Gene_12046_g	-	-	POW02182.1hypothetical protein PSTT_11918		Pst46S119_Gene_11872_g	-	-	POW01165.1hypothetical protein PSTT_12668		Pst78S84_Gene_11973_g	-	secretome	KNE96279.1hypothetical protein PSTG_10399
Pst110S119_Gene_1205_g	-	-	KNE95380.1hypothetical protein PSTG_11233		Pst46S119_Gene_11876_g	-	-	-		Pst78S84_Gene_11980_g	-	-	KNE92674.1hypothetical protein PSTG_13941
Pst110S119_Gene_12052_g	-	-	XP_003333963.1L-iditol 2-dehydrogenase		Pst46S119_Gene_11882_g	-	-	POW20198.1hypothetical protein PSHT_03797, partial		Pst78S84_Gene_11984_g	-	-	KNE98857.1hypothetical protein PSTG_07878
Pst110S119_Gene_12057_g	-	-	POW20277.1hypothetical protein PSHT_03701		Pst46S119_Gene_11893_g	-	-	-		Pst78S84_Gene_11992_g	-	secretome	POW02141.1hypothetical protein PSTT_11969
Pst110S119_Gene_1206_g	DUF3455	secretome	KNE95381.1hypothetical protein PSTG_11234		Pst46S119_Gene_11894_g	FMN_dh	-	XP_003323859.2L-lactate dehydrogenase (cytochrome)		Pst78S84_Gene_11993_g	-	-	KNE95884.1trehalose-phosphatase
Pst110S119_Gene_12065_g	-	-	KNE98161.1hypothetical protein PSTG_08625		Pst46S119_Gene_11895_g	-	-	KNE97657.1hypothetical protein PSTG_09062		Pst78S84_Gene_11994_g	-	-	-
Pst110S119_Gene_12073_g	-	-	POW14146.1hypothetical protein PSTT_03157		Pst46S119_Gene_1190_g	gag_pre-integrs	-	KRY04744.1Retrovirus-related Pol polyprotein from transposon TNT 1-94		Pst78S84_Gene_12001_g	-	-	KNE96114.1hypothetical protein PSTG_10536
Pst110S119_Gene_12075_g	-	-	KNF06061.1hypothetical protein PSTG_00575		Pst46S119_Gene_11905_g	-	-	KNE89520.1hypothetical protein PSTG_17019		Pst78S84_Gene_12022_g	DWNN	-	XP_003889157.1hypothetical protein PGTG_22123
Pst110S119_Gene_12077_g	-	-	POW14678.1hypothetical protein PSTT_02856		Pst46S119_Gene_11909_g	S-AdoMet_synt_M	-	KNF02253.1S-adenosylmethionine synthase		Pst78S84_Gene_12025_g	-	-	KNZ61309.1G2/mitotic-specific cyclin 1/2
Pst110S119_Gene_12078_g	-	-	KNF05692.1hypothetical protein PSTG_01095		Pst46S119_Gene_11912_g	adh_short_C2	-	XP_003332123.12,4-dienoyl-CoA reductase (NADPH2)		Pst78S84_Gene_12034_g	-	secretome	POW05825.1hypothetical protein PSHT_10626
Pst110S119_Gene_12079_g	-	-	POW21271.1hypothetical protein PSHT_02600		Pst46S119_Gene_11916_g	-	secretome	KNE95774.1hypothetical protein PSTG_10836		Pst78S84_Gene_12040_g	-	-	KNE96573.1hypothetical protein PSTG_10131
Pst110S119_Gene_12083_g	-	-	KNE98378.1hypothetical protein PSTG_08298		Pst46S119_Gene_11921_g	-	-	POW00963.1hypothetical protein PSHT_12781		Pst78S84_Gene_12041_g	-	-	KNF04832.1hypothetical protein PSTG_01888
Pst110S119_Gene_12086_g	COX7C	-	KNE94767.1cytochrome c oxidase subunit VIIc		Pst46S119_Gene_11927_g	-	-	-		Pst78S84_Gene_12049_g	HSP20	-	KNE95920.1hypothetical protein PSTG_10719, partial
Pst110S119_Gene_12099_g	Complex1_LYR_2	-	PWN52582.1ACN9-domain-containing protein		Pst46S119_Gene_11928_g	-	-	KRY02153.1Retrovirus-related Pol polyprotein from transposon TNT 1-94		Pst78S84_Gene_1205_g	-	secretome	POW20367.1hypothetical protein PSHT_03554
Pst110S119_Gene_12100_g	-	-	KNE99384.1hypothetical protein PSTG_07315		Pst46S119_Gene_11934_g	-	-	POV94898.1hypothetical protein PSTT_16583		Pst78S84_Gene_12055_g	-	-	KNF03684.1hypothetical protein PSTG_03205
Pst110S119_Gene_12105_g	-	-	KNF06213.1hypothetical protein PSTG_00721		Pst46S119_Gene_11941_g	Pkinase	-	KNE97093.1CMGC/MAPK protein kinase		Pst78S84_Gene_12058_g	-	-	KNE91037.1hypothetical protein PSTG_15547
Pst110S119_Gene_12106_g	HeH	-	KNF01250.1hypothetical protein PSTG_05607		Pst46S119_Gene_11942_g	-	-	KNE92966.1hypothetical protein PSTG_13681		Pst78S84_Gene_1206_g	Ras	-	XP_003336121.2GTP-binding protein ypt1
Pst110S119_Gene_12114_g	Retrotran_gag_2	-	KNF00104.1hypothetical protein PSTG_06725		Pst46S119_Gene_11943_g	-	secretome	KNF05887.1hypothetical protein PSTG_00881		Pst78S84_Gene_12067_g	-	-	POW17086.1hypothetical protein PSTT_00828, partial
Pst110S119_Gene_12115_g	-	-	POW23100.1hypothetical protein PSHT_00631		Pst46S119_Gene_11946_g	-	secretome	KNE88791.1hypothetical protein PSTG_17783		Pst78S84_Gene_12077_g	-	-	KZV68215.1cytochrome-c oxidase subunit VIIa
Pst110S119_Gene_12119_g	-	-	KNE95339.1hypothetical protein PSTG_11324		Pst46S119_Gene_11961_g	-	-	KNE98863.1hypothetical protein PSTG_07884		Pst78S84_Gene_12079_g	-	-	KNF06351.1hypothetical protein PSTG_00237
Pst110S119_Gene_12124_g	PLA2_B	-	KNE99221.1hypothetical protein PSTG_07528		Pst46S119_Gene_11963_g	-	-	POV99058.1hypothetical protein PSHT_13692		Pst78S84_Gene_12081_g	-	secretome	POW02354.1hypothetical protein PSHT_12147
Pst110S119_Gene_12125_g	-	-	POW01235.1hypothetical protein PSHT_12629		Pst46S119_Gene_11964_g	-	-	KNE88580.1hypothetical protein PSTG_18011		Pst78S84_Gene_12082_g	-	secretome	POW07367.1hypothetical protein PSTT_08295, partial
Pst110S119_Gene_12132_g	-	-	KNE87826.1hypothetical protein PSTG_18783, partial		Pst46S119_Gene_11965_g	-	-	-		Pst78S84_Gene_12083_g	-	-	POV94563.1hypothetical protein PSTT_16785
Pst110S119_Gene_12133_g	-	-	POW13972.1hypothetical protein PSTT_03251		Pst46S119_Gene_11970_g	Polysacc_deac_1	secretome	POW16110.1hypothetical protein PSTT_01692, partial		Pst78S84_Gene_12084_g	Glyco_transf_10	-	POV96451.1hypothetical protein PSHT_15120
Pst110S119_Gene_12136_g	-	-	KNE95970.1hypothetical protein PSTG_10767		Pst46S119_Gene_11974_g	-	-	KNE98927.1hypothetical protein PSTG_07772		Pst78S84_Gene_12088_g	-	-	POW12095.1hypothetical protein PSHT_08185
Pst110S119_Gene_12137_g	ATP-synt_ab_N	-	KNE93444.1ATP synthase subunit alpha, mitochondrial		Pst46S119_Gene_11989_g	-	-	POW13626.1hypothetical protein PSTT_03534		Pst78S84_Gene_12090_g	-	-	POV94820.1hypothetical protein PSTT_16633
Pst110S119_Gene_12143_g	Velvet	-	POV97570.1hypothetical protein PSTT_14960, partial		Pst46S119_Gene_11993_g	-	-	KNF00864.1hypothetical protein PSTG_05999		Pst78S84_Gene_12093_g	-	-	KNE96610.1hypothetical protein PSTG_10169
Pst110S119_Gene_12158_g	-	-	POW03324.1hypothetical protein PSTT_11194, partial		Pst46S119_Gene_11994_g	ING	-	KNE93893.1hypothetical protein PSTG_12696		Pst78S84_Gene_12097_g	Glyco_tran_28_C	-	PFH52445.1glycosyltransferase family 1 protein
Pst110S119_Gene_12159_g	-	-	PFH50705.1glycosyltransferase family 2 protein		Pst46S119_Gene_12001_g	DWNN	-	XP_003889157.1hypothetical protein PGTG_22123		Pst78S84_Gene_12119_g	zf-rbx1	-	KNE97840.1hypothetical protein PSTG_08863
Pst110S119_Gene_1216_g	YjeF_N	-	KNZ54882.1NAD(P)H-hydrate epimerase		Pst46S119_Gene_12010_g	-	secretome	POW16666.1hypothetical protein PSTT_01102		Pst78S84_Gene_12128_g	-	-	KNE99270.1hypothetical protein PSTG_07384
Pst110S119_Gene_12166_g	Redoxin	-	KNE97536.1hypothetical protein PSTG_09231		Pst46S119_Gene_12011_g	-	-	KNE97394.1hypothetical protein PSTG_09366		Pst78S84_Gene_12131_g	Rib_5-P_isom_A	-	KNE94891.1ribose 5-phosphate isomerase A
Pst110S119_Gene_12177_g	-	-	POW06235.1hypothetical protein PSHT_10462		Pst46S119_Gene_12017_g	-	-	-		Pst78S84_Gene_12144_g	-	-	KNF04344.1hypothetical protein PSTG_02687
Pst110S119_Gene_1218_g	-	-	KNF02068.1hypothetical protein PSTG_04566		Pst46S119_Gene_12018_g	-	-	KNF03595.1hypothetical protein PSTG_03118		Pst78S84_Gene_12148_g	-	-	POW00690.1hypothetical protein PSTT_12964
Pst110S119_Gene_12185_g	-	-	KNF00974.1hypothetical protein PSTG_05867		Pst46S119_Gene_12019_g	-	-	KNE99248.1hypothetical protein PSTG_07556		Pst78S84_Gene_12152_g	-	-	POW01796.1hypothetical protein PSHT_12375
Pst110S119_Gene_12186_g	-	secretome	-		Pst46S119_Gene_12024_g	-	secretome	KNF05758.1hypothetical protein PSTG_01155		Pst78S84_Gene_12157_g	-	-	POV94677.1hypothetical protein PSTT_16718
Pst110S119_Gene_12189_g	-	-	KNE91077.1hypothetical protein PSTG_15473		Pst46S119_Gene_12027_g	-	secretome	KNE91780.1hypothetical protein PSTG_14798		Pst78S84_Gene_12159_g	zf-CHY	-	KNF06021.1hypothetical protein PSTG_01014
Pst110S119_Gene_12191_g	Arf	-	XP_003890630.1arf/Sar family protein, variant		Pst46S119_Gene_12028_g	-	-	POW13498.1hypothetical protein PSTT_03655, partial		Pst78S84_Gene_12163_g	Fer4_7	-	XP_003328596.2NADH dehydrogenase (ubiquinone) Fe-S protein 8
Pst110S119_Gene_12197_g	-	secretome	KNE92777.1hypothetical protein PSTG_13834		Pst46S119_Gene_12033_g	-	secretome	POW18991.1hypothetical protein PSHT_05177		Pst78S84_Gene_12168_g	-	-	-
Pst110S119_Gene_1220_g	E1_DerP2_DerF2	secretome	POW14242.1hypothetical protein PSTT_03128		Pst46S119_Gene_12034_g	Peptidase_M24	-	XP_003323243.2methionyl aminopeptidase		Pst78S84_Gene_12169_g	Glyco_hydro_10	-	KNF01922.1glycosyl hydrolase family 10
Pst110S119_Gene_12203_g	Myosin_head	-	KNF04495.1hypothetical protein PSTG_02405		Pst46S119_Gene_12038_g	-	-	KNE88824.1hypothetical protein PSTG_17737		Pst78S84_Gene_12177_g	Abhydrolase_3	-	KNF03440.1hypothetical protein PSTG_03380
Pst110S119_Gene_12207_g	-	-	-		Pst46S119_Gene_12043_g	-	secretome	KNF02307.1hypothetical protein PSTG_04514		Pst78S84_Gene_12178_g	Mem_trans	-	POW07059.1hypothetical protein PSTT_08529
Pst110S119_Gene_12212_g	Thymidylate_kin	-	XP_003322898.1thymidylate kinase		Pst46S119_Gene_12056_g	-	-	KNF04058.1hypothetical protein PSTG_02765		Pst78S84_Gene_12182_g	Mito_carr	-	OAX44379.1mitochondrial carrier
Pst110S119_Gene_12222_g	-	-	-		Pst46S119_Gene_12057_g	-	-	KNF00630.1hypothetical protein PSTG_06045		Pst78S84_Gene_12185_g	-	-	POW21190.1hypothetical protein PSHT_02608, partial
Pst110S119_Gene_12236_g	Isochorismatase	-	POW15073.1hypothetical protein PSHT_07195		Pst46S119_Gene_12058_g	-	secretome	AEM55579.1hypothetical protein		Pst78S84_Gene_12186_g	TP6A_N	-	-
Pst110S119_Gene_12240_g	-	-	KNF05118.1hypothetical protein PSTG_01747		Pst46S119_Gene_1206_g	-	-	KNE90097.1hypothetical protein PSTG_16438		Pst78S84_Gene_12191_g	-	-	POW15093.1hypothetical protein PSTT_02394
Pst110S119_Gene_12244_g	-	-	KNF03505.1hypothetical protein PSTG_03441		Pst46S119_Gene_12062_g	-	-	KNE94463.1hypothetical protein PSTG_12185		Pst78S84_Gene_12207_g	-	-	KNF00675.1hypothetical protein PSTG_06088
Pst110S119_Gene_12246_g	-	-	POW21206.1hypothetical protein PSHT_02641		Pst46S119_Gene_12064_g	Glyco_hydro_18	-	POW14166.1hypothetical protein PSTT_03223		Pst78S84_Gene_12214_g	LSM	-	AIC33806.1small nuclear ribonucleoprotein D3
Pst110S119_Gene_1225_g	Formyl_trans_N	-	KNE96603.1phosphoribosylglycinamide formyltransferase		Pst46S119_Gene_12065_g	Sec1	-	POW14190.1hypothetical protein PSHT_07477		Pst78S84_Gene_12218_g	-	-	KNF03269.1hypothetical protein PSTG_03534
Pst110S119_Gene_12263_g	-	-	KNE99870.1hypothetical protein PSTG_06960		Pst46S119_Gene_12075_g	-	-	POW18047.1hypothetical protein PSTT_00128		Pst78S84_Gene_12221_g	-	-	KNF05714.1hypothetical protein PSTG_01117
Pst110S119_Gene_12266_g	-	-	KNE95540.1hypothetical protein PSTG_11145		Pst46S119_Gene_12089_g	Tyrosinase	-	OAV88821.1hypothetical protein PTTG_04436		Pst78S84_Gene_12228_g	-	-	POW03856.1hypothetical protein PSTT_10804, partial
Pst110S119_Gene_12268_g	-	-	-		Pst46S119_Gene_1209_g	-	-	KNF04074.1hypothetical protein PSTG_02779		Pst78S84_Gene_12231_g	-	-	-
Pst110S119_Gene_12269_g	Prp18	-	POW07357.1hypothetical protein PSHT_10002		Pst46S119_Gene_12096_g	RRM_1	-	XP_003328397.1hypothetical protein PGTG_09691		Pst78S84_Gene_12235_g	-	-	POW05278.1hypothetical protein PSHT_10855
Pst110S119_Gene_12272_g	-	-	KNE98553.1hypothetical protein PSTG_08105		Pst46S119_Gene_12098_g	Sel1	secretome	KNE89277.1hypothetical protein PSTG_17264		Pst78S84_Gene_1224_g	-	-	KNE96974.1hypothetical protein PSTG_09709
Pst110S119_Gene_12277_g	-	-	KNE98401.1hypothetical protein PSTG_08320		Pst46S119_Gene_12102_g	-	-	KNF03602.1hypothetical protein PSTG_03125		Pst78S84_Gene_12240_g	-	-	KNE99848.1hypothetical protein PSTG_06937
Pst110S119_Gene_12280_g	-	-	-		Pst46S119_Gene_12103_g	-	-	-		Pst78S84_Gene_12241_g	-	-	KNF04250.1hypothetical protein PSTG_02597
Pst110S119_Gene_12281_g	-	-	KNE98853.1hypothetical protein PSTG_07875		Pst46S119_Gene_12108_g	Aldedh	-	KNE99699.1aldehyde dehydrogenase		Pst78S84_Gene_12248_g	-	-	KNF01125.1hypothetical protein PSTG_05753
Pst110S119_Gene_12291_g	-	-	KNF03542.1hypothetical protein PSTG_03070		Pst46S119_Gene_1211_g	-	-	KNE98526.1hypothetical protein PSTG_08267		Pst78S84_Gene_12257_g	-	-	KNE99424.1hypothetical protein PSTG_07352
Pst110S119_Gene_12296_g	-	-	POW11167.1hypothetical protein PSHT_08499		Pst46S119_Gene_12119_g	RNA_polI_A34	-	POW04742.1hypothetical protein PSHT_11104		Pst78S84_Gene_12262_g	-	-	KNE88821.1hypothetical protein PSTG_17739
Pst110S119_Gene_12297_g	RVT_1	-	ABA97049.1retrotransposon protein, putative, Ty3-gypsy subclass		Pst46S119_Gene_12128_g	Ligase_CoA	-	KNE98146.1succinyl-CoA ligase subunit alpha		Pst78S84_Gene_12265_g	-	-	POV95673.1hypothetical protein PSHT_15543
Pst110S119_Gene_12301_g	WD40	-	POW15936.1hypothetical protein PSTT_01765		Pst46S119_Gene_12129_g	-	-	KNE98493.1hypothetical protein PSTG_08232		Pst78S84_Gene_12268_g	-	-	EMS56043.1Synaptic vesicle 2-related protein
Pst110S119_Gene_12307_g	-	-	KNE96672.1hypothetical protein PSTG_10077		Pst46S119_Gene_12132_g	-	secretome	KNE97758.1hypothetical protein PSTG_08977		Pst78S84_Gene_12269_g	-	-	KNE94772.1hypothetical protein PSTG_11864
Pst110S119_Gene_12314_g	-	-	KNE89841.1hypothetical protein PSTG_16702		Pst46S119_Gene_12133_g	Lipase_3	-	KNE97757.1hypothetical protein PSTG_08976		Pst78S84_Gene_12272_g	-	-	POW15957.1hypothetical protein PSHT_06898
Pst110S119_Gene_12315_g	-	-	-		Pst46S119_Gene_12138_g	-	-	KNF06699.1hypothetical protein PSTG_00015		Pst78S84_Gene_12273_g	-	-	POV97498.1hypothetical protein PSTT_15018
Pst110S119_Gene_12316_g	-	secretome	KNF03540.1hypothetical protein PSTG_03068		Pst46S119_Gene_12146_g	-	-	KNF01548.1hypothetical protein PSTG_05328		Pst78S84_Gene_12274_g	MIP	-	KNF03596.1hypothetical protein PSTG_03119
Pst110S119_Gene_12325_g	-	-	POW10555.1hypothetical protein PSTT_05967, partial		Pst46S119_Gene_12165_g	-	-	KNE92607.1hypothetical protein PSTG_13993		Pst78S84_Gene_12275_g	-	-	KNE89528.1hypothetical protein PSTG_17015
Pst110S119_Gene_12329_g	-	secretome	POW20785.1hypothetical protein PSHT_03209, partial		Pst46S119_Gene_12179_g	-	-	KNE88140.1hypothetical protein PSTG_18465, partial		Pst78S84_Gene_12277_g	UQ_con	-	KNF04916.1SUMO-conjugating enzyme ubc9
Pst110S119_Gene_12332_g	-	-	POW18066.1hypothetical protein PSTT_00166		Pst46S119_Gene_12184_g	-	-	KNF03766.1hypothetical protein PSTG_02860		Pst78S84_Gene_12278_g	-	-	POV94331.1hypothetical protein PSTT_16912, partial
Pst110S119_Gene_12334_g	-	secretome	POV99742.1hypothetical protein PSTT_13565		Pst46S119_Gene_12185_g	-	-	KNE94918.1hypothetical protein PSTG_11709		Pst78S84_Gene_12279_g	WD40	-	KNZ79636.1Pre-mRNA-processing factor 17
Pst110S119_Gene_1234_g	-	-	POW01882.1hypothetical protein PSTT_12183		Pst46S119_Gene_12186_g	-	-	KNF03329.1hypothetical protein PSTG_03597		Pst78S84_Gene_12286_g	-	-	-
Pst110S119_Gene_12343_g	Acyl_transf_1	-	XP_003889657.1fatty acid synthase subunit beta		Pst46S119_Gene_12188_g	zf-RING_UBOX	-	KNE97842.1hypothetical protein PSTG_08865		Pst78S84_Gene_12289_g	-	-	KNE89324.1hypothetical protein PSTG_17217
Pst110S119_Gene_12348_g	-	-	POW08971.1hypothetical protein PSTT_07103		Pst46S119_Gene_1219_g	Aldedh	-	KNF06270.1hypothetical protein PSTG_00777		Pst78S84_Gene_12294_g	Velvet	-	POV97570.1hypothetical protein PSTT_14960, partial
Pst110S119_Gene_1235_g	Polysacc_deac_1	secretome	KNF00609.1hypothetical protein PSTG_06025		Pst46S119_Gene_12190_g	-	-	POW15501.1hypothetical protein PSTT_02131		Pst78S84_Gene_123_g	-	-	KNE93476.1hypothetical protein PSTG_13108
Pst110S119_Gene_12358_g	-	secretome	KNE98911.1hypothetical protein PSTG_07756		Pst46S119_Gene_12196_g	-	-	KNE94357.1hypothetical protein PSTG_12259		Pst78S84_Gene_12313_g	Glyco_hydro_18	-	KNF02861.1hypothetical protein PSTG_03810
Pst110S119_Gene_12362_g	-	-	KNE97331.1hypothetical protein PSTG_09442		Pst46S119_Gene_12219_g	-	-	KNE89315.1hypothetical protein PSTG_17229		Pst78S84_Gene_12316_g	-	secretome	KNE87209.1hypothetical protein PSTG_19410, partial
Pst110S119_Gene_12363_g	-	-	XP_003329477.2dynein heavy chain 1, cytosolic		Pst46S119_Gene_12220_g	-	-	-		Pst78S84_Gene_12320_g	-	-	KNE98015.1hypothetical protein PSTG_08688
Pst110S119_Gene_12367_g	-	-	KNE95370.1hypothetical protein PSTG_11354		Pst46S119_Gene_12234_g	-	-	-		Pst78S84_Gene_12333_g	-	-	POW13949.1hypothetical protein PSTT_03318
Pst110S119_Gene_12372_g	Sod_Cu	-	KNE95861.1copper/zinc superoxide dismutase		Pst46S119_Gene_12236_g	-	-	XP_003307171.1omega-6 fatty acid desaturase (delta-12 desaturase)		Pst78S84_Gene_12343_g	-	-	KNE96520.1hypothetical protein PSTG_10226
Pst110S119_Gene_12374_g	-	-	POW02150.1hypothetical protein PSTT_11988		Pst46S119_Gene_12242_g	-	-	KNF02165.1hypothetical protein PSTG_04662		Pst78S84_Gene_12351_g	-	-	KNE94255.1hypothetical protein PSTG_12387
Pst110S119_Gene_12381_g	-	-	-		Pst46S119_Gene_12246_g	-	-	POV95373.1hypothetical protein PSHT_15690		Pst78S84_Gene_12352_g	-	-	KNF02083.1hypothetical protein PSTG_04581
Pst110S119_Gene_12384_g	-	-	XP_020170403.1uncharacterized protein LOC109755936		Pst46S119_Gene_12250_g	-	-	KNE96860.1protein-tyrosine phosphatase		Pst78S84_Gene_12353_g	-	-	POW01800.1hypothetical protein PSHT_12371
Pst110S119_Gene_12389_g	-	-	KNE90008.1hypothetical protein PSTG_16526		Pst46S119_Gene_12257_g	-	-	KNF01643.1hypothetical protein PSTG_05075		Pst78S84_Gene_12357_g	-	-	KNF01583.1hypothetical protein PSTG_05361
Pst110S119_Gene_12392_g	-	-	POW15487.1hypothetical protein PSTT_02127		Pst46S119_Gene_1226_g	-	-	POW00345.1hypothetical protein PSHT_13082		Pst78S84_Gene_12359_g	-	-	KNF06515.1hypothetical protein PSTG_00391
Pst110S119_Gene_12408_g	tRNA-synt_1g	-	KNF06147.1methionyl-tRNA synthetase		Pst46S119_Gene_12264_g	-	-	XP_003307442.1histone H4		Pst78S84_Gene_12362_g	-	-	POW05556.1hypothetical protein PSTT_09619
Pst110S119_Gene_12409_g	-	-	-		Pst46S119_Gene_12265_g	-	-	KNE90764.1hypothetical protein PSTG_15772		Pst78S84_Gene_12366_g	-	-	KNF02085.1hypothetical protein PSTG_04583
Pst110S119_Gene_12419_g	-	-	KNF00194.1hypothetical protein PSTG_06604		Pst46S119_Gene_12294_g	-	-	-		Pst78S84_Gene_12368_g	-	-	KNE89528.1hypothetical protein PSTG_17015
Pst110S119_Gene_1242_g	-	-	POW15079.1hypothetical protein PSHT_07236		Pst46S119_Gene_12301_g	-	-	KNZ55543.1eukaryotic translation initiation factor 3 subunit H		Pst78S84_Gene_1237_g	Ras	-	KNF01677.1Ras-like protein
Pst110S119_Gene_12425_g	Pro_CA	-	KNF03899.1hypothetical protein PSTG_02986		Pst46S119_Gene_12302_g	PhyH	-	KNE94188.1hypothetical protein PSTG_12415		Pst78S84_Gene_12377_g	-	secretome	KNE97828.1hypothetical protein PSTG_08849
Pst110S119_Gene_12429_g	-	-	-		Pst46S119_Gene_12303_g	zf-RING_UBOX	-	KNF02143.1hypothetical protein PSTG_04641		Pst78S84_Gene_12378_g	-	-	-
Pst110S119_Gene_12438_g	Hist_deacetyl	-	XP_003324947.1histone deacetylase 1/2		Pst46S119_Gene_12308_g	-	-	KNF04192.1hypothetical protein PSTG_02544		Pst78S84_Gene_12384_g	-	-	KNE97996.1hypothetical protein PSTG_08671
Pst110S119_Gene_12444_g	-	-	POV94898.1hypothetical protein PSTT_16583		Pst46S119_Gene_1231_g	-	-	POV96655.1hypothetical protein PSHT_15019, partial		Pst78S84_Gene_1239_g	tRNA_anti-codon	-	XP_023427210.1related to single-stranded DNA binding protein 30K chain
Pst110S119_Gene_12448_g	-	-	POW16971.1hypothetical protein PSTT_00899		Pst46S119_Gene_12326_g	-	-	KNF04732.1hypothetical protein PSTG_02214		Pst78S84_Gene_124_g	-	-	KNF00243.1hypothetical protein PSTG_06417
Pst110S119_Gene_12451_g	-	-	POW10441.1hypothetical protein PSTT_06038, partial		Pst46S119_Gene_12330_g	-	-	KNE91671.1hypothetical protein PSTG_14892		Pst78S84_Gene_12402_g	-	-	POW16743.1hypothetical protein PSHT_06672
Pst110S119_Gene_12454_g	-	-	-		Pst46S119_Gene_12342_g	-	-	-		Pst78S84_Gene_12410_g	COX6A	-	KWU42692.1mitochondrial cytochrome c oxidase subunit VIa
Pst110S119_Gene_12466_g	-	-	KNE91493.1hypothetical protein PSTG_15090		Pst46S119_Gene_12345_g	-	-	KNE90451.1hypothetical protein PSTG_16117		Pst78S84_Gene_12416_g	-	secretome	POW00294.1hypothetical protein PSHT_13099
Pst110S119_Gene_12468_g	-	-	KNE96548.1hypothetical protein PSTG_10107		Pst46S119_Gene_12347_g	Glyco_tran_28_C	-	XP_018273708.1glycosyltransferase family 1 protein		Pst78S84_Gene_12418_g	-	-	KNE98130.1hypothetical protein PSTG_08593
Pst110S119_Gene_12482_g	ETF	-	KNZ53292.1electron transfer flavoprotein alpha subunit		Pst46S119_Gene_12352_g	-	-	KNF03565.1hypothetical protein PSTG_03090		Pst78S84_Gene_12420_g	-	-	KNF03267.1hypothetical protein PSTG_03532
Pst110S119_Gene_12486_g	-	-	-		Pst46S119_Gene_12353_g	Tubulin	-	ADQ50158.1beta-tubulin 1		Pst78S84_Gene_12428_g	-	-	KNF04044.1hypothetical protein PSTG_02752
Pst110S119_Gene_12488_g	Transposase_21	-	AAD27566.1TNP2-like protein		Pst46S119_Gene_12363_g	-	-	KNE89866.1hypothetical protein PSTG_16690		Pst78S84_Gene_1243_g	ATG101	-	KNE92587.1hypothetical protein PSTG_14020
Pst110S119_Gene_12492_g	-	secretome	KNE97587.1hypothetical protein PSTG_09135		Pst46S119_Gene_12365_g	-	-	POV97540.1hypothetical protein PSTT_14995, partial		Pst78S84_Gene_12441_g	-	-	KNE89592.1hypothetical protein PSTG_16955
Pst110S119_Gene_12493_g	-	secretome	KNE97599.1hypothetical protein PSTG_09148		Pst46S119_Gene_1237_g	-	-	KNE91748.1hypothetical protein PSTG_14856		Pst78S84_Gene_12443_g	-	secretome	KNE90957.1hypothetical protein PSTG_15598
Pst110S119_Gene_125_g	-	-	KNE98643.1hypothetical protein PSTG_08012		Pst46S119_Gene_12375_g	-	-	KNE95945.1hypothetical protein PSTG_10744		Pst78S84_Gene_12444_g	Acetyltransf_1	-	KIY44438.1N-acetyltransferase NAT13
Pst110S119_Gene_12507_g	-	-	KNE95911.1hypothetical protein PSTG_10828		Pst46S119_Gene_12378_g	PIF1	-	POW17573.1hypothetical protein PSTT_00329		Pst78S84_Gene_12452_g	DDE_Tnp_4	-	POV94503.1hypothetical protein PSTT_16820
Pst110S119_Gene_12510_g	-	-	KNF01541.1hypothetical protein PSTG_05321		Pst46S119_Gene_1238_g	-	-	KNF02735.1hypothetical protein PSTG_04020		Pst78S84_Gene_12453_g	-	-	KNF02863.1hypothetical protein PSTG_03812
Pst110S119_Gene_12511_g	-	-	KNE92829.1hypothetical protein PSTG_13811		Pst46S119_Gene_12385_g	-	secretome	-		Pst78S84_Gene_12457_g	-	-	POV95751.1hypothetical protein PSHT_15490
Pst110S119_Gene_12515_g	-	-	POW17747.1hypothetical protein PSTT_00401		Pst46S119_Gene_1239_g	-	-	-		Pst78S84_Gene_12460_g	-	-	POW17155.1hypothetical protein PSHT_06452
Pst110S119_Gene_12516_g	Aminotran_4	-	XP_016275816.1para-aminobenzoate synthase, component I		Pst46S119_Gene_12398_g	-	-	POV98400.1hypothetical protein PSTT_14479		Pst78S84_Gene_12463_g	-	-	KNE92628.1hypothetical protein PSTG_13952
Pst110S119_Gene_12517_g	-	-	KNE94079.1hypothetical protein PSTG_12589		Pst46S119_Gene_12399_g	-	-	KNE94191.1hypothetical protein PSTG_12418		Pst78S84_Gene_12465_g	-	-	POW17598.1hypothetical protein PSTT_00361, partial
Pst110S119_Gene_12518_g	-	-	POW06894.1hypothetical protein PSHT_10181		Pst46S119_Gene_12402_g	HATPase_c	-	KNE97742.1hypothetical protein PSTG_08961		Pst78S84_Gene_12470_g	-	-	KNE89841.1hypothetical protein PSTG_16702
Pst110S119_Gene_12519_g	-	-	KNE97298.1hypothetical protein PSTG_09409		Pst46S119_Gene_12405_g	-	secretome	KNE97739.1hypothetical protein PSTG_08958		Pst78S84_Gene_12474_g	-	-	-
Pst110S119_Gene_12522_g	-	-	POW02608.1hypothetical protein PSTT_11653		Pst46S119_Gene_12407_g	-	-	KNF06584.1hypothetical protein PSTG_00459		Pst78S84_Gene_12475_g	-	-	KNE94469.1CAMK/CAMKL protein kinase
Pst110S119_Gene_12523_g	Retrotrans_gag	-	AAM01169.1Putative retroelement		Pst46S119_Gene_12410_g	UMP1	-	KNE92936.1hypothetical protein PSTG_13650		Pst78S84_Gene_12480_g	-	-	POW20257.1hypothetical protein PSHT_03714, partial
Pst110S119_Gene_12540_g	Pho88	-	KZT65886.1inorganic phosphate transporter		Pst46S119_Gene_12414_g	-	secretome	KNF02487.1hypothetical protein PSTG_04392		Pst78S84_Gene_12482_g	-	-	KNE97081.1hypothetical protein PSTG_09655
Pst110S119_Gene_12542_g	-	-	POW06804.1hypothetical protein PSHT_10221		Pst46S119_Gene_12416_g	-	-	KNF02297.1hypothetical protein PSTG_04504		Pst78S84_Gene_12485_g	-	-	POW06854.1hypothetical protein PSTT_08674
Pst110S119_Gene_12554_g	-	-	KNF02371.1hypothetical protein PSTG_04279		Pst46S119_Gene_12419_g	-	-	POV99779.1hypothetical protein PSTT_13596		Pst78S84_Gene_1249_g	-	secretome	KNF01888.1hypothetical protein PSTG_05005
Pst110S119_Gene_12556_g	-	-	KNF02373.1hypothetical protein PSTG_04281		Pst46S119_Gene_12435_g	-	secretome	KNE92881.1hypothetical protein PSTG_13730		Pst78S84_Gene_12493_g	-	secretome	KNE93651.1hypothetical protein PSTG_12936
Pst110S119_Gene_12558_g	-	-	POW15262.1hypothetical protein PSTT_02233		Pst46S119_Gene_12439_g	-	-	KNE98553.1hypothetical protein PSTG_08105		Pst78S84_Gene_12495_g	-	-	KNE99378.1hypothetical protein PSTG_07310
Pst110S119_Gene_12568_g	JAB	-	KNF05481.126S proteasome non-ATPase regulatory subunit 14		Pst46S119_Gene_12441_g	-	-	KNF04118.1hypothetical protein PSTG_02823		Pst78S84_Gene_12504_g	-	-	KNE92254.1hypothetical protein PSTG_14348
Pst110S119_Gene_1257_g	-	secretome	KNE90499.1hypothetical protein PSTG_16062		Pst46S119_Gene_12442_g	-	-	POW10294.1hypothetical protein PSTT_06146, partial		Pst78S84_Gene_12510_g	-	-	KNF05280.1hypothetical protein PSTG_01495
Pst110S119_Gene_12573_g	-	-	-		Pst46S119_Gene_12446_g	Helicase_C	-	KNE99407.1hypothetical protein PSTG_07337		Pst78S84_Gene_12516_g	-	-	XP_003326717.2glutamate decarboxylase
Pst110S119_Gene_12581_g	Glyco_trans_2_3	-	KNE99725.1hypothetical protein PSTG_07015		Pst46S119_Gene_12452_g	-	-	-		Pst78S84_Gene_12534_g	-	secretome	KNF04823.1hypothetical protein PSTG_01880
Pst110S119_Gene_12593_g	TFIIS_C	-	KNF04725.1DNA-directed RNA polymerase III subunit C11		Pst46S119_Gene_12459_g	-	secretome	KNF03556.1hypothetical protein PSTG_03083		Pst78S84_Gene_12536_g	Abhydrolase_1	-	KNF01782.1hypothetical protein PSTG_04902
Pst110S119_Gene_126_g	Arginosuc_synth	-	XP_003319699.1argininosuccinate synthase		Pst46S119_Gene_12460_g	-	-	POW01231.1hypothetical protein PSHT_12627		Pst78S84_Gene_12540_g	-	-	KNE91976.1hypothetical protein PSTG_14645
Pst110S119_Gene_12603_g	-	-	KNF04473.1hypothetical protein PSTG_02386		Pst46S119_Gene_12466_g	-	-	KNE89021.1hypothetical protein PSTG_17523		Pst78S84_Gene_12544_g	-	-	AID69936.1NBS-LRR resistance protein
Pst110S119_Gene_12605_g	-	-	KNE95436.1hypothetical protein PSTG_11289		Pst46S119_Gene_1247_g	-	-	-		Pst78S84_Gene_12546_g	-	-	KNF02864.1hypothetical protein PSTG_03813
Pst110S119_Gene_12628_g	-	-	KNF03362.1hypothetical protein PSTG_03305		Pst46S119_Gene_12477_g	-	secretome	KNZ52636.1putative signal peptide protein		Pst78S84_Gene_12551_g	-	-	KNE95957.1hypothetical protein PSTG_10755
Pst110S119_Gene_12636_g	UQ_con	-	XP_003890680.1ubiquitin-conjugating enzyme E2 2		Pst46S119_Gene_12481_g	Ribosomal_S17	-	KNE89168.130S ribosomal protein S17		Pst78S84_Gene_12554_g	-	-	KNE95955.1hypothetical protein PSTG_10753
Pst110S119_Gene_12641_g	-	secretome	POW08951.1hypothetical protein PSHT_09357, partial		Pst46S119_Gene_12484_g	-	-	KNE92473.1hypothetical protein PSTG_14136		Pst78S84_Gene_12559_g	-	-	KNE92594.1hypothetical protein PSTG_14027
Pst110S119_Gene_12645_g	-	-	KNF06698.1hypothetical protein PSTG_00014		Pst46S119_Gene_12504_g	-	-	KNE95496.1hypothetical protein PSTG_11208		Pst78S84_Gene_1256_g	-	-	OAV95271.1hypothetical protein PTTG_09104
Pst110S119_Gene_12649_g	-	secretome	KNE91780.1hypothetical protein PSTG_14798		Pst46S119_Gene_12505_g	-	-	POW18472.1hypothetical protein PSHT_05818		Pst78S84_Gene_12569_g	-	-	POV94643.1hypothetical protein PSHT_16082
Pst110S119_Gene_12651_g	-	-	KNE90802.1hypothetical protein PSTG_15768		Pst46S119_Gene_12506_g	-	-	KNE93708.1hypothetical protein PSTG_12897		Pst78S84_Gene_12570_g	-	-	-
Pst110S119_Gene_12652_g	-	-	KZV68215.1cytochrome-c oxidase subunit VIIa		Pst46S119_Gene_12515_g	-	-	KNE94303.1hypothetical protein PSTG_12327		Pst78S84_Gene_12574_g	-	-	POW08127.1hypothetical protein PSTT_07764
Pst110S119_Gene_12661_g	DPM2	-	KNE88822.1hypothetical protein, variant		Pst46S119_Gene_12516_g	F-box	-	KNE94301.1hypothetical protein PSTG_12326		Pst78S84_Gene_12576_g	WW	-	POW03730.1hypothetical protein PSTT_10898
Pst110S119_Gene_12662_g	RNA_pol_L_2	-	KNE88336.1hypothetical protein PSTG_18264		Pst46S119_Gene_12521_g	-	-	KNE97737.1hypothetical protein PSTG_08956		Pst78S84_Gene_12578_g	-	-	KNF05077.1hypothetical protein PSTG_01709
Pst110S119_Gene_12673_g	-	-	KNE94066.1hypothetical protein PSTG_12577		Pst46S119_Gene_12523_g	Gp_dh_N	-	KNF00621.1glyceraldehyde-3-phosphate dehydrogenase		Pst78S84_Gene_12588_g	-	-	-
Pst110S119_Gene_12676_g	-	-	KNE92444.1hypothetical protein PSTG_14165		Pst46S119_Gene_12526_g	-	-	POW13856.1hypothetical protein PSTT_03438, partial		Pst78S84_Gene_12595_g	-	-	KNE99540.1hypothetical protein PSTG_07254
Pst110S119_Gene_12678_g	-	-	KNE94286.1hypothetical protein PSTG_12311		Pst46S119_Gene_12533_g	Peptidase_S10	-	KNE98725.1hypothetical protein PSTG_08094		Pst78S84_Gene_12599_g	-	-	KNF02835.1hypothetical protein PSTG_04120
Pst110S119_Gene_12680_g	-	-	KNF05524.1hypothetical protein PSTG_01336		Pst46S119_Gene_12534_g	-	-	KNE99445.1hypothetical protein PSTG_07370		Pst78S84_Gene_12608_g	PIF1	-	POV94820.1hypothetical protein PSTT_16633
Pst110S119_Gene_12685_g	Rotamase_3	-	XP_003335744.1peptidyl-prolyl cis-trans isomerase NIMA-interacting 4		Pst46S119_Gene_12535_g	Carboxyl_trans	-	XP_003332669.2acetyl-CoA carboxylase/biotin carboxylase		Pst78S84_Gene_12609_g	-	-	KNE91257.1hypothetical protein PSTG_15322
Pst110S119_Gene_12686_g	-	secretome	POV96203.1hypothetical protein PSHT_15277		Pst46S119_Gene_12536_g	-	-	-		Pst78S84_Gene_12616_g	Ferrochelatase	-	KWU42834.1Ca-transporting ATPase
Pst110S119_Gene_12687_g	-	-	POV94795.1hypothetical protein PSHT_16021		Pst46S119_Gene_12540_g	-	-	KNE94968.1hypothetical protein PSTG_11667		Pst78S84_Gene_12623_g	-	-	KNF03505.1hypothetical protein PSTG_03441
Pst110S119_Gene_1269_g	-	secretome	KNE94003.1hypothetical protein PSTG_12669		Pst46S119_Gene_12543_g	-	-	KNF01108.1hypothetical protein PSTG_05737		Pst78S84_Gene_12625_g	-	-	-
Pst110S119_Gene_12692_g	-	-	KNE89395.1hypothetical protein PSTG_17146		Pst46S119_Gene_12553_g	-	-	KNE91267.1hypothetical protein PSTG_15292		Pst78S84_Gene_12628_g	-	-	KZS89313.1DUF1620-domain-containing protein
Pst110S119_Gene_12693_g	HSP20	-	POV96895.1hypothetical protein PSTT_15391		Pst46S119_Gene_12554_g	-	secretome	KNE95366.1hypothetical protein PSTG_11350		Pst78S84_Gene_12634_g	-	-	POV95015.1hypothetical protein PSHT_15879
Pst110S119_Gene_12694_g	-	-	-		Pst46S119_Gene_12555_g	-	-	POW01467.1hypothetical protein PSHT_12518		Pst78S84_Gene_12639_g	-	-	POW14425.1hypothetical protein PSTT_02972
Pst110S119_Gene_12695_g	rve	-	ACN88793.1putative polyprotein		Pst46S119_Gene_12564_g	-	-	POW14508.1hypothetical protein PSTT_02924		Pst78S84_Gene_1265_g	-	secretome	KNF05168.1hypothetical protein PSTG_01796
Pst110S119_Gene_127_g	Pantoate_ligase	-	POW07253.1hypothetical protein PSHT_10037		Pst46S119_Gene_12580_g	UQ_con	-	KNF04916.1SUMO-conjugating enzyme ubc9		Pst78S84_Gene_12650_g	-	-	POW14612.1hypothetical protein PSTT_02828
Pst110S119_Gene_12705_g	-	secretome	KNE96061.1hypothetical protein PSTG_10637		Pst46S119_Gene_12582_g	UQ_con	-	KNE98759.1ubiquitin-conjugating enzyme E2 G2		Pst78S84_Gene_12658_g	-	-	-
Pst110S119_Gene_1271_g	-	-	KNE88759.1hypothetical protein PSTG_17824, partial		Pst46S119_Gene_12586_g	-	-	XP_003323474.1phosphoacetylglucosamine mutase		Pst78S84_Gene_12660_g	-	-	KNE93726.1hypothetical protein PSTG_12914
Pst110S119_Gene_12721_g	-	-	KNE92348.1hypothetical protein PSTG_14248		Pst46S119_Gene_12587_g	-	-	KNE90463.1hypothetical protein PSTG_16082		Pst78S84_Gene_12663_g	-	-	KNF05524.1hypothetical protein PSTG_01336
Pst110S119_Gene_12723_g	-	secretome	KNE93613.1hypothetical protein PSTG_12989		Pst46S119_Gene_12591_g	-	-	KNF04986.1hypothetical protein PSTG_02040		Pst78S84_Gene_12665_g	-	-	POV99824.1hypothetical protein PSTT_13538
Pst110S119_Gene_12744_g	Complex1_LYR_2	-	KNE95702.1hypothetical protein PSTG_10921		Pst46S119_Gene_12592_g	-	-	-		Pst78S84_Gene_12673_g	-	-	KNE95063.1hypothetical protein PSTG_11656, partial
Pst110S119_Gene_12745_g	-	secretome	KNE95701.1hypothetical protein PSTG_10920		Pst46S119_Gene_12596_g	-	-	POW02599.1hypothetical protein PSHT_12041		Pst78S84_Gene_12679_g	-	-	POW07876.1hypothetical protein PSTT_07955
Pst110S119_Gene_12748_g	-	-	KNE95274.1hypothetical protein PSTG_11359		Pst46S119_Gene_12602_g	-	-	-		Pst78S84_Gene_12697_g	-	-	KNE89946.1hypothetical protein PSTG_16591
Pst110S119_Gene_12749_g	-	-	KNF03253.1hypothetical protein PSTG_03517		Pst46S119_Gene_12604_g	Transketolase_N	-	KNE93375.1hypothetical protein PSTG_13197		Pst78S84_Gene_12717_g	-	-	-
Pst110S119_Gene_12755_g	-	-	POV95464.1hypothetical protein PSTT_16233, partial		Pst46S119_Gene_12607_g	-	-	POW07620.1hypothetical protein PSHT_09861		Pst78S84_Gene_12726_g	-	-	KNF06576.1hypothetical protein PSTG_00449
Pst110S119_Gene_1276_g	-	secretome	KNF01602.1hypothetical protein PSTG_05034		Pst46S119_Gene_12609_g	-	-	-		Pst78S84_Gene_12729_g	-	-	-
Pst110S119_Gene_12761_g	-	-	POW17155.1hypothetical protein PSHT_06452		Pst46S119_Gene_1261_g	-	-	POW06389.1hypothetical protein PSTT_09021		Pst78S84_Gene_12730_g	-	secretome	-
Pst110S119_Gene_12764_g	-	-	POW15717.1hypothetical protein PSTT_01885		Pst46S119_Gene_12610_g	Porphobil_deam	-	KNE89903.1hypothetical protein PSTG_16634		Pst78S84_Gene_12735_g	-	-	KNE92851.1hypothetical protein PSTG_13761
Pst110S119_Gene_12771_g	-	-	POW08838.1hypothetical protein PSHT_09404, partial		Pst46S119_Gene_12617_g	-	secretome	KNE95348.1hypothetical protein PSTG_11333		Pst78S84_Gene_12739_g	-	-	KNE97546.1hypothetical protein PSTG_09241
Pst110S119_Gene_12773_g	-	-	POW10140.1hypothetical protein PSHT_08867		Pst46S119_Gene_1262_g	-	-	POW21876.1hypothetical protein PSHT_01904		Pst78S84_Gene_12753_g	Fumble	-	XP_003331098.1type II pantothenate kinase
Pst110S119_Gene_1278_g	SDH_beta	-	KNF01603.1hypothetical protein PSTG_05035		Pst46S119_Gene_12622_g	Cyt-b5	-	KNF00470.1hypothetical protein PSTG_06401		Pst78S84_Gene_12755_g	-	-	-
Pst110S119_Gene_12793_g	Pkinase	-	KNF03476.1CMGC/CDK/CDK7 protein kinase		Pst46S119_Gene_12629_g	-	-	KNE95970.1hypothetical protein PSTG_10767		Pst78S84_Gene_12756_g	Glyco_hydro_7	-	XP_007415254.1family 7 glycoside hydrolase
Pst110S119_Gene_12794_g	CBFD_NFYB_HMF	-	XP_003307781.2nuclear transcription factor Y, beta		Pst46S119_Gene_12635_g	-	-	POW11796.1hypothetical protein PSTT_05060		Pst78S84_Gene_12763_g	-	-	KNE99239.1hypothetical protein PSTG_07547
Pst110S119_Gene_12797_g	-	-	KNF06421.1hypothetical protein PSTG_00304		Pst46S119_Gene_12638_g	-	-	POV97804.1hypothetical protein PSTT_14837		Pst78S84_Gene_1277_g	-	-	KNE93725.1hypothetical protein PSTG_12913
Pst110S119_Gene_12805_g	-	-	POW19641.1hypothetical protein PSHT_04439		Pst46S119_Gene_12640_g	PLA2_B	-	KNF01510.1hypothetical protein PSTG_05290		Pst78S84_Gene_12771_g	ADH_zinc_N	-	Q4R0J7.1RecName: Full=D-arabinitol dehydrogenase 1; AltName: Full=NADP-dependent D-arabitol dehydrogenase
Pst110S119_Gene_12807_g	-	-	KNE90584.1hypothetical protein PSTG_15977		Pst46S119_Gene_12645_g	-	secretome	KNE98844.1hypothetical protein PSTG_07866		Pst78S84_Gene_12777_g	zf-BED	-	XP_021681596.1zinc finger BED domain-containing protein RICESLEEPER 1-like
Pst110S119_Gene_12811_g	-	secretome	KNE93667.1hypothetical protein PSTG_12950		Pst46S119_Gene_12647_g	-	-	POW16257.1hypothetical protein PSTT_01453		Pst78S84_Gene_12779_g	-	-	POW19136.1hypothetical protein PSHT_05012
Pst110S119_Gene_12820_g	-	-	KNF01125.1hypothetical protein PSTG_05753		Pst46S119_Gene_12649_g	-	-	KNE98662.1hypothetical protein PSTG_08032		Pst78S84_Gene_1278_g	-	-	KNE89670.1hypothetical protein PSTG_16867
Pst110S119_Gene_12833_g	-	-	POV99750.1hypothetical protein PSHT_13394		Pst46S119_Gene_1265_g	-	-	KNF02471.1hypothetical protein PSTG_04377		Pst78S84_Gene_12782_g	TAF	-	XP_003307442.1histone H4
Pst110S119_Gene_1284_g	Ribosomal_S10	-	XP_003307174.140S ribosomal protein S20		Pst46S119_Gene_12658_g	Sec3-PIP2_bind	-	KNE90091.1hypothetical protein PSTG_16468		Pst78S84_Gene_12784_g	-	-	KNF04031.1dynein heavy chain 1, cytosolic
Pst110S119_Gene_12849_g	-	-	KNZ47295.1hypothetical protein VP01_6536g1		Pst46S119_Gene_12662_g	-	-	POW06551.1hypothetical protein PSHT_10290		Pst78S84_Gene_12788_g	-	-	POW07964.1hypothetical protein PSTT_07906
Pst110S119_Gene_1287_g	-	secretome	-		Pst46S119_Gene_12665_g	-	-	-		Pst78S84_Gene_1279_g	-	-	POW00462.1hypothetical protein PSTT_13130
Pst110S119_Gene_12878_g	-	-	KNF01312.1hypothetical protein PSTG_05411		Pst46S119_Gene_12667_g	-	-	KNE94140.1hypothetical protein PSTG_12468		Pst78S84_Gene_12791_g	-	-	KNF04584.1hypothetical protein PSTG_02495
Pst110S119_Gene_12882_g	-	secretome	POW01661.1hypothetical protein PSTT_12330		Pst46S119_Gene_1267_g	-	-	POW09185.1hypothetical protein PSHT_09265		Pst78S84_Gene_12793_g	-	-	POW04444.1hypothetical protein PSTT_10400
Pst110S119_Gene_12885_g	-	secretome	KNF02447.1hypothetical protein PSTG_04353		Pst46S119_Gene_1268_g	-	-	KNF00948.1hypothetical protein PSTG_05843		Pst78S84_Gene_12794_g	Pro_isomerase	secretome	XP_003326815.2peptidyl-prolyl cis-trans isomerase B (cyclophilin B)
Pst110S119_Gene_12889_g	-	-	POV99592.1hypothetical protein PSTT_13672		Pst46S119_Gene_12681_g	-	-	KNE99069.1hypothetical protein PSTG_07720		Pst78S84_Gene_12818_g	-	-	KNE97697.1hypothetical protein PSTG_09101
Pst110S119_Gene_12894_g	DNA_methylase	-	KNE90775.1hypothetical protein PSTG_15782		Pst46S119_Gene_12682_g	-	-	-		Pst78S84_Gene_1283_g	-	secretome	POW16213.1hypothetical protein PSHT_06805
Pst110S119_Gene_12897_g	-	secretome	POW18991.1hypothetical protein PSHT_05177		Pst46S119_Gene_12686_g	-	secretome	-		Pst78S84_Gene_12833_g	-	-	XP_003333963.1L-iditol 2-dehydrogenase
Pst110S119_Gene_129_g	Myb_DNA-bind_3	-	POW15821.1hypothetical protein PSTT_01855		Pst46S119_Gene_12687_g	-	-	KNE91976.1hypothetical protein PSTG_14645		Pst78S84_Gene_12839_g	Smr	-	KNF06744.1hypothetical protein PSTG_00059
Pst110S119_Gene_1290_g	-	-	KNF04569.1hypothetical protein PSTG_02479		Pst46S119_Gene_12690_g	-	-	KNE94826.1hypothetical protein PSTG_11837		Pst78S84_Gene_12847_g	-	secretome	POW04295.1hypothetical protein PSTT_10481
Pst110S119_Gene_12906_g	IDO	-	KNE92732.1hypothetical protein PSTG_13862		Pst46S119_Gene_12693_g	-	-	-		Pst78S84_Gene_12852_g	-	-	POW17639.1hypothetical protein PSTT_00479
Pst110S119_Gene_12908_g	-	-	POW13328.1hypothetical protein PSTT_03757		Pst46S119_Gene_12694_g	-	-	KNF03827.1hypothetical protein PSTG_02920		Pst78S84_Gene_12856_g	-	-	KNE95801.1hypothetical protein PSTG_10861
Pst110S119_Gene_12911_g	-	-	KNF00862.1hypothetical protein PSTG_05997		Pst46S119_Gene_127_g	ThiF	-	KNE93250.1hypothetical protein PSTG_13363		Pst78S84_Gene_12869_g	-	secretome	POW12820.1hypothetical protein PSHT_07952
Pst110S119_Gene_12912_g	-	-	KNF03729.1hypothetical protein PSTG_03252		Pst46S119_Gene_12703_g	-	-	-		Pst78S84_Gene_12878_g	-	-	KNE99267.1hypothetical protein PSTG_07381
Pst110S119_Gene_12915_g	-	-	KNE92817.1hypothetical protein PSTG_13798		Pst46S119_Gene_12705_g	Retrotran_gag_2	-	KNE91971.1hypothetical protein PSTG_14640		Pst78S84_Gene_12887_g	Sod_Cu	secretome	KNE91057.1copper/zinc superoxide dismutase
Pst110S119_Gene_12918_g	Mago_nashi	-	KNZ53257.1protein mago nashi		Pst46S119_Gene_12709_g	Pkinase	-	KNE90459.1CMGC/GSK protein kinase		Pst78S84_Gene_1290_g	tRNA_synt_1c_R1	-	XP_003888727.1glutaminyl-tRNA synthetase
Pst110S119_Gene_1292_g	-	secretome	KNF01991.1hypothetical protein PSTG_04815		Pst46S119_Gene_12719_g	ParA	-	XP_003307376.2ATP-binding protein		Pst78S84_Gene_12902_g	-	-	POW19537.1hypothetical protein PSHT_04576
Pst110S119_Gene_12920_g	-	-	KNF00799.1hypothetical protein PSTG_05937		Pst46S119_Gene_12739_g	-	-	KNF04339.1hypothetical protein PSTG_02681		Pst78S84_Gene_12907_g	-	-	KNE94265.1hypothetical protein PSTG_12397
Pst110S119_Gene_12921_g	-	-	KNF00835.1hypothetical protein PSTG_05969		Pst46S119_Gene_12740_g	-	secretome	KNE96548.1hypothetical protein PSTG_10107		Pst78S84_Gene_12908_g	-	-	POV98091.1hypothetical protein PSHT_14225
Pst110S119_Gene_12929_g	-	-	-		Pst46S119_Gene_12743_g	-	-	KNE96447.1hypothetical protein PSTG_10278		Pst78S84_Gene_12916_g	Ribosomal_L7Ae	-	XP_003320846.2ribonucleoprotein-associated protein
Pst110S119_Gene_1293_g	-	-	XP_003324792.2alphaK I21		Pst46S119_Gene_12746_g	mRNA_triPase	-	POV99356.1hypothetical protein PSHT_13582		Pst78S84_Gene_12919_g	-	-	POV98000.1hypothetical protein PSHT_14270
Pst110S119_Gene_12933_g	-	-	KNE97853.1hypothetical protein PSTG_08875		Pst46S119_Gene_12749_g	-	-	POW20800.1hypothetical protein PSHT_03087		Pst78S84_Gene_1292_g	-	secretome	KNF01560.1hypothetical protein PSTG_05339
Pst110S119_Gene_12935_g	-	-	-		Pst46S119_Gene_12756_g	-	-	KNE99045.1hypothetical protein, variant		Pst78S84_Gene_1293_g	-	secretome	KNE98276.1hypothetical protein PSTG_08550
Pst110S119_Gene_12943_g	-	-	KNF01250.1hypothetical protein PSTG_05607		Pst46S119_Gene_12757_g	-	-	-		Pst78S84_Gene_12931_g	-	-	POW15405.1hypothetical protein PSHT_07107
Pst110S119_Gene_12950_g	-	secretome	POW04484.1hypothetical protein PSHT_11223		Pst46S119_Gene_12758_g	-	-	POW14010.1hypothetical protein PSTT_03305		Pst78S84_Gene_12952_g	-	-	KNE92683.1hypothetical protein PSTG_13896
Pst110S119_Gene_12951_g	-	-	ABB70410.1hypothetical chitin synthase class V		Pst46S119_Gene_1276_g	-	-	-		Pst78S84_Gene_12978_g	-	-	POV95456.1hypothetical protein PSHT_15655
Pst110S119_Gene_12955_g	AATF-Che1	-	POW00004.1hypothetical protein PSTT_13418		Pst46S119_Gene_12761_g	-	-	POW02443.1hypothetical protein PSTT_11800, partial		Pst78S84_Gene_12985_g	-	-	KNF04702.1hypothetical protein PSTG_02186
Pst110S119_Gene_1296_g	-	-	KNF05754.1hypothetical protein PSTG_01152		Pst46S119_Gene_12767_g	fn3_5	-	POW13506.1hypothetical protein PSTT_03665		Pst78S84_Gene_12989_g	Methyltransf_2	-	KNF05344.1hypothetical protein PSTG_01560
Pst110S119_Gene_12964_g	-	-	KNE91973.1hypothetical protein PSTG_14642		Pst46S119_Gene_12773_g	-	-	KNF02137.1hypothetical protein PSTG_04635		Pst78S84_Gene_12996_g	-	-	POW16509.1hypothetical protein PSTT_01343
Pst110S119_Gene_1297_g	-	-	KNE94428.1hypothetical protein PSTG_12222		Pst46S119_Gene_12781_g	-	-	POW17109.1hypothetical protein PSTT_00806		Pst78S84_Gene_12997_g	-	-	POW01047.1hypothetical protein PSTT_12770
Pst110S119_Gene_12973_g	-	secretome	POV95586.1hypothetical protein PSHT_15589, partial		Pst46S119_Gene_12782_g	-	secretome	KNE98111.1hypothetical protein PSTG_08573		Pst78S84_Gene_12998_g	-	-	KNE89714.1hypothetical protein PSTG_16824
Pst110S119_Gene_12996_g	AA_kinase	-	KNE92643.1hypothetical protein PSTG_13968		Pst46S119_Gene_12785_g	-	secretome	KNE93485.1hypothetical protein PSTG_13115		Pst78S84_Gene_130_g	RPAP2_Rtr1	-	KNE92233.1hypothetical protein PSTG_14327
Pst110S119_Gene_1300_g	-	-	KNE96306.1hypothetical protein PSTG_10425		Pst46S119_Gene_12794_g	-	secretome	POW07367.1hypothetical protein PSTT_08295, partial		Pst78S84_Gene_13003_g	-	-	POW10683.1hypothetical protein PSTT_05848
Pst110S119_Gene_13003_g	-	-	-		Pst46S119_Gene_12795_g	Aldedh	-	KNE94777.1delta-1-pyrroline-5-carboxylate dehydrogenase		Pst78S84_Gene_13004_g	-	-	KNF06502.1hypothetical protein PSTG_00379
Pst110S119_Gene_13007_g	Retrotran_gag_2	-	KNE88650.1hypothetical protein PSTG_17932		Pst46S119_Gene_12798_g	-	-	POW14988.1hypothetical protein PSTT_02575		Pst78S84_Gene_13012_g	-	-	KNE99804.1hypothetical protein PSTG_06895
Pst110S119_Gene_1301_g	-	-	KNE99553.1hypothetical protein PSTG_07267		Pst46S119_Gene_12803_g	Pex24p	secretome	POV97831.1hypothetical protein PSHT_14359		Pst78S84_Gene_13020_g	Clat_adaptor_s	-	KNE93686.1hypothetical protein PSTG_12967
Pst110S119_Gene_13019_g	-	-	KNE91187.1hypothetical protein PSTG_15391		Pst46S119_Gene_12816_g	-	secretome	KNE98033.1hypothetical protein PSTG_08709		Pst78S84_Gene_13024_g	-	secretome	-
Pst110S119_Gene_13027_g	-	-	KNF04350.1hypothetical protein PSTG_02692		Pst46S119_Gene_12818_g	-	-	KNF00882.1hypothetical protein PSTG_05774		Pst78S84_Gene_13025_g	UQ_con	-	KNE98759.1ubiquitin-conjugating enzyme E2 G2
Pst110S119_Gene_13028_g	Helicase_C	-	POW08787.1hypothetical protein PSTT_07268, partial		Pst46S119_Gene_12819_g	-	-	KNF05524.1hypothetical protein PSTG_01336		Pst78S84_Gene_13032_g	-	-	-
Pst110S119_Gene_13044_g	-	-	POW15093.1hypothetical protein PSTT_02394		Pst46S119_Gene_12828_g	B12D	-	POW02975.1hypothetical protein PSTT_11416		Pst78S84_Gene_1304_g	-	secretome	KNE98211.1hypothetical protein PSTG_08479
Pst110S119_Gene_13049_g	-	-	POW11483.1hypothetical protein PSTT_05276		Pst46S119_Gene_12830_g	POLO_box	-	KNE98688.1PLK/PLK1 protein kinase		Pst78S84_Gene_13042_g	-	secretome	POW04092.1hypothetical protein PSTT_10625, partial
Pst110S119_Gene_13050_g	-	-	KNE93342.1hypothetical protein PSTG_13283		Pst46S119_Gene_12836_g	-	-	POW04292.1hypothetical protein PSTT_10488		Pst78S84_Gene_13045_g	-	-	POV94043.1hypothetical protein PSTT_17054
Pst110S119_Gene_13051_g	-	-	KNZ54978.1cysteine synthase		Pst46S119_Gene_12839_g	-	-	-		Pst78S84_Gene_13046_g	CDC73_C	-	KNE91557.1hypothetical protein PSTG_15010
Pst110S119_Gene_13052_g	-	-	KNE98678.1hypothetical protein PSTG_08047		Pst46S119_Gene_1284_g	-	-	KNE95341.1hypothetical protein PSTG_11326		Pst78S84_Gene_13048_g	-	secretome	KNE90897.1hypothetical protein PSTG_15687
Pst110S119_Gene_13061_g	Hus1	-	KNE91631.1hypothetical protein PSTG_14939		Pst46S119_Gene_12842_g	-	secretome	POW07707.1hypothetical protein PSTT_08107		Pst78S84_Gene_1305_g	PX	-	POW21237.1hypothetical protein PSHT_02678
Pst110S119_Gene_13065_g	-	-	-		Pst46S119_Gene_12846_g	-	-	POW21494.1hypothetical protein PSHT_02385, partial		Pst78S84_Gene_13050_g	-	-	POW09766.1hypothetical protein PSTT_06622
Pst110S119_Gene_13072_g	-	-	-		Pst46S119_Gene_12857_g	-	-	KNF00641.1hypothetical protein PSTG_06054		Pst78S84_Gene_13054_g	-	-	-
Pst110S119_Gene_13073_g	-	-	KNE89963.1SCY1 protein kinase		Pst46S119_Gene_12860_g	-	-	KNE89678.1hypothetical protein PSTG_16841		Pst78S84_Gene_13055_g	-	-	POV97436.1hypothetical protein PSTT_15054
Pst110S119_Gene_13077_g	-	-	-		Pst46S119_Gene_12866_g	-	-	KNE91857.1hypothetical protein PSTG_14761		Pst78S84_Gene_13059_g	-	secretome	-
Pst110S119_Gene_13085_g	Retrotrans_gag	-	KNF00520.1hypothetical protein PSTG_06212		Pst46S119_Gene_12873_g	-	-	KNE90310.1hypothetical protein PSTG_16237		Pst78S84_Gene_13062_g	-	-	KNE95126.1hypothetical protein PSTG_11603
Pst110S119_Gene_13087_g	-	secretome	POW06979.1hypothetical protein PSHT_10126		Pst46S119_Gene_12874_g	-	secretome	-		Pst78S84_Gene_13068_g	-	secretome	POW10019.1hypothetical protein PSTT_06428
Pst110S119_Gene_13092_g	-	-	-		Pst46S119_Gene_12883_g	-	-	POW20228.1hypothetical protein PSHT_03724		Pst78S84_Gene_13072_g	-	-	POW11363.1hypothetical protein PSTT_05312
Pst110S119_Gene_13096_g	-	secretome	KNE93680.1hypothetical protein PSTG_12961		Pst46S119_Gene_12888_g	-	-	XP_003889657.1fatty acid synthase subunit beta		Pst78S84_Gene_13082_g	-	-	KNF00301.1hypothetical protein PSTG_06474
Pst110S119_Gene_13100_g	Transket_pyr	-	XP_003320333.12-oxoisovalerate dehydrogenase E1 component, beta subunit		Pst46S119_Gene_12895_g	-	secretome	-		Pst78S84_Gene_13086_g	-	secretome	KNF06487.1hypothetical protein PSTG_00363
Pst110S119_Gene_13102_g	-	-	POW17067.1hypothetical protein PSTT_00844, partial		Pst46S119_Gene_12901_g	-	-	KNE90978.1hypothetical protein PSTG_15581		Pst78S84_Gene_13087_g	-	secretome	KNF06485.1hypothetical protein PSTG_00361
Pst110S119_Gene_13109_g	DDE_Tnp_4	-	POW09799.1hypothetical protein PSTT_06584		Pst46S119_Gene_12902_g	-	secretome	POW05825.1hypothetical protein PSHT_10626		Pst78S84_Gene_13108_g	-	-	POW10684.1hypothetical protein PSTT_05847
Pst110S119_Gene_13110_g	-	-	-		Pst46S119_Gene_12909_g	-	-	KNF00039.1hypothetical protein PSTG_06663		Pst78S84_Gene_13109_g	-	-	POW05797.1hypothetical protein PSHT_10643
Pst110S119_Gene_13121_g	-	secretome	POV98173.1hypothetical protein PSTT_14582		Pst46S119_Gene_1291_g	-	-	POW15249.1hypothetical protein PSTT_02299		Pst78S84_Gene_1311_g	-	-	POW19459.1hypothetical protein PSHT_04646, partial
Pst110S119_Gene_13123_g	-	-	POV98463.1hypothetical protein PSTT_14416		Pst46S119_Gene_12915_g	-	-	KNE99557.1hypothetical protein PSTG_07271		Pst78S84_Gene_13112_g	Aldolase_II	-	KNE97022.1hypothetical protein PSTG_09758
Pst110S119_Gene_1314_g	-	-	KNF06798.1hypothetical protein PSTG_00114		Pst46S119_Gene_12916_g	DDE_Tnp_4	-	KNE90011.1hypothetical protein PSTG_16529		Pst78S84_Gene_1312_g	-	-	KNE90106.1hypothetical protein PSTG_16447
Pst110S119_Gene_13141_g	-	-	XP_003319317.2hypothetical protein PGTG_01491		Pst46S119_Gene_12923_g	-	-	KNF06227.1hypothetical protein PSTG_00734		Pst78S84_Gene_13121_g	-	secretome	KNE90352.1hypothetical protein PSTG_16223
Pst110S119_Gene_13144_g	-	-	KNF01057.1hypothetical protein PSTG_05688		Pst46S119_Gene_12926_g	-	-	KNE93822.1hypothetical protein PSTG_12823, partial		Pst78S84_Gene_13122_g	-	secretome	KNE89391.1hypothetical protein PSTG_17150
Pst110S119_Gene_13146_g	-	-	KNE92492.1hypothetical protein PSTG_14093		Pst46S119_Gene_12929_g	-	-	KNF03251.1hypothetical protein PSTG_03515		Pst78S84_Gene_13126_g	Peptidase_M24	-	KNZ52968.1methionine aminopeptidase, type I
Pst110S119_Gene_13154_g	-	-	KNE95759.1hypothetical protein PSTG_10975		Pst46S119_Gene_12933_g	-	-	KNE98161.1hypothetical protein PSTG_08625		Pst78S84_Gene_13127_g	-	-	-
Pst110S119_Gene_13155_g	-	-	POW12558.1hypothetical protein PSTT_04293		Pst46S119_Gene_12938_g	DUF92	secretome	POW12002.1hypothetical protein PSTT_04816		Pst78S84_Gene_1313_g	-	-	KNF05406.1hypothetical protein PSTG_01621
Pst110S119_Gene_13156_g	-	-	-		Pst46S119_Gene_12941_g	-	-	POW17720.1hypothetical protein PSTT_00377, partial		Pst78S84_Gene_13132_g	-	-	KNF00841.1hypothetical protein PSTG_05975
Pst110S119_Gene_13159_g	-	-	POW04641.1hypothetical protein PSTT_10278		Pst46S119_Gene_12943_g	-	-	KNF01958.1hypothetical protein PSTG_04782		Pst78S84_Gene_13133_g	Retrotran_gag_2	-	POW03070.1hypothetical protein PSHT_11834
Pst110S119_Gene_13160_g	-	secretome	KNE97132.1hypothetical protein PSTG_09559		Pst46S119_Gene_12948_g	-	secretome	POW03309.1hypothetical protein PSHT_11717		Pst78S84_Gene_13139_g	SurE	secretome	XP_007379628.15'/3'-nucleotidase sure family protein
Pst110S119_Gene_13162_g	-	-	KNE99722.1hypothetical protein PSTG_07012		Pst46S119_Gene_12949_g	-	secretome	KNE93032.1hypothetical protein PSTG_13606		Pst78S84_Gene_13140_g	-	-	KNF02712.1hypothetical protein PSTG_03998
Pst110S119_Gene_13165_g	-	-	POV98583.1hypothetical protein PSHT_13977		Pst46S119_Gene_12951_g	-	-	KNE91758.1hypothetical protein PSTG_14827		Pst78S84_Gene_13145_g	-	-	KNF03316.1hypothetical protein PSTG_03584
Pst110S119_Gene_13172_g	-	secretome	XP_007414317.1secreted protein		Pst46S119_Gene_12959_g	-	-	KNE92834.1hypothetical protein PSTG_13746		Pst78S84_Gene_13146_g	-	-	POV99948.1hypothetical protein PSTT_13451
Pst110S119_Gene_13174_g	-	-	KNF05452.1hypothetical protein PSTG_01262		Pst46S119_Gene_12963_g	Aconitase	-	KNE90272.1aconitate hydratase, mitochondrial		Pst78S84_Gene_13147_g	-	-	KNE95387.1hypothetical protein PSTG_11240
Pst110S119_Gene_13180_g	-	secretome	KNE90076.1hypothetical protein PSTG_16481		Pst46S119_Gene_12972_g	-	-	KNE97262.1hypothetical protein PSTG_09522		Pst78S84_Gene_13149_g	-	-	POW10690.1hypothetical protein PSTT_05841
Pst110S119_Gene_13187_g	-	secretome	POW07897.1hypothetical protein PSTT_07934		Pst46S119_Gene_12977_g	-	-	-		Pst78S84_Gene_13150_g	-	-	POV96522.1hypothetical protein PSTT_15613, partial
Pst110S119_Gene_1319_g	tRNA_bind	-	XP_003334036.1methionyl-tRNA synthetase		Pst46S119_Gene_12990_g	-	-	-		Pst78S84_Gene_13151_g	-	-	POW10876.1hypothetical protein PSHT_08556, partial
Pst110S119_Gene_13192_g	-	secretome	POW17634.1hypothetical protein PSTT_00474		Pst46S119_Gene_12994_g	-	-	KNE93608.1hypothetical protein PSTG_13057		Pst78S84_Gene_13162_g	-	secretome	KNE96375.1hypothetical protein PSTG_10341
Pst110S119_Gene_13195_g	-	-	POW17636.1hypothetical protein PSTT_00471		Pst46S119_Gene_12999_g	-	-	-		Pst78S84_Gene_13168_g	-	-	-
Pst110S119_Gene_13219_g	Mob1_phocein	-	KNE96551.1mps one binder kinase activator-like 1 like A		Pst46S119_Gene_13001_g	-	-	KNF00966.1hypothetical protein PSTG_05860		Pst78S84_Gene_13170_g	-	-	POW03178.1hypothetical protein PSHT_11767
Pst110S119_Gene_13221_g	-	-	XP_013246225.1PLP-dependent transferase		Pst46S119_Gene_13003_g	-	-	KNF04031.1dynein heavy chain 1, cytosolic		Pst78S84_Gene_13173_g	-	-	-
Pst110S119_Gene_13230_g	-	-	KNF02969.1hypothetical protein PSTG_03918		Pst46S119_Gene_13017_g	-	-	PLW35568.1hypothetical protein PCANC_22828		Pst78S84_Gene_13174_g	-	-	-
Pst110S119_Gene_13238_g	-	-	KNE89246.1hypothetical protein PSTG_17295		Pst46S119_Gene_13018_g	-	-	POV95230.1hypothetical protein PSHT_15784		Pst78S84_Gene_13176_g	-	-	KNE91226.13-isopropylmalate dehydratase
Pst110S119_Gene_13241_g	CDC37_M	-	KNF05937.1hypothetical protein PSTG_00928		Pst46S119_Gene_1302_g	PTS_2-RNA	-	KNE99658.1hypothetical protein PSTG_07150		Pst78S84_Gene_13182_g	-	-	KRY03421.1hypothetical protein T12_11313
Pst110S119_Gene_13242_g	-	-	KNF03356.1hypothetical protein PSTG_03299		Pst46S119_Gene_13030_g	-	secretome	POW14866.1hypothetical protein PSHT_07244		Pst78S84_Gene_13191_g	-	secretome	POW10785.1hypothetical protein PSTT_05765
Pst110S119_Gene_13244_g	-	-	KNF00641.1hypothetical protein PSTG_06054		Pst46S119_Gene_13031_g	-	-	KNF05673.1pre-mRNA-splicing factor ATP-dependent RNA helicase prp43		Pst78S84_Gene_13199_g	-	-	KNE93513.1hypothetical protein PSTG_13140
Pst110S119_Gene_13245_g	-	-	-		Pst46S119_Gene_13032_g	-	-	-		Pst78S84_Gene_13200_g	-	secretome	KNE88563.1hypothetical protein PSTG_18028
Pst110S119_Gene_13263_g	-	-	POW15268.1hypothetical protein PSTT_02239, partial		Pst46S119_Gene_13034_g	MTP18	-	POW21709.1hypothetical protein PSHT_02009		Pst78S84_Gene_13205_g	-	-	KNF03985.1hypothetical protein PSTG_02695
Pst110S119_Gene_13270_g	-	-	KNF03089.1hypothetical protein PSTG_03675		Pst46S119_Gene_13035_g	-	-	KNE98228.1hypothetical protein PSTG_08497		Pst78S84_Gene_13210_g	-	-	POW12636.1hypothetical protein PSTT_04200, partial
Pst110S119_Gene_13275_g	Trehalase	-	CBQ71668.1probable Neutral trehalase		Pst46S119_Gene_13037_g	-	-	KNE96492.1histone H4 type VIII		Pst78S84_Gene_13212_g	-	-	KNE92499.1protein phosphatase
Pst110S119_Gene_13284_g	-	-	KNF04855.1hypothetical protein PSTG_01909		Pst46S119_Gene_13048_g	-	-	POW23082.1hypothetical protein PSHT_00581		Pst78S84_Gene_13217_g	-	-	-
Pst110S119_Gene_13289_g	-	-	POV97781.1hypothetical protein PSTT_14842		Pst46S119_Gene_13050_g	AAA	-	KNE91747.1vacuolar protein sorting-associated protein 4		Pst78S84_Gene_13227_g	-	-	-
Pst110S119_Gene_13297_g	adh_short	secretome	POW04472.1hypothetical protein PSTT_10389		Pst46S119_Gene_13057_g	MIP	secretome	KNF03596.1hypothetical protein PSTG_03119		Pst78S84_Gene_13232_g	-	secretome	KNF03856.1hypothetical protein PSTG_02946
Pst110S119_Gene_1330_g	-	secretome	POW14062.1hypothetical protein PSHT_07532		Pst46S119_Gene_13062_g	-	secretome	KNE92929.1hypothetical protein PSTG_13645		Pst78S84_Gene_13236_g	-	-	POW20221.1hypothetical protein PSHT_03763
Pst110S119_Gene_13300_g	-	-	KNE99971.1hypothetical protein PSTG_06823		Pst46S119_Gene_13064_g	-	-	KNE99753.1hypothetical protein PSTG_07040		Pst78S84_Gene_1324_g	Glyco_hydro_31	-	KNE94971.1hypothetical protein PSTG_11670
Pst110S119_Gene_13311_g	-	-	POV99433.1hypothetical protein PSTT_13792		Pst46S119_Gene_13068_g	-	-	KNF01174.1hypothetical protein PSTG_05528		Pst78S84_Gene_13241_g	-	-	POW02333.1hypothetical protein PSTT_11890, partial
Pst110S119_Gene_13325_g	AA_permease	-	CCG81090.1Predicted protein		Pst46S119_Gene_13069_g	-	-	POW05560.1hypothetical protein PSTT_09590		Pst78S84_Gene_13248_g	Cpn60_TCP1	-	XP_003320253.2T-complex protein 1 subunit alpha
Pst110S119_Gene_13344_g	-	-	POW14010.1hypothetical protein PSTT_03305		Pst46S119_Gene_1307_g	-	-	XP_003338353.2alphaK I3		Pst78S84_Gene_13262_g	-	-	POW17747.1hypothetical protein PSTT_00401
Pst110S119_Gene_13356_g	-	-	-		Pst46S119_Gene_13075_g	-	-	KNF05622.1hypothetical protein PSTG_01431		Pst78S84_Gene_13263_g	-	-	KNF03271.1hypothetical protein PSTG_03536
Pst110S119_Gene_13358_g	-	-	KNF02412.1hypothetical protein PSTG_04320		Pst46S119_Gene_13077_g	-	-	KNE95515.1hypothetical protein PSTG_11121		Pst78S84_Gene_13268_g	-	-	KNF00947.1hypothetical protein PSTG_05842
Pst110S119_Gene_13363_g	-	-	POW00568.1hypothetical protein PSTT_13051		Pst46S119_Gene_13081_g	-	-	-		Pst78S84_Gene_13269_g	AA_kinase	-	KNE92651.1hypothetical protein PSTG_13977
Pst110S119_Gene_13374_g	-	-	-		Pst46S119_Gene_13088_g	His_Phos_1	-	KNF00885.1hypothetical protein PSTG_05777		Pst78S84_Gene_13283_g	Yae1_N	-	KNE89416.1hypothetical protein PSTG_17128
Pst110S119_Gene_13375_g	-	-	POW19010.1hypothetical protein PSHT_05149		Pst46S119_Gene_1309_g	-	secretome	POW04303.1hypothetical protein PSTT_10495		Pst78S84_Gene_13298_g	Yippee-Mis18	-	XP_003333014.1peptidylprolyl isomerase
Pst110S119_Gene_13380_g	DUF3129	secretome	KNE90323.1hypothetical protein PSTG_16227		Pst46S119_Gene_13090_g	-	-	XP_003329477.2dynein heavy chain 1, cytosolic		Pst78S84_Gene_13308_g	-	secretome	KNE90097.1hypothetical protein PSTG_16438
Pst110S119_Gene_13382_g	UcrQ	-	XP_003323679.1ubiquinol-cytochrome c reductase subunit 8		Pst46S119_Gene_13093_g	-	-	KNE93729.1hypothetical protein PSTG_12917		Pst78S84_Gene_13309_g	-	secretome	KNE90098.1hypothetical protein PSTG_16439
Pst110S119_Gene_13383_g	-	-	-		Pst46S119_Gene_1310_g	-	-	KNE88678.1hypothetical protein PSTG_17904, partial		Pst78S84_Gene_13313_g	-	secretome	KNE99764.1hypothetical protein PSTG_07051
Pst110S119_Gene_13384_g	-	secretome	POW08430.1hypothetical protein PSTT_07492		Pst46S119_Gene_13101_g	Helicase_C	-	POW12159.1hypothetical protein PSTT_04738		Pst78S84_Gene_13316_g	Ribosomal_S18	-	KNZ57863.1ribosomal protein S18
Pst110S119_Gene_13392_g	-	-	-		Pst46S119_Gene_13104_g	-	-	-		Pst78S84_Gene_13325_g	-	-	-
Pst110S119_Gene_13394_g	DSPc	-	AIC33777.1dual specificity phosphatase		Pst46S119_Gene_13107_g	-	-	KNF03971.1hypothetical protein PSTG_03054		Pst78S84_Gene_13331_g	-	-	KNE89497.1hypothetical protein PSTG_17046
Pst110S119_Gene_13395_g	-	secretome	KNE93003.1hypothetical protein PSTG_13639		Pst46S119_Gene_13110_g	-	-	KNE94159.1hypothetical protein PSTG_12489		Pst78S84_Gene_13334_g	ETC_C1_NDUFA5	-	KNE98985.1hypothetical protein PSTG_07829
Pst110S119_Gene_13397_g	-	-	AKE47414.1hypothetical protein TAANSRALLhA_1716E15.g00005		Pst46S119_Gene_13112_g	Mito_carr	-	ORY89157.1mitochondrial carrier domain-containing protein		Pst78S84_Gene_13336_g	-	-	KNF03712.1hypothetical protein, variant
Pst110S119_Gene_13398_g	-	-	POV94820.1hypothetical protein PSTT_16633		Pst46S119_Gene_13115_g	-	secretome	POW12368.1hypothetical protein PSHT_08117		Pst78S84_Gene_13338_g	-	-	POW19475.1hypothetical protein PSHT_04629
Pst110S119_Gene_13402_g	-	-	KNE92987.1hypothetical protein PSTG_13624		Pst46S119_Gene_13118_g	-	-	KNF02468.1hypothetical protein PSTG_04374		Pst78S84_Gene_13342_g	-	-	KNE92953.1hypothetical protein PSTG_13667
Pst110S119_Gene_13405_g	-	-	POW16509.1hypothetical protein PSTT_01343		Pst46S119_Gene_13121_g	-	-	POW04886.1hypothetical protein PSTT_10070		Pst78S84_Gene_13344_g	Cellulase	secretome	XP_007406809.1family 5 glycoside hydrolase
Pst110S119_Gene_13407_g	-	secretome	POW15723.1hypothetical protein PSTT_01888		Pst46S119_Gene_13125_g	-	-	KNE91060.1hypothetical protein PSTG_15499		Pst78S84_Gene_13361_g	-	secretome	KNZ52636.1putative signal peptide protein
Pst110S119_Gene_13409_g	-	-	KNE92980.1hypothetical protein PSTG_13617		Pst46S119_Gene_13132_g	-	-	KNE90831.1hypothetical protein PSTG_15745		Pst78S84_Gene_13367_g	-	secretome	KNF03236.1hypothetical protein PSTG_03500
Pst110S119_Gene_13412_g	-	-	POW10123.1hypothetical protein PSTT_06342		Pst46S119_Gene_13133_g	-	-	POW13626.1hypothetical protein PSTT_03534		Pst78S84_Gene_13376_g	-	-	KNE97878.1hypothetical protein PSTG_08901
Pst110S119_Gene_13415_g	-	-	KNF05909.1hypothetical protein PSTG_00901		Pst46S119_Gene_13136_g	-	secretome	POW20785.1hypothetical protein PSHT_03209, partial		Pst78S84_Gene_13384_g	-	-	POW17291.1hypothetical protein PSTT_00698
Pst110S119_Gene_13418_g	-	-	KNE96445.1hypothetical protein PSTG_10276		Pst46S119_Gene_13137_g	-	-	POW03553.1hypothetical protein PSHT_11656		Pst78S84_Gene_13389_g	-	-	POW09172.1hypothetical protein PSHT_09231
Pst110S119_Gene_13424_g	-	-	KNF00289.1hypothetical protein PSTG_06462		Pst46S119_Gene_13139_g	-	-	KNE94941.1hypothetical protein PSTG_11732		Pst78S84_Gene_13394_g	GMC_oxred_N	-	KNF02885.1hypothetical protein PSTG_03831
Pst110S119_Gene_13427_g	-	-	-		Pst46S119_Gene_13145_g	-	secretome	KNF06601.1hypothetical protein PSTG_00475		Pst78S84_Gene_13401_g	RRM_1	-	POW22549.1hypothetical protein PSHT_01239
Pst110S119_Gene_13430_g	OSCP	-	XP_003330586.1F-type H+-transporting ATPase oligomycin sensitivity conferral protein		Pst46S119_Gene_13147_g	-	-	KNE93373.1hypothetical protein PSTG_13195		Pst78S84_Gene_13402_g	-	-	KNE94655.1hypothetical protein PSTG_12017
Pst110S119_Gene_13438_g	-	-	POW00462.1hypothetical protein PSTT_13130		Pst46S119_Gene_13148_g	-	-	KNE99246.1hypothetical protein PSTG_07554		Pst78S84_Gene_13407_g	Glycos_transf_2	-	OAV92633.1dolichol-phosphate mannosyltransferase
Pst110S119_Gene_13439_g	-	-	KNE89670.1hypothetical protein PSTG_16867		Pst46S119_Gene_13149_g	-	secretome	KNF01602.1hypothetical protein PSTG_05034		Pst78S84_Gene_13409_g	UPF0183	-	POW23046.1hypothetical protein PSHT_00528
Pst110S119_Gene_13448_g	-	-	-		Pst46S119_Gene_1315_g	N_BRCA1_IG	-	KNE93258.1hypothetical protein PSTG_13370		Pst78S84_Gene_13415_g	-	-	KNF04738.1hypothetical protein PSTG_02220
Pst110S119_Gene_13449_g	Retrotrans_gag	-	XP_020211092.1uncharacterized protein LOC109795937		Pst46S119_Gene_1316_g	-	-	XP_003332938.140S ribosomal protein S27		Pst78S84_Gene_13417_g	Reprolysin_2	secretome	KNZ49619.1disintegrin-like metalloprotease
Pst110S119_Gene_13462_g	EFG_C	-	KNE94071.1elongation factor G, mitochondrial		Pst46S119_Gene_13163_g	-	secretome	-		Pst78S84_Gene_13419_g	-	secretome	KNZ60647.1secreted protein
Pst110S119_Gene_13465_g	-	-	-		Pst46S119_Gene_13171_g	Rax2	-	KNF04535.1hypothetical protein PSTG_02445		Pst78S84_Gene_13421_g	Clat_adaptor_s	-	XP_011389563.1putative AP-1 complex, subunit sigma1
Pst110S119_Gene_13470_g	-	-	POV98688.1hypothetical protein PSHT_13916		Pst46S119_Gene_13179_g	Chitin_synth_2	-	XP_007408764.1family 2 glycosyltransferase		Pst78S84_Gene_13430_g	-	-	KNZ47768.1uncharacterized protein VP01_6162g1, partial
Pst110S119_Gene_13471_g	-	-	KNE92044.1hypothetical protein PSTG_14577		Pst46S119_Gene_13184_g	-	-	POV95986.1hypothetical protein PSTT_15912		Pst78S84_Gene_13436_g	zf-RING_2	-	KNF05805.1hypothetical protein PSTG_01202
Pst110S119_Gene_13472_g	-	-	POW10701.1hypothetical protein PSTT_05918		Pst46S119_Gene_13196_g	-	-	KNF00817.1hypothetical protein PSTG_05952		Pst78S84_Gene_13440_g	-	secretome	KNF03691.1hypothetical protein PSTG_03212
Pst110S119_Gene_13478_g	AdoHcyase	-	EMD34798.1S-adenosyl-L-homocysteine hydrolase		Pst46S119_Gene_13199_g	UreD	-	EJD55574.1UreD-domain-containing protein		Pst78S84_Gene_13441_g	-	-	KNF03692.1hypothetical protein PSTG_03213
Pst110S119_Gene_13480_g	Glyco_hydro_47	-	KNE99003.1hypothetical protein PSTG_07654		Pst46S119_Gene_132_g	-	-	KNE91595.1hypothetical protein PSTG_14991		Pst78S84_Gene_13456_g	-	-	KNE93610.1hypothetical protein PSTG_13059
Pst110S119_Gene_13482_g	-	-	KNF05523.1hypothetical protein PSTG_01335		Pst46S119_Gene_13205_g	-	secretome	POV95112.1hypothetical protein PSTT_16453		Pst78S84_Gene_13457_g	-	-	POW11572.1hypothetical protein PSTT_05133
Pst110S119_Gene_13486_g	-	-	POW12725.1hypothetical protein PSTT_04396		Pst46S119_Gene_1321_g	-	-	POW22571.1hypothetical protein PSHT_01035		Pst78S84_Gene_1346_g	-	-	POW19315.1hypothetical protein PSHT_04778
Pst110S119_Gene_13502_g	-	-	KNF02819.1hypothetical protein PSTG_04104		Pst46S119_Gene_13213_g	-	-	XP_003324792.2alphaK I21		Pst78S84_Gene_13470_g	-	-	KNE98885.1hypothetical protein PSTG_07906
Pst110S119_Gene_13503_g	-	-	POW00110.1hypothetical protein PSHT_13234, partial		Pst46S119_Gene_13217_g	dCMP_cyt_deam_2	-	XP_003322275.2cytidine deaminase		Pst78S84_Gene_13476_g	-	-	KNF00332.1hypothetical protein PSTG_06505
Pst110S119_Gene_13505_g	-	-	KNE99178.1hypothetical protein PSTG_07489		Pst46S119_Gene_13219_g	-	-	-		Pst78S84_Gene_13490_g	-	-	POW21504.1hypothetical protein PSHT_02318
Pst110S119_Gene_13511_g	RRM_1	-	POV94511.1hypothetical protein PSHT_16167		Pst46S119_Gene_1322_g	-	-	KNF06581.1hypothetical protein PSTG_00454		Pst78S84_Gene_13500_g	-	-	KNF02434.1hypothetical protein PSTG_04340
Pst110S119_Gene_13513_g	-	secretome	POW10444.1hypothetical protein PSTT_06055		Pst46S119_Gene_13220_g	-	-	KNE91975.1hypothetical protein PSTG_14644		Pst78S84_Gene_13503_g	-	-	EMS53962.1Glucan endo-1,3-beta-glucosidase 5
Pst110S119_Gene_13520_g	-	secretome	KNE98540.1hypothetical protein PSTG_08279		Pst46S119_Gene_13223_g	-	-	KNE95801.1hypothetical protein PSTG_10861		Pst78S84_Gene_13507_g	Transposase_21	-	POV95567.1hypothetical protein PSHT_15608
Pst110S119_Gene_13523_g	PIP5K	-	KNF02545.1hypothetical protein PSTG_04141		Pst46S119_Gene_13225_g	-	-	KNE92939.1hypothetical protein PSTG_13653		Pst78S84_Gene_13510_g	-	-	POW11138.1hypothetical protein PSHT_08480
Pst110S119_Gene_1353_g	MitMem_reg	secretome	KNZ47665.1eukaryotic translation initiation factor 3 subunit F		Pst46S119_Gene_13232_g	-	-	POW19136.1hypothetical protein PSHT_05012		Pst78S84_Gene_13520_g	-	-	KNE92643.1hypothetical protein PSTG_13968
Pst110S119_Gene_13538_g	-	-	KNE91828.1hypothetical protein PSTG_14788		Pst46S119_Gene_13233_g	-	-	KNF06626.1hypothetical protein PSTG_00500		Pst78S84_Gene_13521_g	-	-	KRY02756.1hypothetical protein T12_5801
Pst110S119_Gene_13543_g	-	-	XP_003326819.2hypothetical protein PGTG_08356		Pst46S119_Gene_13235_g	-	-	KNF05177.1hypothetical protein PSTG_01804		Pst78S84_Gene_13523_g	-	-	KNE91944.1hypothetical protein PSTG_14657
Pst110S119_Gene_13553_g	Mito_carr	-	KNF06580.1hypothetical protein PSTG_00453		Pst46S119_Gene_1324_g	-	-	KNE96117.1hypothetical protein PSTG_10539		Pst78S84_Gene_13527_g	-	-	POW08076.1hypothetical protein PSHT_09716
Pst110S119_Gene_13554_g	-	-	AAN31788.1Putative polyprotein		Pst46S119_Gene_13240_g	-	secretome	KNE97599.1hypothetical protein PSTG_09148		Pst78S84_Gene_13542_g	zf-C3HC4_3	-	KNF04744.1hypothetical protein PSTG_02223
Pst110S119_Gene_13569_g	-	secretome	KNE89757.1hypothetical protein PSTG_16790		Pst46S119_Gene_13241_g	-	secretome	POW17636.1hypothetical protein PSTT_00471		Pst78S84_Gene_13547_g	Ribosomal_S8	-	XP_003328164.140S ribosomal protein S22
Pst110S119_Gene_13579_g	-	-	ABA94908.1retrotransposon protein, putative, Ty3-gypsy subclass		Pst46S119_Gene_13245_g	Sod_Cu	secretome	KNE91057.1copper/zinc superoxide dismutase		Pst78S84_Gene_13565_g	RNase_PH	-	-
Pst110S119_Gene_1358_g	-	-	-		Pst46S119_Gene_13246_g	-	-	POV94104.1hypothetical protein PSHT_16423		Pst78S84_Gene_13567_g	-	-	POW03724.1hypothetical protein PSTT_10875
Pst110S119_Gene_13586_g	-	-	-		Pst46S119_Gene_13258_g	DUF4219	-	KNE93190.1hypothetical protein PSTG_13441		Pst78S84_Gene_13569_g	-	-	POW03633.1hypothetical protein PSTT_10932
Pst110S119_Gene_136_g	-	-	-		Pst46S119_Gene_13261_g	-	secretome	-		Pst78S84_Gene_13573_g	-	-	-
Pst110S119_Gene_13613_g	-	-	KNE89467.1hypothetical protein PSTG_17071		Pst46S119_Gene_13269_g	-	-	KNE89468.1hypothetical protein PSTG_17072		Pst78S84_Gene_13574_g	-	-	POV97661.1hypothetical protein PSTT_14929
Pst110S119_Gene_13616_g	-	-	POW01702.1hypothetical protein PSTT_12290		Pst46S119_Gene_13277_g	-	-	KNF03445.1hypothetical protein PSTG_03385		Pst78S84_Gene_13578_g	-	-	KNE94523.1hypothetical protein PSTG_12169
Pst110S119_Gene_13632_g	-	-	KNE97621.1hypothetical protein PSTG_09170		Pst46S119_Gene_1328_g	-	-	KNE90482.1hypothetical protein PSTG_16100		Pst78S84_Gene_13582_g	NatB_MDM20	secretome	XP_007267917.1actin cytoskeleton organization protein
Pst110S119_Gene_13634_g	-	-	KNE95510.1hypothetical protein PSTG_11223		Pst46S119_Gene_13283_g	-	-	KNE88959.1hypothetical protein PSTG_17591		Pst78S84_Gene_13584_g	-	-	POW05802.1hypothetical protein PSHT_10633
Pst110S119_Gene_13635_g	-	-	XP_003329388.1hypothetical protein PGTG_10440		Pst46S119_Gene_13287_g	-	-	-		Pst78S84_Gene_13620_g	-	-	-
Pst110S119_Gene_13636_g	-	secretome	POV94284.1hypothetical protein PSHT_16307		Pst46S119_Gene_13290_g	-	secretome	KNF04909.1hypothetical protein PSTG_01967		Pst78S84_Gene_13627_g	-	-	KNE97590.1hypothetical protein PSTG_09138
Pst110S119_Gene_13639_g	Thioredoxin	-	KNE94348.1hypothetical protein PSTG_12250		Pst46S119_Gene_13292_g	UPF0113	-	KNF04907.160S ribosome subunit biogenesis protein nip7		Pst78S84_Gene_13629_g	-	-	KNF06401.1hypothetical protein PSTG_00284
Pst110S119_Gene_13640_g	-	-	POW02324.1hypothetical protein PSTT_11881		Pst46S119_Gene_13301_g	-	-	KNE95499.1hypothetical protein PSTG_11213		Pst78S84_Gene_1363_g	-	-	-
Pst110S119_Gene_13644_g	-	-	POW22897.1hypothetical protein PSHT_00747		Pst46S119_Gene_13308_g	tRNA-synt_2	secretome	KNZ56272.1asparagine--tRNA ligase		Pst78S84_Gene_13631_g	-	-	KNE95496.1hypothetical protein PSTG_11208
Pst110S119_Gene_13650_g	-	-	KNF05319.1hypothetical protein PSTG_01533		Pst46S119_Gene_1331_g	-	-	EMS49862.1hypothetical protein TRIUR3_28546		Pst78S84_Gene_13635_g	EVE	-	KNE94796.1hypothetical protein PSTG_11888
Pst110S119_Gene_13651_g	-	-	-		Pst46S119_Gene_13312_g	SAC3_GANP	-	KNF01223.1hypothetical protein PSTG_05580		Pst78S84_Gene_13641_g	-	secretome	POW10383.1hypothetical protein PSHT_08807
Pst110S119_Gene_13652_g	Retrotran_gag_2	-	EMS51979.1LRR receptor-like serine/threonine-protein kinase ERECTA		Pst46S119_Gene_13315_g	Glyco_hydro_47	secretome	KNF04461.1hypothetical protein PSTG_02376		Pst78S84_Gene_13642_g	-	-	KNE95518.1hypothetical protein PSTG_11124
Pst110S119_Gene_13654_g	Guanylate_kin	-	KNE98577.1guanylate kinase		Pst46S119_Gene_13318_g	-	-	POV94570.1hypothetical protein PSHT_16135		Pst78S84_Gene_13647_g	Ribonuc_P_40	-	KNF02901.1hypothetical protein PSTG_03849
Pst110S119_Gene_13661_g	-	-	EMS48902.1DEAD-box ATP-dependent RNA helicase 40		Pst46S119_Gene_1332_g	Longin	-	KNE90485.1synaptobrevin like YKT6		Pst78S84_Gene_13666_g	-	-	POW20758.1hypothetical protein PSHT_03172
Pst110S119_Gene_13663_g	Yae1_N	-	KNF04267.1hypothetical protein PSTG_02611		Pst46S119_Gene_13320_g	-	-	KNE93124.1hypothetical protein PSTG_13513		Pst78S84_Gene_1367_g	-	secretome	POW15940.1hypothetical protein PSTT_01746
Pst110S119_Gene_13667_g	-	-	KNE89240.1hypothetical protein PSTG_17302		Pst46S119_Gene_13330_g	-	-	XP_003321789.2atypical/PIKK/FRAP protein kinase		Pst78S84_Gene_13675_g	-	secretome	KNE97448.1hypothetical protein PSTG_09282
Pst110S119_Gene_13669_g	-	-	POW18470.1hypothetical protein PSHT_05787		Pst46S119_Gene_13332_g	-	-	POW12862.1hypothetical protein PSTT_04097		Pst78S84_Gene_13677_g	-	-	KNE99118.1hypothetical protein PSTG_07597
Pst110S119_Gene_13672_g	-	-	KNF02073.1hypothetical protein PSTG_04571		Pst46S119_Gene_13338_g	SMC_N	-	KNZ49141.1structural maintenance of chromosomes protein		Pst78S84_Gene_13680_g	-	-	POW11951.1hypothetical protein PSHT_08244, partial
Pst110S119_Gene_13677_g	-	-	KIK95139.1glycoside hydrolase family 125 protein		Pst46S119_Gene_13341_g	-	-	KNZ60064.1vesicle-fusing ATPase		Pst78S84_Gene_13686_g	-	-	KNE90463.1hypothetical protein PSTG_16082
Pst110S119_Gene_13683_g	-	-	EMS65378.1Receptor-like protein 12		Pst46S119_Gene_13344_g	-	-	POW22529.1hypothetical protein PSHT_01186		Pst78S84_Gene_13693_g	-	-	POV95458.1hypothetical protein PSHT_15658
Pst110S119_Gene_13684_g	-	-	OAV94980.1hypothetical protein PTTG_06211		Pst46S119_Gene_13351_g	-	-	KNE92950.1hypothetical protein PSTG_13664		Pst78S84_Gene_13695_g	-	-	KNF00826.1hypothetical protein PSTG_05959
Pst110S119_Gene_13686_g	-	-	-		Pst46S119_Gene_13353_g	-	-	KNE96452.1hypothetical protein PSTG_10284		Pst78S84_Gene_13702_g	Biotin_carb_N	-	KNE94611.1pyruvate carboxylase
Pst110S119_Gene_13690_g	-	-	KNF06442.1hypothetical protein PSTG_00325		Pst46S119_Gene_13356_g	-	secretome	KNE95361.1hypothetical protein PSTG_11345		Pst78S84_Gene_13703_g	-	secretome	POW03930.1hypothetical protein PSTT_10741
Pst110S119_Gene_13714_g	-	secretome	KNE94313.1hypothetical protein PSTG_12338		Pst46S119_Gene_13361_g	-	-	-		Pst78S84_Gene_13704_g	Pkinase	-	KNF00681.1CAMK/CAMKL/KIN4 protein kinase
Pst110S119_Gene_13715_g	-	secretome	KNE94312.1hypothetical protein PSTG_12337		Pst46S119_Gene_13363_g	Mito_carr	secretome	POW07487.1hypothetical protein PSTT_08244		Pst78S84_Gene_13727_g	-	-	KNE95586.1hypothetical protein PSTG_11076
Pst110S119_Gene_13717_g	-	-	EMS59853.1hypothetical protein TRIUR3_10817		Pst46S119_Gene_13370_g	Myosin_head	secretome	XP_003322946.2hypothetical protein PGTG_04483		Pst78S84_Gene_13736_g	-	secretome	KNF02366.1hypothetical protein PSTG_04274
Pst110S119_Gene_13718_g	-	-	KNE97988.1hypothetical protein PSTG_08663		Pst46S119_Gene_13376_g	-	-	KNE90177.1hypothetical protein PSTG_16361		Pst78S84_Gene_13749_g	TFIIS_C	-	KNF04725.1DNA-directed RNA polymerase III subunit C11
Pst110S119_Gene_13719_g	Pro_isomerase	-	XP_003335895.2peptidyl-prolyl cis-trans isomerase-like 3		Pst46S119_Gene_13381_g	-	-	KUM48003.1hypothetical protein ABT39_MTgene4998 (mitochondrion)		Pst78S84_Gene_13757_g	NMO	-	KNZ59216.1enoyl-acyl-carrier proteinreductase
Pst110S119_Gene_13721_g	-	-	EMS47627.1Branched-chain-amino-acid aminotransferase-like protein 3, chloroplastic		Pst46S119_Gene_13382_g	-	-	KNF02155.1hypothetical protein PSTG_04652		Pst78S84_Gene_1376_g	-	secretome	KNF02451.1hypothetical protein PSTG_04357
Pst110S119_Gene_13726_g	-	secretome	KNF01795.1hypothetical protein PSTG_04915		Pst46S119_Gene_13384_g	-	-	KNF03210.1hypothetical protein PSTG_03475		Pst78S84_Gene_1379_g	-	-	POW23074.1hypothetical protein PSHT_00590
Pst110S119_Gene_13728_g	-	-	KNF01797.1hypothetical protein PSTG_04917		Pst46S119_Gene_13402_g	-	-	KNE93398.1hypothetical protein PSTG_13222		Pst78S84_Gene_1380_g	-	-	KNF02451.1hypothetical protein PSTG_04357
Pst110S119_Gene_1379_g	-	-	KNE95033.1hypothetical protein PSTG_11630		Pst46S119_Gene_13404_g	LIM	-	KNE95490.1hypothetical protein PSTG_11202		Pst78S84_Gene_1384_g	-	secretome	POW04534.1hypothetical protein PSTT_10284
Pst110S119_Gene_1398_g	WW	-	POW03730.1hypothetical protein PSTT_10898		Pst46S119_Gene_13407_g	-	-	KNF00040.1hypothetical protein PSTG_06664		Pst78S84_Gene_1392_g	-	-	KNF01863.1hypothetical protein PSTG_04982
Pst110S119_Gene_1399_g	-	-	POW22044.1hypothetical protein PSHT_01756		Pst46S119_Gene_13409_g	-	secretome	KNE91086.1hypothetical protein PSTG_15482		Pst78S84_Gene_1399_g	-	-	POW17285.1hypothetical protein PSTT_00696
Pst110S119_Gene_1426_g	-	secretome	POW08522.1hypothetical protein PSTT_07466, partial		Pst46S119_Gene_13415_g	-	-	KNE89223.1hypothetical protein PSTG_17320		Pst78S84_Gene_14_g	-	-	-
Pst110S119_Gene_143_g	-	-	KNE89631.1hypothetical protein PSTG_16915, partial		Pst46S119_Gene_13417_g	-	-	KNE90719.1hypothetical protein PSTG_15825		Pst78S84_Gene_1405_g	-	-	OAV96276.1heat shock protein HSS1
Pst110S119_Gene_1443_g	-	-	KNF02265.1hypothetical protein PSTG_04474		Pst46S119_Gene_13422_g	-	-	-		Pst78S84_Gene_141_g	-	-	KNF03729.1hypothetical protein PSTG_03252
Pst110S119_Gene_1445_g	-	secretome	-		Pst46S119_Gene_13426_g	-	-	POV97007.1hypothetical protein PSTT_15312, partial		Pst78S84_Gene_1412_g	DUF3421	-	XP_007404857.1carbohydrate-binding module family 12
Pst110S119_Gene_146_g	-	-	KNE96834.1hypothetical protein PSTG_09819		Pst46S119_Gene_13430_g	Acyl-CoA_dh_N	-	POW05641.1hypothetical protein PSTT_09579		Pst78S84_Gene_1414_g	ABC_tran	-	KNE99324.1ABC transporter E family member 2
Pst110S119_Gene_1462_g	-	-	-		Pst46S119_Gene_13435_g	-	-	KNE98940.1hypothetical protein PSTG_07785		Pst78S84_Gene_1444_g	FAA_hydrolase	-	POW07545.1hypothetical protein PSTT_08208
Pst110S119_Gene_1466_g	-	-	PLW50652.1hypothetical protein PCASD_00753		Pst46S119_Gene_13436_g	-	-	KNE97557.1hypothetical protein PSTG_09108		Pst78S84_Gene_1456_g	-	-	KNE89963.1SCY1 protein kinase
Pst110S119_Gene_1469_g	-	-	KNE89613.1hypothetical protein PSTG_16929		Pst46S119_Gene_13437_g	-	-	KNE91999.1hypothetical protein PSTG_14590		Pst78S84_Gene_1458_g	-	secretome	KNE93382.1hypothetical protein PSTG_13204
Pst110S119_Gene_148_g	-	-	KNE98096.1hypothetical protein PSTG_08558		Pst46S119_Gene_13438_g	-	-	KNE98885.1hypothetical protein PSTG_07906		Pst78S84_Gene_1460_g	-	secretome	KNE93380.1hypothetical protein PSTG_13202
Pst110S119_Gene_1481_g	-	secretome	KNE95268.1hypothetical protein PSTG_11440		Pst46S119_Gene_13444_g	-	-	KNF05407.1hypothetical protein PSTG_01622		Pst78S84_Gene_1461_g	Hpt	-	KFH73290.1osomolarity two-component system, phosphorelay intermediate protein YPD1
Pst110S119_Gene_1487_g	Acetyltransf_1	-	KNF00150.1hypothetical protein PSTG_06560		Pst46S119_Gene_13452_g	rve	-	WP_102063841.1IS21 family transposase		Pst78S84_Gene_1468_g	Ribosomal_L18_c	-	KNF01009.160S ribosomal protein L5
Pst110S119_Gene_1489_g	VMA21	-	KNF00152.1hypothetical protein PSTG_06562		Pst46S119_Gene_13456_g	OTCace_N	-	KNE95762.1ornithine carbamoyltransferase		Pst78S84_Gene_1473_g	-	secretome	KNE92191.1hypothetical protein PSTG_14426
Pst110S119_Gene_1495_g	-	-	KNE96520.1hypothetical protein PSTG_10226		Pst46S119_Gene_13459_g	-	-	KNE90763.1hypothetical protein PSTG_15805, partial		Pst78S84_Gene_1512_g	-	secretome	KNE99628.1hypothetical protein PSTG_07121
Pst110S119_Gene_1497_g	ETC_C1_NDUFA5	-	KNE98985.1hypothetical protein PSTG_07829		Pst46S119_Gene_13460_g	-	-	POW02744.1hypothetical protein PSHT_11980		Pst78S84_Gene_1514_g	-	-	KNF04060.1hypothetical protein PSTG_02767
Pst110S119_Gene_1499_g	DPBB_1	-	KNF06611.1hypothetical protein PSTG_00485		Pst46S119_Gene_13466_g	-	secretome	KNE90008.1hypothetical protein PSTG_16526		Pst78S84_Gene_1519_g	HIT	-	POW18943.1hypothetical protein PSHT_05196
Pst110S119_Gene_1502_g	-	-	POW19271.1hypothetical protein PSHT_04828		Pst46S119_Gene_13478_g	-	-	KNF06778.1hypothetical protein PSTG_00093		Pst78S84_Gene_1522_g	-	-	KNF06878.1hypothetical protein PSTG_00195
Pst110S119_Gene_1538_g	-	secretome	KNE96081.1hypothetical protein PSTG_10653		Pst46S119_Gene_13483_g	-	-	KNE92278.1hypothetical protein PSTG_14301		Pst78S84_Gene_1524_g	-	-	XP_003890827.1DnaJ subfamily C member 19
Pst110S119_Gene_1539_g	-	secretome	POW05741.1hypothetical protein PSHT_10658		Pst46S119_Gene_13484_g	Proteasome	-	XP_003330811.220S proteasome subunit beta 6		Pst78S84_Gene_1527_g	-	-	KNE89945.1hypothetical protein PSTG_16590
Pst110S119_Gene_1542_g	VIT1	-	KNE92821.1hypothetical protein PSTG_13803		Pst46S119_Gene_13489_g	Pkinase	-	KNF03476.1CMGC/CDK/CDK7 protein kinase		Pst78S84_Gene_1537_g	-	-	-
Pst110S119_Gene_1543_g	-	-	XP_003890827.1DnaJ subfamily C member 19		Pst46S119_Gene_13492_g	-	secretome	KNE89521.1hypothetical protein PSTG_17020		Pst78S84_Gene_1541_g	-	-	KNF02100.1hypothetical protein PSTG_04598
Pst110S119_Gene_1546_g	-	-	KNF02528.1hypothetical protein PSTG_04433		Pst46S119_Gene_13494_g	-	-	XP_003321791.2dynactin 4		Pst78S84_Gene_1548_g	-	-	KNE90366.1hypothetical protein PSTG_16189
Pst110S119_Gene_1547_g	-	-	KNF02528.1hypothetical protein PSTG_04433		Pst46S119_Gene_13497_g	-	-	XP_003652531.1S-adenosylmethionine-dependent methyltransferase superfamily domain-containing protein THITE_2114134		Pst78S84_Gene_1551_g	OSCP	-	XP_003330586.1F-type H+-transporting ATPase oligomycin sensitivity conferral protein
Pst110S119_Gene_1561_g	-	secretome	KNF00577.1hypothetical protein PSTG_06270		Pst46S119_Gene_1350_g	-	secretome	KNE89561.1hypothetical protein PSTG_16974		Pst78S84_Gene_1577_g	-	-	-
Pst110S119_Gene_1562_g	-	secretome	POW15438.1hypothetical protein PSHT_07119		Pst46S119_Gene_13500_g	-	-	KNF01208.1hypothetical protein PSTG_05564		Pst78S84_Gene_1578_g	-	-	-
Pst110S119_Gene_157_g	Thymidylat_synt	-	KNF04179.1thymidylate synthase		Pst46S119_Gene_13502_g	MT	-	XP_009267696.1Cytoplasmic dynein 1 heavy chain 1		Pst78S84_Gene_1590_g	Sod_Cu	secretome	KNE96398.1copper/zinc superoxide dismutase
Pst110S119_Gene_159_g	Fe-S_biosyn	-	KNF06854.1hypothetical protein PSTG_00169		Pst46S119_Gene_13513_g	-	-	-		Pst78S84_Gene_1598_g	-	-	KNF03561.1hypothetical protein PSTG_03087
Pst110S119_Gene_1595_g	Med31	-	POW12442.1hypothetical protein PSTT_04506		Pst46S119_Gene_13519_g	-	-	KNE94962.1hypothetical protein PSTG_11660		Pst78S84_Gene_1606_g	SPC25	-	KNF06453.1hypothetical protein PSTG_00333
Pst110S119_Gene_1599_g	-	-	KNF01097.1hypothetical protein PSTG_05726		Pst46S119_Gene_1352_g	-	-	KNF01669.1hypothetical protein PSTG_05100		Pst78S84_Gene_1612_g	-	-	KNE99500.1hypothetical protein PSTG_07217
Pst110S119_Gene_160_g	-	-	KNF00723.1hypothetical protein PSTG_06137		Pst46S119_Gene_13520_g	-	-	-		Pst78S84_Gene_1617_g	-	secretome	KNF05948.1hypothetical protein PSTG_00940
Pst110S119_Gene_1601_g	Sad1_UNC	secretome	KNF04391.1hypothetical protein PSTG_02307		Pst46S119_Gene_13528_g	-	-	KNF00862.1hypothetical protein PSTG_05997		Pst78S84_Gene_1625_g	-	secretome	POV96214.1hypothetical protein PSHT_15246
Pst110S119_Gene_1608_g	-	-	KNE95801.1hypothetical protein PSTG_10861		Pst46S119_Gene_13531_g	-	secretome	KNE89391.1hypothetical protein PSTG_17150		Pst78S84_Gene_1631_g	-	-	KNE96710.1hypothetical protein PSTG_09981
Pst110S119_Gene_1614_g	Glutaredoxin	-	POV96795.1hypothetical protein PSTT_15433		Pst46S119_Gene_13533_g	-	-	POV99793.1hypothetical protein PSTT_13585		Pst78S84_Gene_1633_g	OPA3	-	KXN91927.1OPA3-like protein
Pst110S119_Gene_1617_g	DSPc	-	POW09542.1hypothetical protein PSTT_06772		Pst46S119_Gene_13536_g	-	-	KNE89522.1hypothetical protein PSTG_17021		Pst78S84_Gene_1650_g	-	secretome	KNE94866.1hypothetical protein PSTG_11770
Pst110S119_Gene_1628_g	-	-	POW17315.1hypothetical protein PSTT_00614		Pst46S119_Gene_13538_g	BPL_LplA_LipB	-	POW01967.1hypothetical protein PSTT_12115, partial		Pst78S84_Gene_1651_g	-	-	POW10252.1hypothetical protein PSHT_08816
Pst110S119_Gene_1635_g	-	-	POW17790.1hypothetical protein PSHT_06239		Pst46S119_Gene_13543_g	-	-	-		Pst78S84_Gene_1669_g	-	-	KNE94941.1hypothetical protein PSTG_11732
Pst110S119_Gene_1637_g	-	-	KNE94254.1hypothetical protein PSTG_12386		Pst46S119_Gene_13549_g	Nup192	-	POV98017.1hypothetical protein PSTT_14710, partial		Pst78S84_Gene_1676_g	-	secretome	POW11347.1hypothetical protein PSTT_05356, partial
Pst110S119_Gene_1638_g	-	-	KNE94255.1hypothetical protein PSTG_12387		Pst46S119_Gene_13551_g	-	-	POW18339.1hypothetical protein PSHT_05934		Pst78S84_Gene_1678_g	-	-	KNF02099.1hypothetical protein PSTG_04597
Pst110S119_Gene_164_g	-	-	POW08456.1hypothetical protein PSTT_07545		Pst46S119_Gene_13554_g	-	-	KNE94255.1hypothetical protein PSTG_12387		Pst78S84_Gene_1684_g	-	-	KNF02038.1hypothetical protein PSTG_04858
Pst110S119_Gene_1656_g	-	secretome	KNF00009.1hypothetical protein PSTG_06864		Pst46S119_Gene_13555_g	-	-	POW22494.1hypothetical protein PSHT_01226		Pst78S84_Gene_1693_g	Ras	-	KNE95594.1Ras-like C3 botulinum toxin substrate 1
Pst110S119_Gene_1659_g	TF_Zn_Ribbon	-	KNF00816.1hypothetical protein PSTG_05951		Pst46S119_Gene_13557_g	Ribosomal_L11_N	-	KNE98070.160S ribosomal protein L12		Pst78S84_Gene_17_g	-	secretome	KNE91588.1hypothetical protein PSTG_14984
Pst110S119_Gene_1665_g	-	-	POW23102.1hypothetical protein PSHT_00637		Pst46S119_Gene_13559_g	-	secretome	KNF00146.1hypothetical protein PSTG_06556		Pst78S84_Gene_1713_g	Yae1_N	-	KNF04267.1hypothetical protein PSTG_02611
Pst110S119_Gene_1675_g	-	-	KNF04702.1hypothetical protein PSTG_02186		Pst46S119_Gene_13561_g	-	-	KNF04000.1hypothetical protein PSTG_02709		Pst78S84_Gene_1716_g	Synaptobrevin	-	KNE94535.1vesicle-associated membrane protein 4
Pst110S119_Gene_1677_g	-	-	POW21706.1hypothetical protein PSHT_02022, partial		Pst46S119_Gene_13567_g	-	-	KNE90295.1hypothetical protein PSTG_16250		Pst78S84_Gene_1735_g	PLA2_B	secretome	KNF01510.1hypothetical protein PSTG_05290
Pst110S119_Gene_1703_g	Pro_isomerase	secretome	XP_003326815.2peptidyl-prolyl cis-trans isomerase B (cyclophilin B)		Pst46S119_Gene_13569_g	-	-	POW17639.1hypothetical protein PSTT_00479		Pst78S84_Gene_1736_g	PLA2_B	-	KNF01510.1hypothetical protein PSTG_05290
Pst110S119_Gene_1705_g	dCMP_cyt_deam_1	-	OCH93415.1cytidine deaminase-like protein		Pst46S119_Gene_13576_g	-	-	KNF02760.1hypothetical protein PSTG_04046		Pst78S84_Gene_1737_g	-	secretome	POW17521.1hypothetical protein PSTT_00393, partial
Pst110S119_Gene_1707_g	-	-	KNF03358.1hypothetical protein PSTG_03301		Pst46S119_Gene_13580_g	Med18	-	KNF01756.1hypothetical protein PSTG_05180		Pst78S84_Gene_1741_g	-	-	KNE92737.1hypothetical protein PSTG_13868
Pst110S119_Gene_171_g	MAPEG	-	KNE95388.1hypothetical protein PSTG_11241		Pst46S119_Gene_13582_g	-	-	POW19495.1hypothetical protein PSHT_04610		Pst78S84_Gene_1743_g	-	-	KNE89872.1hypothetical protein PSTG_16658
Pst110S119_Gene_172_g	-	secretome	KNF02451.1hypothetical protein PSTG_04357		Pst46S119_Gene_13583_g	ATP-synt_ab	-	ACP51884.1ATP synthase CF1 alpha subunit (chloroplast)		Pst78S84_Gene_1745_g	-	-	KNE89874.1hypothetical protein PSTG_16660
Pst110S119_Gene_1720_g	-	secretome	KNE93697.1hypothetical protein PSTG_12978		Pst46S119_Gene_13620_g	-	-	KNE94023.1hypothetical protein PSTG_12599		Pst78S84_Gene_1747_g	-	-	-
Pst110S119_Gene_1721_g	-	secretome	KNE93698.1hypothetical protein PSTG_12979		Pst46S119_Gene_13621_g	COX6A	-	KWU42692.1mitochondrial cytochrome c oxidase subunit VIa		Pst78S84_Gene_1753_g	Glyco_hydro_47	-	KNF04461.1hypothetical protein PSTG_02376
Pst110S119_Gene_1727_g	-	-	-		Pst46S119_Gene_13625_g	-	-	KNF05214.1hypothetical protein PSTG_01838		Pst78S84_Gene_1754_g	-	-	KNZ50260.1NADH dehydrogenase
Pst110S119_Gene_1732_g	-	-	KNE95885.1hypothetical protein PSTG_10802		Pst46S119_Gene_13633_g	-	-	-		Pst78S84_Gene_1765_g	MTP18	-	KNF04680.1hypothetical protein PSTG_02166
Pst110S119_Gene_1737_g	E1_DerP2_DerF2	secretome	KNE95361.1hypothetical protein PSTG_11345		Pst46S119_Gene_13637_g	Chitin_synth_2	-	XP_007408764.1family 2 glycosyltransferase		Pst78S84_Gene_1768_g	-	-	POW14499.1hypothetical protein PSTT_02942
Pst110S119_Gene_1738_g	-	-	KNE92305.1hypothetical protein PSTG_14265		Pst46S119_Gene_13639_g	-	-	POW01780.1hypothetical protein PSTT_12258		Pst78S84_Gene_1769_g	-	-	POW00526.1hypothetical protein PSTT_13080
Pst110S119_Gene_1743_g	AhpC-TSA	-	KNF05759.1peroxiredoxin (alkyl hydroperoxide reductase subunit C)		Pst46S119_Gene_13645_g	-	-	-		Pst78S84_Gene_1772_g	-	secretome	-
Pst110S119_Gene_1756_g	-	-	KNF06351.1hypothetical protein PSTG_00237		Pst46S119_Gene_13646_g	-	-	KNE92900.1hypothetical protein PSTG_13689		Pst78S84_Gene_1773_g	-	-	KNF05933.1hypothetical protein PSTG_00926
Pst110S119_Gene_1758_g	-	-	POW15879.1hypothetical protein PSTT_01754		Pst46S119_Gene_13652_g	-	-	KNE91828.1hypothetical protein PSTG_14788		Pst78S84_Gene_1776_g	-	-	KNE88945.1hypothetical protein PSTG_17602, partial
Pst110S119_Gene_176_g	Ank_2	-	POW08168.1hypothetical protein PSHT_09652		Pst46S119_Gene_13658_g	Cnd1	-	KNF02061.1hypothetical protein PSTG_04879		Pst78S84_Gene_1796_g	Glutaredoxin	-	XP_003320821.1monothiol glutaredoxin
Pst110S119_Gene_1774_g	-	-	EJD41268.1GCD14-domain-containing protein		Pst46S119_Gene_13661_g	DUF202	-	KNE94602.1hypothetical protein PSTG_12065		Pst78S84_Gene_18_g	-	secretome	KNE91589.1hypothetical protein PSTG_14985
Pst110S119_Gene_179_g	-	secretome	KNE97739.1hypothetical protein PSTG_08958		Pst46S119_Gene_13665_g	-	-	KNZ63053.1DNA-directed RNA polymerase subunit		Pst78S84_Gene_1800_g	-	-	POW10140.1hypothetical protein PSHT_08867
Pst110S119_Gene_1794_g	-	-	POW17670.1hypothetical protein PSTT_00513		Pst46S119_Gene_13669_g	-	secretome	KNE93484.1hypothetical protein PSTG_13114		Pst78S84_Gene_1815_g	-	-	KNF00013.120S proteasome subunit beta 1
Pst110S119_Gene_1795_g	-	-	POW17667.1hypothetical protein PSTT_00514, partial		Pst46S119_Gene_13673_g	-	-	KNF04702.1hypothetical protein PSTG_02186		Pst78S84_Gene_1823_g	-	-	POW02310.1hypothetical protein PSTT_11867
Pst110S119_Gene_1800_g	-	-	POW11750.1hypothetical protein PSTT_05053		Pst46S119_Gene_13675_g	-	-	KNF04700.1hypothetical protein PSTG_02184		Pst78S84_Gene_1828_g	-	-	KNE92159.1hypothetical protein PSTG_14451
Pst110S119_Gene_1801_g	-	secretome	POW07043.1hypothetical protein PSTT_08580		Pst46S119_Gene_13677_g	-	-	POV97337.1hypothetical protein PSHT_14636		Pst78S84_Gene_1832_g	-	secretome	KNE90660.1hypothetical protein PSTG_15921
Pst110S119_Gene_1811_g	-	-	POV94309.1hypothetical protein PSTT_16919		Pst46S119_Gene_1368_g	DPBB_1	secretome	KNE91572.1hypothetical protein PSTG_15024		Pst78S84_Gene_1833_g	-	secretome	KNE90661.1hypothetical protein PSTG_15922
Pst110S119_Gene_1813_g	-	secretome	KNF06485.1hypothetical protein PSTG_00361		Pst46S119_Gene_13680_g	-	-	KNE93328.1hypothetical protein PSTG_13270		Pst78S84_Gene_1834_g	-	secretome	KNE90662.1hypothetical protein PSTG_15923
Pst110S119_Gene_1814_g	-	secretome	POW08985.1hypothetical protein PSTT_07155, partial		Pst46S119_Gene_13684_g	Dynein_heavy	-	KNF04031.1dynein heavy chain 1, cytosolic		Pst78S84_Gene_1836_g	-	-	KNZ52634.1replication factor C subunit 3/5
Pst110S119_Gene_182_g	HATPase_c	-	KNE97742.1hypothetical protein PSTG_08961		Pst46S119_Gene_13695_g	-	-	KNE94669.1hypothetical protein PSTG_12031		Pst78S84_Gene_1838_g	DEAD	-	POW18339.1hypothetical protein PSHT_05934
Pst110S119_Gene_1829_g	-	-	POV98319.1hypothetical protein PSTT_14504		Pst46S119_Gene_13696_g	Ras	-	KNZ49651.1mitochondrial Rho GTPase		Pst78S84_Gene_1844_g	Spt4	-	KDE07939.1transcription elongation factor SPT4
Pst110S119_Gene_1841_g	-	-	KNF03266.1hypothetical protein PSTG_03531		Pst46S119_Gene_13698_g	Ribosomal_S21e	-	KNF02519.140S ribosomal protein S21		Pst78S84_Gene_1853_g	-	-	KNE90151.1hypothetical protein PSTG_16400
Pst110S119_Gene_1845_g	Sen15	-	KNE96781.1hypothetical protein PSTG_09917		Pst46S119_Gene_13705_g	ALS_ss_C	-	KNZ55949.1acetolactate synthase, small subunit		Pst78S84_Gene_1858_g	Acyltransferase	-	KNE97795.1hypothetical protein PSTG_09014
Pst110S119_Gene_1853_g	-	-	KNF06703.1hypothetical protein PSTG_00019		Pst46S119_Gene_1371_g	NAD_binding_6	-	KNZ51822.1NADPH oxidase		Pst78S84_Gene_1861_g	-	-	KNE91285.1hypothetical protein PSTG_15308
Pst110S119_Gene_1856_g	G-alpha	-	XP_003888857.1guanine nucleotide binding protein (G protein), alpha, variant		Pst46S119_Gene_13727_g	Pribosyltran_N	-	KNE97070.1ribose-phosphate pyrophosphokinase		Pst78S84_Gene_1865_g	-	-	POV98046.1hypothetical protein PSTT_14680
Pst110S119_Gene_1885_g	-	secretome	KNF06207.1hypothetical protein PSTG_00715		Pst46S119_Gene_13728_g	Pribosyl_synth	-	KNE97070.1ribose-phosphate pyrophosphokinase		Pst78S84_Gene_1866_g	-	secretome	POW04091.1hypothetical protein PSTT_10617
Pst110S119_Gene_1895_g	Sod_Cu	secretome	KNE96398.1copper/zinc superoxide dismutase		Pst46S119_Gene_13729_g	Ribul_P_3_epim	-	KNE95934.1ribulose-phosphate 3-epimerase		Pst78S84_Gene_1868_g	DnaJ	-	KNE91719.1hypothetical protein PSTG_14877
Pst110S119_Gene_1897_g	AhpC-TSA_2	-	KNE95287.1hypothetical protein PSTG_11372		Pst46S119_Gene_13733_g	-	-	-		Pst78S84_Gene_1877_g	-	-	POW12716.1hypothetical protein PSTT_04403
Pst110S119_Gene_1899_g	Sod_Cu	secretome	KNE95285.1copper/zinc superoxide dismutase		Pst46S119_Gene_13736_g	-	-	-		Pst78S84_Gene_1878_g	ATP-synt_E	-	KNF00341.1triosephosphate isomerase
Pst110S119_Gene_190_g	Synaptobrevin	-	KNE94535.1vesicle-associated membrane protein 4		Pst46S119_Gene_13740_g	Amidohydro_1	-	XP_003337668.2urease gamma subunit		Pst78S84_Gene_1889_g	-	secretome	KNE92855.1hypothetical protein PSTG_13765
Pst110S119_Gene_1900_g	Sod_Cu	secretome	KNE95284.1copper/zinc superoxide dismutase		Pst46S119_Gene_13752_g	-	-	KNE95248.1hypothetical protein PSTG_11419		Pst78S84_Gene_1906_g	-	-	KNF04174.1hypothetical protein PSTG_02525
Pst110S119_Gene_1902_g	Sod_Cu	secretome	KNE95281.1copper/zinc superoxide dismutase		Pst46S119_Gene_13753_g	-	-	KNE89338.1hypothetical protein PSTG_17203		Pst78S84_Gene_1908_g	-	-	KNF04176.1hypothetical protein PSTG_02527
Pst110S119_Gene_1913_g	-	secretome	POW20367.1hypothetical protein PSHT_03554		Pst46S119_Gene_13760_g	Cu-oxidase_2	-	KNE97207.1hypothetical protein PSTG_09469		Pst78S84_Gene_1911_g	-	-	KNE92208.1hypothetical protein PSTG_14378
Pst110S119_Gene_1923_g	-	secretome	POW17992.1hypothetical protein PSTT_00215		Pst46S119_Gene_13769_g	-	-	POW02052.1hypothetical protein PSHT_12287, partial		Pst78S84_Gene_1912_g	FLILHELTA	-	KNE92207.1hypothetical protein PSTG_14377
Pst110S119_Gene_1937_g	-	-	KNF01108.1hypothetical protein PSTG_05737		Pst46S119_Gene_13770_g	-	secretome	KNE97133.1hypothetical protein PSTG_09560		Pst78S84_Gene_192_g	-	-	POV97432.1hypothetical protein PSHT_14576
Pst110S119_Gene_1945_g	Ank_2	-	KNF00532.1hypothetical protein PSTG_06224		Pst46S119_Gene_13775_g	RVP_2	-	ABA98260.1retrotransposon protein, putative, Ty3-gypsy subclass		Pst78S84_Gene_1926_g	Thioredoxin	secretome	KNE95677.1hypothetical protein PSTG_11043
Pst110S119_Gene_195_g	SecE	-	KNZ57383.1protein translocase SEC61 complex gamma subunit, archaeal and eukaryotic		Pst46S119_Gene_13779_g	-	-	POW07622.1hypothetical protein PSHT_09863		Pst78S84_Gene_1928_g	-	-	POW14498.1hypothetical protein PSTT_02943
Pst110S119_Gene_1951_g	-	-	POV98006.1hypothetical protein PSHT_14266		Pst46S119_Gene_13787_g	-	-	KNF00520.1hypothetical protein PSTG_06212		Pst78S84_Gene_1931_g	-	-	-
Pst110S119_Gene_1957_g	-	-	KNE94726.1hypothetical protein PSTG_11913		Pst46S119_Gene_13801_g	-	-	-		Pst78S84_Gene_1938_g	-	-	-
Pst110S119_Gene_197_g	Fer4_7	-	XP_003328596.2NADH dehydrogenase (ubiquinone) Fe-S protein 8		Pst46S119_Gene_13802_g	Glyco_hydro_61	-	XP_007408111.1family 61 glycoside hydrolase		Pst78S84_Gene_194_g	-	secretome	POW07043.1hypothetical protein PSTT_08580
Pst110S119_Gene_1977_g	-	-	KNF00243.1hypothetical protein PSTG_06417		Pst46S119_Gene_13805_g	-	secretome	KNE97637.1hypothetical protein PSTG_09044		Pst78S84_Gene_1960_g	zf-C2H2_jaz	-	KNE90402.1hypothetical protein PSTG_16148
Pst110S119_Gene_1980_g	-	secretome	KNE97209.1hypothetical protein PSTG_09471		Pst46S119_Gene_13810_g	Tau95	-	KNF01230.1hypothetical protein PSTG_05587, partial		Pst78S84_Gene_1961_g	-	-	XP_003323978.1hypothetical protein PGTG_05880
Pst110S119_Gene_1990_g	-	-	KNE90134.1hypothetical protein PSTG_16408		Pst46S119_Gene_13816_g	PIF1	-	XP_003338085.2hypothetical protein PGTG_19561		Pst78S84_Gene_197_g	-	secretome	KNF04837.1hypothetical protein PSTG_01892
Pst110S119_Gene_1993_g	COX6A	-	KWU42692.1mitochondrial cytochrome c oxidase subunit VIa		Pst46S119_Gene_13821_g	HA2	-	KNF05673.1pre-mRNA-splicing factor ATP-dependent RNA helicase prp43		Pst78S84_Gene_1973_g	-	-	POW10830.1hypothetical protein PSTT_05775
Pst110S119_Gene_1998_g	Sod_Fe_C	-	KNE93056.1Fe-Mn family superoxide dismutase		Pst46S119_Gene_13834_g	PNGaseA	-	POW02393.1hypothetical protein PSTT_11852		Pst78S84_Gene_1979_g	-	-	KNE95819.1hypothetical protein PSTG_10879
Pst110S119_Gene_2_g	-	-	KNF04156.1hypothetical protein PSTG_02507		Pst46S119_Gene_13835_g	-	-	KNE95795.1hypothetical protein PSTG_10856		Pst78S84_Gene_200_g	-	-	KNE90565.1hypothetical protein PSTG_15985
Pst110S119_Gene_2013_g	SPC12	-	ORX90025.1microsomal signal peptidase 12 kDa subunit		Pst46S119_Gene_13839_g	-	-	KNE89170.1hypothetical protein PSTG_17370		Pst78S84_Gene_2001_g	-	-	KNE99278.1hypothetical protein PSTG_07393
Pst110S119_Gene_2015_g	-	-	KNF05567.1hypothetical protein PSTG_01377		Pst46S119_Gene_13848_g	-	-	KNE98520.1hypothetical protein PSTG_08260		Pst78S84_Gene_2004_g	-	-	POV97722.1hypothetical protein PSHT_14438
Pst110S119_Gene_2018_g	-	-	POV96098.1hypothetical protein PSHT_15328		Pst46S119_Gene_13860_g	-	secretome	KNE99695.1hypothetical protein PSTG_06986		Pst78S84_Gene_2010_g	COX7C	-	KNE94767.1cytochrome c oxidase subunit VIIc
Pst110S119_Gene_202_g	-	-	-		Pst46S119_Gene_13863_g	-	-	POW06336.1hypothetical protein PSHT_10415		Pst78S84_Gene_2012_g	Methyltr_RsmF_N	-	XP_007361247.1NOL1/NOP2/sun family RNA met
Pst110S119_Gene_2021_g	CtaG_Cox11	-	KNZ55780.1cytochrome c oxidase subunit XI assembly protein		Pst46S119_Gene_13864_g	-	-	-		Pst78S84_Gene_2034_g	-	secretome	KNE97786.1hypothetical protein PSTG_09006
Pst110S119_Gene_2025_g	-	-	POW17639.1hypothetical protein PSTT_00479		Pst46S119_Gene_13865_g	Polysacc_deac_1	secretome	KNE92928.1hypothetical protein PSTG_13644		Pst78S84_Gene_2042_g	Grp1_Fun34_YaaH	secretome	KNE98408.1hypothetical protein PSTG_08326
Pst110S119_Gene_2028_g	-	-	KNE89603.1hypothetical protein PSTG_16941		Pst46S119_Gene_13867_g	-	-	-		Pst78S84_Gene_2045_g	DUF1771	-	KZV74399.1DUF1771-domain-containing protein
Pst110S119_Gene_2040_g	-	-	-		Pst46S119_Gene_13870_g	-	-	POW08130.1hypothetical protein PSTT_07760		Pst78S84_Gene_2064_g	Glyco_transf_25	secretome	POW16515.1hypothetical protein PSTT_01284
Pst110S119_Gene_2041_g	-	-	KNE94243.1hypothetical protein PSTG_12375		Pst46S119_Gene_13881_g	-	-	POV94148.1hypothetical protein PSHT_16401		Pst78S84_Gene_2066_g	-	-	POW18074.1hypothetical protein PSTT_00168
Pst110S119_Gene_2049_g	-	-	KNE97389.1hypothetical protein PSTG_09361		Pst46S119_Gene_13882_g	Methyltransf_16	secretome	KNE98320.1hypothetical protein PSTG_08396		Pst78S84_Gene_207_g	-	secretome	KNE92777.1hypothetical protein PSTG_13834
Pst110S119_Gene_2060_g	-	-	POV95581.1hypothetical protein PSTT_16147		Pst46S119_Gene_13885_g	Thaumatin	secretome	KNE89813.1hypothetical protein PSTG_16715		Pst78S84_Gene_2092_g	ATP-synt	-	KNE91913.1ATP synthase F1, gamma subunit
Pst110S119_Gene_2062_g	-	secretome	KNE97786.1hypothetical protein PSTG_09006		Pst46S119_Gene_13889_g	-	-	KNF06197.1hypothetical protein PSTG_00705		Pst78S84_Gene_2105_g	Isochorismatase	-	XP_013241213.1Isochorismatase hydrolase
Pst110S119_Gene_2066_g	-	-	POW02364.1hypothetical protein PSTT_11827		Pst46S119_Gene_13897_g	-	-	KNE98521.1hypothetical protein PSTG_08261		Pst78S84_Gene_2116_g	tRNA_Me_trans	-	KNE94514.1tRNA methyl transferase
Pst110S119_Gene_2079_g	-	-	KNE91674.1hypothetical protein PSTG_14894		Pst46S119_Gene_1390_g	-	-	KNF04388.1hypothetical protein PSTG_02304		Pst78S84_Gene_2118_g	-	secretome	KNE90101.1hypothetical protein PSTG_16442
Pst110S119_Gene_2089_g	Ribosomal_L1	-	KNE95523.160S ribosomal protein L1-B		Pst46S119_Gene_13900_g	-	-	POW17727.1hypothetical protein PSTT_00379		Pst78S84_Gene_2141_g	-	-	KNE99777.1hypothetical protein PSTG_07064
Pst110S119_Gene_2098_g	Pollen_allerg_1	-	XP_007416582.1Non-catalytic module family EXPN		Pst46S119_Gene_13902_g	ATP-synt_ab_N	-	KNE94624.1V-type proton ATPase subunit B		Pst78S84_Gene_2143_g	-	secretome	KNE90322.1hypothetical protein PSTG_16226
Pst110S119_Gene_21_g	-	-	KNE93264.1hypothetical protein PSTG_13375		Pst46S119_Gene_13903_g	-	-	ORY81766.1WD40-repeat-containing domain protein		Pst78S84_Gene_2145_g	-	-	KNF03500.1hypothetical protein PSTG_03436
Pst110S119_Gene_2102_g	-	secretome	KNF03631.1hypothetical protein PSTG_03153		Pst46S119_Gene_13904_g	-	-	POW17883.1hypothetical protein PSTT_00193, partial		Pst78S84_Gene_216_g	Cpn10	-	KNE95952.1chaperonin GroS
Pst110S119_Gene_2103_g	AAA	-	KNF03612.1replication factor C subunit 3/5		Pst46S119_Gene_13906_g	-	-	KNE89963.1SCY1 protein kinase		Pst78S84_Gene_2164_g	-	-	KNE89565.1hypothetical protein PSTG_16978
Pst110S119_Gene_2108_g	CM_2	secretome	KNF01715.1hypothetical protein PSTG_05144		Pst46S119_Gene_13907_g	-	-	KNF06374.1hypothetical protein PSTG_00257		Pst78S84_Gene_217_g	-	-	POW15692.1hypothetical protein PSTT_01984
Pst110S119_Gene_2119_g	-	-	POW06992.1hypothetical protein PSTT_08538, partial		Pst46S119_Gene_13910_g	-	-	KNE93537.1hypothetical protein PSTG_13070		Pst78S84_Gene_2171_g	-	secretome	ADA54575.1secreted protein
Pst110S119_Gene_2126_g	-	-	KNE92659.1hypothetical protein PSTG_13926, partial		Pst46S119_Gene_13911_g	-	-	KNE91515.1hypothetical protein PSTG_15074		Pst78S84_Gene_2177_g	-	-	POY71473.1GNAT family acetyltransferase
Pst110S119_Gene_2139_g	-	-	KNE93046.1hypothetical protein PSTG_13538		Pst46S119_Gene_13918_g	-	-	KNF04967.1H+-transporting ATPase		Pst78S84_Gene_2178_g	-	-	POW01170.1hypothetical protein PSTT_12643
Pst110S119_Gene_2143_g	-	-	KNE99363.1hypothetical protein PSTG_07295		Pst46S119_Gene_13920_g	FMN_red	-	KNF06198.1NAD(P)H:quinone oxidoreductase, type IV		Pst78S84_Gene_2195_g	-	-	KNF00193.1hypothetical protein PSTG_06603
Pst110S119_Gene_2145_g	Glyco_hydro_12	secretome	KNE97222.1hypothetical protein PSTG_09484		Pst46S119_Gene_13922_g	-	-	-		Pst78S84_Gene_2209_g	-	-	KNE90045.1hypothetical protein PSTG_16520
Pst110S119_Gene_2150_g	-	-	-		Pst46S119_Gene_13926_g	Glyco_hydro_71	-	POW08373.1hypothetical protein PSHT_09591		Pst78S84_Gene_2213_g	WD40	-	KNE92954.1hypothetical protein PSTG_13668
Pst110S119_Gene_2151_g	-	-	POV96266.1hypothetical protein PSHT_15228, partial		Pst46S119_Gene_13927_g	Ribosomal_L22	-	KNE98049.150S ribosomal protein L22		Pst78S84_Gene_2232_g	zf-RING_2	-	KNE91436.1hypothetical protein PSTG_15132
Pst110S119_Gene_2157_g	-	-	KNF02697.1hypothetical protein PSTG_03984		Pst46S119_Gene_13929_g	-	-	PLW50949.1hypothetical protein PCASD_01187		Pst78S84_Gene_225_g	GGACT	-	ORY56810.1pyridoxal phosphate-dependent transferase
Pst110S119_Gene_2168_g	Polysacc_deac_1	-	KNE99430.1hypothetical protein PSTG_07358		Pst46S119_Gene_13934_g	-	-	KNE92275.1hypothetical protein PSTG_14298		Pst78S84_Gene_2258_g	-	-	KNE93651.1hypothetical protein PSTG_12936
Pst110S119_Gene_217_g	-	secretome	KNE95392.1hypothetical protein PSTG_11245		Pst46S119_Gene_13935_g	-	-	-		Pst78S84_Gene_2259_g	Rotamase	-	XP_003337566.1peptidyl-prolyl cis-trans isomerase NIMA-interacting 1
Pst110S119_Gene_2171_g	Pro_isomerase	-	OAV91825.1peptidyl-prolyl cis-trans isomerase-like 3		Pst46S119_Gene_13941_g	-	-	KNF02339.1hypothetical protein PSTG_04543		Pst78S84_Gene_2266_g	-	secretome	KNE89757.1hypothetical protein PSTG_16790
Pst110S119_Gene_2173_g	-	-	KNF06881.1hypothetical protein PSTG_00197		Pst46S119_Gene_13947_g	ThiF	-	XP_003336318.2ubiquitin-activating enzyme E1 C		Pst78S84_Gene_2289_g	-	-	KNF00653.1hypothetical protein PSTG_06065
Pst110S119_Gene_2176_g	Prefoldin	-	KNE93550.1prefoldin, alpha subunit		Pst46S119_Gene_13949_g	Tim17	-	XP_014659237.1mitochondrial import inner membrane translocase subunit		Pst78S84_Gene_2293_g	-	-	KNE89613.1hypothetical protein PSTG_16929
Pst110S119_Gene_2179_g	-	-	KNE99778.1hypothetical protein PSTG_07065		Pst46S119_Gene_13952_g	-	-	POW16094.1hypothetical protein PSTT_01661		Pst78S84_Gene_23_g	-	-	KNE91595.1hypothetical protein PSTG_14991
Pst110S119_Gene_2186_g	-	secretome	KNE97597.1hypothetical protein PSTG_09146		Pst46S119_Gene_13955_g	Proteasome	-	XP_003337064.220S proteasome subunit beta 7		Pst78S84_Gene_2303_g	-	-	KNF05447.1hypothetical protein PSTG_01256
Pst110S119_Gene_219_g	-	-	KNE95391.1hypothetical protein PSTG_11244		Pst46S119_Gene_13967_g	-	secretome	POW07503.1hypothetical protein PSTT_08269		Pst78S84_Gene_2320_g	Ras	-	XP_003325284.2rho family protein
Pst110S119_Gene_2194_g	-	-	POW20497.1hypothetical protein PSHT_03393		Pst46S119_Gene_13968_g	-	-	POW14499.1hypothetical protein PSTT_02942		Pst78S84_Gene_2330_g	-	secretome	POW10444.1hypothetical protein PSTT_06055
Pst110S119_Gene_2196_g	-	secretome	POW03501.1hypothetical protein PSHT_11621		Pst46S119_Gene_13969_g	Transket_pyr	-	XP_003320333.12-oxoisovalerate dehydrogenase E1 component, beta subunit		Pst78S84_Gene_2335_g	-	secretome	POW10527.1hypothetical protein PSTT_06025
Pst110S119_Gene_2209_g	CDP-OH_P_transf	-	KNZ57570.1CDP-diacylglycerol-glycerol-3-phosphate 3-phosphatidyltransferase		Pst46S119_Gene_1397_g	FTHFS	-	KNF03503.1formate-tetrahydrofolate ligase		Pst78S84_Gene_2338_g	-	-	-
Pst110S119_Gene_2210_g	-	secretome	KNE92855.1hypothetical protein PSTG_13765		Pst46S119_Gene_13976_g	-	-	POW05957.1hypothetical protein PSTT_09329		Pst78S84_Gene_2339_g	-	-	KNE94801.1L-iditol 2-dehydrogenase
Pst110S119_Gene_2217_g	-	-	POV95490.1hypothetical protein PSTT_16223, partial		Pst46S119_Gene_13986_g	-	-	XP_003333498.1chitin synthase		Pst78S84_Gene_2346_g	FKBP_C	secretome	XP_003307294.1FK506-binding protein 2
Pst110S119_Gene_2218_g	-	secretome	POV96482.1hypothetical protein PSTT_15624		Pst46S119_Gene_13989_g	-	-	KNE94578.1hypothetical protein PSTG_12041		Pst78S84_Gene_2348_g	ADH_N	-	KNE92183.1hypothetical protein PSTG_14418
Pst110S119_Gene_2221_g	-	-	KNF03812.1hypothetical protein PSTG_02906		Pst46S119_Gene_13997_g	-	-	KNE95829.1hypothetical protein PSTG_10889		Pst78S84_Gene_2355_g	-	-	POW14272.1hypothetical protein PSTT_03040, partial
Pst110S119_Gene_224_g	CBFD_NFYB_HMF	-	KNE90801.1hypothetical protein PSTG_15767		Pst46S119_Gene_13998_g	-	-	POV97432.1hypothetical protein PSHT_14576		Pst78S84_Gene_2365_g	-	-	POV95522.1hypothetical protein PSTT_16172, partial
Pst110S119_Gene_2241_g	Aldolase_II	-	KNE97021.1hypothetical protein PSTG_09757		Pst46S119_Gene_14_g	-	-	OCF55025.1exosome complex component RRP40		Pst78S84_Gene_2372_g	-	-	KNF02578.1hypothetical protein PSTG_04177
Pst110S119_Gene_2246_g	-	-	KNE94463.1hypothetical protein PSTG_12185		Pst46S119_Gene_1400_g	-	secretome	POW08421.1hypothetical protein PSTT_07516, partial		Pst78S84_Gene_2388_g	-	-	POV97685.1hypothetical protein PSHT_14454
Pst110S119_Gene_2267_g	-	-	-		Pst46S119_Gene_14007_g	-	-	POV94390.1hypothetical protein PSHT_16246		Pst78S84_Gene_2418_g	Thaumatin	secretome	KNE95561.1hypothetical protein PSTG_11165
Pst110S119_Gene_2269_g	Glyco_transf_49	-	KNF04244.1hypothetical protein PSTG_02592		Pst46S119_Gene_1401_g	-	secretome	KNF01409.1hypothetical protein PSTG_05197		Pst78S84_Gene_2419_g	-	-	KNE95562.1hypothetical protein PSTG_11166
Pst110S119_Gene_2277_g	DPBB_1	secretome	KNE95058.1hypothetical protein PSTG_11651		Pst46S119_Gene_14021_g	DUF3684	-	KNF02959.1hypothetical protein PSTG_03908		Pst78S84_Gene_2420_g	-	-	POW01328.1hypothetical protein PSTT_12566
Pst110S119_Gene_2278_g	-	secretome	KNE99137.1hypothetical protein PSTG_07616		Pst46S119_Gene_14023_g	DPBB_1	secretome	CDO70726.1Distantly related to plant expansins		Pst78S84_Gene_2429_g	Polysacc_deac_1	secretome	KNE92928.1hypothetical protein PSTG_13644
Pst110S119_Gene_228_g	-	secretome	POW02137.1hypothetical protein PSTT_11976		Pst46S119_Gene_14024_g	-	-	KNE98892.1hypothetical protein PSTG_07912		Pst78S84_Gene_2435_g	-	-	POV94459.1hypothetical protein PSTT_16848
Pst110S119_Gene_2283_g	-	-	KNE97282.1hypothetical protein PSTG_09391		Pst46S119_Gene_14027_g	-	-	YP_009145083.1ribosomal protein S12 (chloroplast)		Pst78S84_Gene_2437_g	Peptidase_S10	-	XP_007409629.1putative carboxypeptidase KEX1 precursor
Pst110S119_Gene_2311_g	-	secretome	KNE89391.1hypothetical protein PSTG_17150		Pst46S119_Gene_14028_g	DNA_pol_A	-	KNF01565.1hypothetical protein PSTG_05343		Pst78S84_Gene_2444_g	-	secretome	POW21820.1hypothetical protein PSHT_01953
Pst110S119_Gene_2314_g	Porin_3	-	POW10635.1hypothetical protein PSHT_08696		Pst46S119_Gene_1404_g	Ank_2	-	POW08168.1hypothetical protein PSHT_09652		Pst78S84_Gene_2445_g	Thaumatin	-	KNE95258.1hypothetical protein PSTG_11430
Pst110S119_Gene_2337_g	GST_N	-	KNE89685.1hypothetical protein PSTG_16848		Pst46S119_Gene_14045_g	-	-	POV93879.1hypothetical protein PSTT_17141		Pst78S84_Gene_2451_g	Glyco_hydro_28	secretome	KIJ60279.1glycoside hydrolase family 28 protein
Pst110S119_Gene_234_g	-	secretome	KNE98979.1hypothetical protein PSTG_07823		Pst46S119_Gene_14054_g	Pro_isomerase	-	XP_003328523.2peptidylprolyl isomerase		Pst78S84_Gene_2453_g	-	secretome	POW02463.1hypothetical protein PSHT_12099
Pst110S119_Gene_2347_g	Ras	-	KNE89374.1GTP-binding protein rhoA		Pst46S119_Gene_14056_g	RVT_1	-	AAP54205.2retrotransposon protein, putative, Ty3-gypsy subclass		Pst78S84_Gene_246_g	eIF2_C	-	XP_003324874.2eukaryotic translation initiation factor 2 subunit gamma
Pst110S119_Gene_2356_g	-	-	KNE93989.126S protease regulatory subunit 7		Pst46S119_Gene_14057_g	-	-	-		Pst78S84_Gene_2460_g	-	secretome	KNE91410.1hypothetical protein PSTG_15157
Pst110S119_Gene_2380_g	GST_N	-	KNE95293.1hypothetical protein PSTG_11377		Pst46S119_Gene_14061_g	-	-	KNF05739.1hypothetical protein PSTG_01139		Pst78S84_Gene_2464_g	-	-	-
Pst110S119_Gene_2384_g	-	secretome	KNE96944.1hypothetical protein PSTG_09813		Pst46S119_Gene_14067_g	-	-	POW22769.1hypothetical protein PSHT_00964		Pst78S84_Gene_247_g	-	-	POW05608.1hypothetical protein PSTT_09545
Pst110S119_Gene_2385_g	-	secretome	POW15512.1hypothetical protein PSTT_02057		Pst46S119_Gene_14069_g	-	-	EMS48902.1DEAD-box ATP-dependent RNA helicase 40		Pst78S84_Gene_2491_g	-	-	XP_003334593.2threonine aldolase
Pst110S119_Gene_2391_g	-	secretome	KNF04403.1hypothetical protein PSTG_02320		Pst46S119_Gene_14073_g	-	secretome	-		Pst78S84_Gene_2495_g	-	-	KNF00535.1hypothetical protein PSTG_06227
Pst110S119_Gene_2420_g	-	-	POW18091.1hypothetical protein PSHT_06156		Pst46S119_Gene_14076_g	GST_N	-	KNE89685.1hypothetical protein PSTG_16848		Pst78S84_Gene_2500_g	-	-	XP_007417672.1family 15 glycosyltransferase
Pst110S119_Gene_2444_g	-	secretome	KNE97647.1hypothetical protein PSTG_09053		Pst46S119_Gene_14102_g	-	-	KNF00861.1hypothetical protein PSTG_05996		Pst78S84_Gene_2507_g	-	-	KNE93571.1hypothetical protein PSTG_13020
Pst110S119_Gene_2460_g	-	-	KNE90721.1hypothetical protein PSTG_15827		Pst46S119_Gene_14103_g	-	-	KNE90976.1hypothetical protein PSTG_15617		Pst78S84_Gene_2511_g	COX6B	-	XP_003331400.1cytochrome c oxidase subunit VIb
Pst110S119_Gene_2462_g	-	-	-		Pst46S119_Gene_14106_g	-	-	KUM47480.1hypothetical protein ABT39_MTgene5666 (mitochondrion)		Pst78S84_Gene_2512_g	-	secretome	-
Pst110S119_Gene_2464_g	-	secretome	KNF01499.1hypothetical protein PSTG_05279		Pst46S119_Gene_14111_g	-	secretome	POW04484.1hypothetical protein PSHT_11223		Pst78S84_Gene_2514_g	-	-	KNF02760.1hypothetical protein PSTG_04046
Pst110S119_Gene_2468_g	NOT2_3_5	-	KNF06907.1hypothetical protein PSTG_00221		Pst46S119_Gene_14112_g	-	-	-		Pst78S84_Gene_2523_g	-	-	KNE90177.1hypothetical protein PSTG_16361
Pst110S119_Gene_2469_g	-	-	POW10263.1hypothetical protein PSHT_08823		Pst46S119_Gene_14117_g	-	-	KNE96841.1hypothetical protein PSTG_09824		Pst78S84_Gene_2528_g	-	secretome	KNE91413.1hypothetical protein PSTG_15160
Pst110S119_Gene_247_g	Rhodanese	-	OCK91765.1Cdc25 family phosphatase-like protein Ibp1		Pst46S119_Gene_14119_g	-	-	KNF00805.1hypothetical protein PSTG_05943		Pst78S84_Gene_2531_g	-	secretome	KNE95392.1hypothetical protein PSTG_11245
Pst110S119_Gene_2479_g	CDC50	-	ORY75987.1ligand-effect modulator 3 family		Pst46S119_Gene_14126_g	-	secretome	KNF00781.1hypothetical protein PSTG_05921		Pst78S84_Gene_2540_g	COX5B	-	XP_003332611.1cytochrome c oxidase subunit Vb
Pst110S119_Gene_2498_g	-	-	KNF05259.1hypothetical protein PSTG_01473		Pst46S119_Gene_14128_g	-	-	KNE90996.1hypothetical protein PSTG_15561		Pst78S84_Gene_2542_g	-	-	POW17315.1hypothetical protein PSTT_00614
Pst110S119_Gene_2501_g	-	secretome	POW19144.1hypothetical protein PSHT_04953		Pst46S119_Gene_14135_g	-	-	POW10876.1hypothetical protein PSHT_08556, partial		Pst78S84_Gene_2556_g	-	-	POW05546.1hypothetical protein PSTT_09644
Pst110S119_Gene_2521_g	-	-	KNE90159.1hypothetical protein PSTG_16382		Pst46S119_Gene_14142_g	IF-2B	-	KNE90131.1S-methyl-5-thioribose-1-phosphate isomerase		Pst78S84_Gene_2564_g	Glutaredoxin	-	XP_003326674.1glutaredoxin 3
Pst110S119_Gene_2523_g	Thaumatin	secretome	KNE95561.1hypothetical protein PSTG_11165		Pst46S119_Gene_1415_g	E1_DerP2_DerF2	secretome	KNF00557.1hypothetical protein PSTG_06250		Pst78S84_Gene_2572_g	-	-	-
Pst110S119_Gene_2524_g	-	-	KNE95562.1hypothetical protein PSTG_11166		Pst46S119_Gene_14155_g	-	-	YP_003934166.1photochlorophyllide reductase subunit N		Pst78S84_Gene_2573_g	-	-	POW01165.1hypothetical protein PSTT_12668
Pst110S119_Gene_2525_g	-	-	POW01328.1hypothetical protein PSTT_12566		Pst46S119_Gene_14165_g	-	-	KNE99792.1hypothetical protein PSTG_06884		Pst78S84_Gene_2577_g	-	-	KNE92438.1hypothetical protein PSTG_14159
Pst110S119_Gene_2538_g	Ras	-	KZT09687.1ras-domain-containing protein		Pst46S119_Gene_14167_g	-	-	KNE97509.1hypothetical protein PSTG_09197		Pst78S84_Gene_2586_g	DPBB_1	secretome	POW05156.1hypothetical protein PSTT_09903
Pst110S119_Gene_2543_g	-	-	KNE98563.1hypothetical protein PSTG_08116, partial		Pst46S119_Gene_14168_g	-	-	KNE96981.1hypothetical protein PSTG_09717		Pst78S84_Gene_2596_g	-	secretome	POV94187.1hypothetical protein PSHT_16375
Pst110S119_Gene_2554_g	-	-	KNE96855.1hypothetical protein PSTG_09839		Pst46S119_Gene_14172_g	-	-	KNE96031.1hypothetical protein PSTG_10608		Pst78S84_Gene_2601_g	-	-	-
Pst110S119_Gene_2556_g	-	-	AID69936.1NBS-LRR resistance protein		Pst46S119_Gene_14191_g	DUF1720	-	POW21656.1hypothetical protein PSHT_02200		Pst78S84_Gene_2608_g	-	-	-
Pst110S119_Gene_256_g	-	-	POW02310.1hypothetical protein PSTT_11867		Pst46S119_Gene_14192_g	-	-	KNE93117.1hypothetical protein PSTG_13506		Pst78S84_Gene_2610_g	Dimer_Tnp_hAT	-	PLW55242.1hypothetical protein PCANC_03260
Pst110S119_Gene_2573_g	-	secretome	KNE94111.1hypothetical protein PSTG_12540		Pst46S119_Gene_14201_g	-	-	OAV88200.1hypothetical protein PTTG_29120		Pst78S84_Gene_2613_g	-	secretome	KNF05758.1hypothetical protein PSTG_01155
Pst110S119_Gene_2578_g	-	-	KNE94155.1hypothetical protein PSTG_12486		Pst46S119_Gene_14206_g	-	-	POW12818.1hypothetical protein PSHT_07954		Pst78S84_Gene_2615_g	-	secretome	KNF05761.1hypothetical protein PSTG_01158
Pst110S119_Gene_2580_g	-	-	KNE90177.1hypothetical protein PSTG_16361		Pst46S119_Gene_14210_g	HAT_KAT11	-	KNF02585.1H3 K56 histone acetylation protein RTT109		Pst78S84_Gene_2616_g	-	-	-
Pst110S119_Gene_2581_g	-	-	KNE95701.1hypothetical protein PSTG_10920		Pst46S119_Gene_14218_g	-	-	KNE90764.1hypothetical protein PSTG_15772		Pst78S84_Gene_2618_g	-	-	KNE97778.1hypothetical protein PSTG_08995
Pst110S119_Gene_2585_g	-	-	KNE90295.1hypothetical protein PSTG_16250		Pst46S119_Gene_14223_g	-	-	KNE97141.1hypothetical protein PSTG_09568		Pst78S84_Gene_2619_g	-	-	POV98006.1hypothetical protein PSHT_14266
Pst110S119_Gene_2590_g	Flavokinase	-	POV97788.1hypothetical protein PSHT_14404		Pst46S119_Gene_14224_g	-	-	KNE92568.1hypothetical protein PSTG_14078		Pst78S84_Gene_2636_g	ECH_1	-	KNF05945.1hypothetical protein PSTG_00937
Pst110S119_Gene_2601_g	Glyco_transf_28	secretome	KNZ62494.1sterol 3beta-glucosyltransferase		Pst46S119_Gene_14227_g	-	secretome	KNF00375.1hypothetical protein PSTG_06305		Pst78S84_Gene_2658_g	SET	-	KNE97578.1hypothetical protein PSTG_09127
Pst110S119_Gene_2606_g	Glyco_hydro_47	secretome	KNF01519.1hypothetical protein PSTG_05299		Pst46S119_Gene_14229_g	-	-	KNF03175.1hypothetical protein PSTG_03762		Pst78S84_Gene_2659_g	CGI-121	-	PRQ75023.1CGI-121-domain-containing protein
Pst110S119_Gene_262_g	-	secretome	KNE99673.1hypothetical protein PSTG_07166		Pst46S119_Gene_14235_g	-	-	POW16843.1hypothetical protein PSTT_00991		Pst78S84_Gene_2665_g	-	-	KNE94522.1hypothetical protein PSTG_12168
Pst110S119_Gene_2631_g	-	-	KNF01907.1hypothetical protein PSTG_04731		Pst46S119_Gene_14237_g	-	-	KNF05754.1hypothetical protein PSTG_01152		Pst78S84_Gene_2668_g	-	-	OAV88200.1hypothetical protein PTTG_29120
Pst110S119_Gene_2632_g	-	secretome	KNE99622.1hypothetical protein PSTG_07115		Pst46S119_Gene_14238_g	-	-	POW03463.1hypothetical protein PSTT_11084		Pst78S84_Gene_267_g	Aldose_epim	-	KNF00754.1hypothetical protein PSTG_05893
Pst110S119_Gene_2642_g	Acetyltransf_1	-	OAV97890.1N-terminal acetyltransferase A complex catalytic subunit ard1		Pst46S119_Gene_14241_g	-	-	-		Pst78S84_Gene_2676_g	-	-	-
Pst110S119_Gene_2659_g	-	-	POW11953.1hypothetical protein PSHT_08249		Pst46S119_Gene_14244_g	-	-	KNE98781.1hypothetical protein PSTG_07968		Pst78S84_Gene_2687_g	-	secretome	KNF03516.1hypothetical protein PSTG_03450
Pst110S119_Gene_2660_g	-	-	KNE90765.1hypothetical protein PSTG_15773		Pst46S119_Gene_14245_g	-	-	-		Pst78S84_Gene_2699_g	-	secretome	KNE96438.1hypothetical protein PSTG_10269
Pst110S119_Gene_2672_g	-	secretome	-		Pst46S119_Gene_14246_g	-	-	ACP51889.1RNA polymerase beta'' chain (chloroplast)		Pst78S84_Gene_2705_g	-	-	KNE89474.1hypothetical protein PSTG_17063
Pst110S119_Gene_2698_g	-	-	KNE89278.1hypothetical protein PSTG_17265		Pst46S119_Gene_14247_g	-	-	POW05012.1hypothetical protein PSTT_09979, partial		Pst78S84_Gene_2715_g	-	-	KNF03600.1hypothetical protein PSTG_03123
Pst110S119_Gene_27_g	UQ_con	-	KNF05341.1hypothetical protein PSTG_01557		Pst46S119_Gene_14253_g	-	-	POW11623.1hypothetical protein PSTT_05127, partial		Pst78S84_Gene_2716_g	Alpha_kinase	-	XP_003324792.2alphaK I21
Pst110S119_Gene_2700_g	-	-	KNF02118.1hypothetical protein PSTG_04618		Pst46S119_Gene_14256_g	-	-	KNF04635.1hypothetical protein PSTG_02122		Pst78S84_Gene_2732_g	-	-	POW17992.1hypothetical protein PSTT_00215
Pst110S119_Gene_2702_g	-	-	POW03869.1hypothetical protein PSTT_10815		Pst46S119_Gene_14259_g	-	-	KNE95075.1hypothetical protein PSTG_11554		Pst78S84_Gene_2735_g	Pro_isomerase	-	KNE96192.1peptidyl-prolyl cis-trans isomerase H
Pst110S119_Gene_2703_g	Helicase_C	-	POW22087.1hypothetical protein PSHT_01654		Pst46S119_Gene_14262_g	DUF72	-	WP_064494833.1MULTISPECIES: DUF72 domain-containing protein		Pst78S84_Gene_2739_g	-	secretome	KNE98217.1hypothetical protein PSTG_08486
Pst110S119_Gene_2705_g	-	-	-		Pst46S119_Gene_14264_g	NifU_N	-	XP_007382113.1FeS cluster assembly scaffold IscU		Pst78S84_Gene_2740_g	-	-	KNE98216.1hypothetical protein PSTG_08485
Pst110S119_Gene_272_g	-	-	KNE98664.1hypothetical protein PSTG_08034		Pst46S119_Gene_14275_g	-	-	KNF04341.1hypothetical protein PSTG_02684		Pst78S84_Gene_2749_g	-	secretome	KNE97085.1hypothetical protein PSTG_09659
Pst110S119_Gene_2725_g	COX6B	-	XP_003331400.1cytochrome c oxidase subunit VIb		Pst46S119_Gene_14285_g	-	-	-		Pst78S84_Gene_2751_g	HECT	-	XP_003326754.1hypothetical protein PGTG_08291
Pst110S119_Gene_2726_g	-	-	POW19446.1hypothetical protein PSHT_04642		Pst46S119_Gene_1429_g	-	-	POV96744.1hypothetical protein PSTT_15449, partial		Pst78S84_Gene_2771_g	-	-	KNE93426.1hypothetical protein PSTG_13248
Pst110S119_Gene_2737_g	-	-	KNE94646.1hypothetical protein PSTG_12009		Pst46S119_Gene_14297_g	Ribosomal_L14	-	XP_003307645.1mitochondrial 54S ribosomal protein YmL38/YmL34		Pst78S84_Gene_2772_g	-	secretome	KNF02697.1hypothetical protein PSTG_03984
Pst110S119_Gene_2745_g	-	secretome	POW17232.1hypothetical protein PSTT_00568		Pst46S119_Gene_14299_g	-	-	KNF02863.1hypothetical protein PSTG_03812		Pst78S84_Gene_2775_g	-	-	KNF02314.1hypothetical protein PSTG_04519
Pst110S119_Gene_2752_g	Myb_DNA-bind_3	-	KNE93041.1hypothetical protein PSTG_13533		Pst46S119_Gene_14300_g	-	-	KNE92058.1hypothetical protein PSTG_14535		Pst78S84_Gene_2777_g	MIP	-	KNF05718.1hypothetical protein PSTG_01121
Pst110S119_Gene_2759_g	-	-	POW21756.1hypothetical protein PSHT_02096		Pst46S119_Gene_14304_g	-	-	KNF06236.1hypothetical protein PSTG_00743		Pst78S84_Gene_2782_g	-	-	KNE92800.1hypothetical protein PSTG_13784
Pst110S119_Gene_2763_g	-	-	POV96550.1hypothetical protein PSTT_15585, partial		Pst46S119_Gene_14313_g	-	-	KNE97682.1hypothetical protein PSTG_09086		Pst78S84_Gene_2786_g	-	-	KNE92810.1hypothetical protein PSTG_13791
Pst110S119_Gene_2767_g	-	-	KNE91410.1hypothetical protein PSTG_15157		Pst46S119_Gene_14324_g	NMO	-	KNZ59216.1enoyl-acyl-carrier proteinreductase		Pst78S84_Gene_279_g	-	secretome	XP_007414317.1secreted protein
Pst110S119_Gene_2771_g	-	-	-		Pst46S119_Gene_14328_g	-	-	KNF00675.1hypothetical protein PSTG_06088		Pst78S84_Gene_2799_g	Proteasome	-	XP_003330811.220S proteasome subunit beta 6
Pst110S119_Gene_2773_g	-	-	POW00678.1hypothetical protein PSHT_12909		Pst46S119_Gene_14334_g	-	-	-		Pst78S84_Gene_2805_g	-	-	-
Pst110S119_Gene_2781_g	-	secretome	POW22686.1hypothetical protein PSHT_00890		Pst46S119_Gene_14335_g	-	-	POW04472.1hypothetical protein PSTT_10389		Pst78S84_Gene_2810_g	-	-	POW20261.1hypothetical protein PSHT_03718
Pst110S119_Gene_2784_g	Ribosomal_S11	-	XP_003320810.140S ribosomal protein S14		Pst46S119_Gene_14336_g	-	secretome	KNE90098.1hypothetical protein PSTG_16439		Pst78S84_Gene_2820_g	-	-	POW09919.1hypothetical protein PSHT_08901, partial
Pst110S119_Gene_2785_g	-	-	KNE94456.1hypothetical protein PSTG_12177		Pst46S119_Gene_14337_g	-	-	KNE90099.1hypothetical protein PSTG_16440		Pst78S84_Gene_2824_g	Aldo_ket_red	-	KNE93856.1hypothetical protein PSTG_12769
Pst110S119_Gene_2790_g	-	secretome	POW07469.1hypothetical protein PSTT_08273, partial		Pst46S119_Gene_14338_g	-	-	KNE89384.1hypothetical protein PSTG_17161		Pst78S84_Gene_2838_g	SprT-like	-	POW22417.1hypothetical protein PSHT_01296
Pst110S119_Gene_2792_g	zf-RING_2	-	XP_007048067.1 E3 ubiquitin-protein ligase RHA2B		Pst46S119_Gene_1434_g	-	-	KNF02073.1hypothetical protein PSTG_04571		Pst78S84_Gene_2842_g	E1_dh	-	KNF00986.1pyruvate dehydrogenase E1 component subunit alpha
Pst110S119_Gene_2805_g	-	-	KNE92834.1hypothetical protein PSTG_13746		Pst46S119_Gene_14342_g	-	-	KNE98857.1hypothetical protein PSTG_07878		Pst78S84_Gene_2843_g	-	secretome	KNF00985.1hypothetical protein PSTG_05878
Pst110S119_Gene_2806_g	-	-	POV99783.1hypothetical protein PSTT_13598		Pst46S119_Gene_14357_g	-	-	KNE89529.1hypothetical protein PSTG_17016		Pst78S84_Gene_2853_g	-	-	KNF02322.1hypothetical protein PSTG_04526
Pst110S119_Gene_2810_g	Nup192	secretome	KNE95592.1hypothetical protein PSTG_11082		Pst46S119_Gene_14358_g	-	-	POW14169.1hypothetical protein PSTT_03228		Pst78S84_Gene_2855_g	SPC22	secretome	XP_007409238.1signal peptidase complex subunit 3
Pst110S119_Gene_2825_g	-	-	KNE90061.1hypothetical protein PSTG_16487		Pst46S119_Gene_14364_g	-	-	-		Pst78S84_Gene_2869_g	-	-	-
Pst110S119_Gene_2827_g	Rad60-SLD	-	KNE99130.1hypothetical protein PSTG_07609		Pst46S119_Gene_14365_g	-	-	-		Pst78S84_Gene_287_g	-	secretome	KNE96081.1hypothetical protein PSTG_10653
Pst110S119_Gene_2829_g	SSB	-	OAV94570.1single-strand binding protein family		Pst46S119_Gene_14370_g	-	-	KNE95539.1hypothetical protein PSTG_11144		Pst78S84_Gene_2877_g	SBDS	-	PRQ72779.1Ribosome maturation protein SBDS
Pst110S119_Gene_2849_g	Helicase_C	-	POW17209.1hypothetical protein PSTT_00620		Pst46S119_Gene_14374_g	-	-	KNE89104.1hypothetical protein PSTG_17439, partial		Pst78S84_Gene_2885_g	Glutaredoxin	-	POV96795.1hypothetical protein PSTT_15433
Pst110S119_Gene_2858_g	-	-	POV98583.1hypothetical protein PSHT_13977		Pst46S119_Gene_14378_g	-	-	POW03178.1hypothetical protein PSHT_11767		Pst78S84_Gene_2890_g	-	secretome	POV96203.1hypothetical protein PSHT_15277
Pst110S119_Gene_2868_g	Glutaredoxin	-	XP_003326674.1glutaredoxin 3		Pst46S119_Gene_14382_g	RRM_1	-	POV94511.1hypothetical protein PSHT_16167		Pst78S84_Gene_2891_g	Rotamase_3	-	XP_003335744.1peptidyl-prolyl cis-trans isomerase NIMA-interacting 4
Pst110S119_Gene_2873_g	-	-	KNF06544.1hypothetical protein PSTG_00418		Pst46S119_Gene_14386_g	-	-	KNF06303.1hypothetical protein PSTG_00809		Pst78S84_Gene_2913_g	-	-	KNE96766.1hypothetical protein PSTG_09903
Pst110S119_Gene_2874_g	adh_short_C2	-	KNF01638.1hypothetical protein PSTG_05070		Pst46S119_Gene_14392_g	-	-	KNE94993.1hypothetical protein PSTG_11691		Pst78S84_Gene_2946_g	Ribosomal_S26e	-	KNE98984.130S ribosomal protein S26e
Pst110S119_Gene_2875_g	-	-	KNF05206.1hypothetical protein PSTG_01831		Pst46S119_Gene_14394_g	-	-	KNE88945.1hypothetical protein PSTG_17602, partial		Pst78S84_Gene_2951_g	-	secretome	KNE98979.1hypothetical protein PSTG_07823
Pst110S119_Gene_2878_g	Aldedh	-	KNE99699.1aldehyde dehydrogenase		Pst46S119_Gene_14398_g	MIF4G	-	POW02905.1hypothetical protein PSTT_11441		Pst78S84_Gene_2957_g	-	-	POW02690.1hypothetical protein PSHT_12003
Pst110S119_Gene_2884_g	Endosulfine	-	CEH19423.1Regulator of ATP-sensitive K channels Alpha-endosulfine/ARPP-19 and related cAMP-regulated phosphoproteins		Pst46S119_Gene_14404_g	-	-	XP_003323129.2alphaK A3		Pst78S84_Gene_2963_g	HSP70	-	ORX82503.1hsp71-like protein
Pst110S119_Gene_2900_g	-	secretome	POV97846.1hypothetical protein PSTT_14807		Pst46S119_Gene_14406_g	-	-	-		Pst78S84_Gene_2982_g	-	-	POW12022.1hypothetical protein PSTT_04852
Pst110S119_Gene_2906_g	Peptidase_S10	-	POV94242.1hypothetical protein PSHT_16340		Pst46S119_Gene_14408_g	ZZ	-	KNE92757.1hypothetical protein PSTG_13888		Pst78S84_Gene_2987_g	Abhydrolase_2	secretome	POV97915.1hypothetical protein PSHT_14321
Pst110S119_Gene_2918_g	-	-	KNF03338.1hypothetical protein PSTG_03283		Pst46S119_Gene_14417_g	-	-	KNF04031.1dynein heavy chain 1, cytosolic		Pst78S84_Gene_2990_g	-	-	KNF06120.1hypothetical protein PSTG_00629
Pst110S119_Gene_2921_g	COX5A	-	XP_003337337.1cytochrome c oxidase subunit Va		Pst46S119_Gene_14418_g	UQ_con	-	KNZ57650.1ubiquitin-conjugating enzyme E2 W		Pst78S84_Gene_2997_g	-	-	-
Pst110S119_Gene_2927_g	-	secretome	KNF05948.1hypothetical protein PSTG_00940		Pst46S119_Gene_1442_g	-	-	KNF03362.1hypothetical protein PSTG_03305		Pst78S84_Gene_2999_g	-	secretome	XP_003329605.1hypothetical protein PGTG_11355
Pst110S119_Gene_2933_g	-	-	KNE94260.1hypothetical protein PSTG_12392		Pst46S119_Gene_14425_g	-	-	-		Pst78S84_Gene_3003_g	-	-	POW02003.1hypothetical protein PSTT_12097, partial
Pst110S119_Gene_2935_g	-	-	POW15737.1hypothetical protein PSTT_01975		Pst46S119_Gene_14442_g	-	-	KNF02545.1hypothetical protein PSTG_04141		Pst78S84_Gene_3004_g	-	-	POW15675.1hypothetical protein PSTT_01903
Pst110S119_Gene_2940_g	-	-	POV95084.1hypothetical protein PSTT_16468, partial		Pst46S119_Gene_14446_g	-	secretome	-		Pst78S84_Gene_301_g	-	secretome	KNE99616.1hypothetical protein PSTG_07109
Pst110S119_Gene_2942_g	-	secretome	KNE93868.1hypothetical protein PSTG_12780		Pst46S119_Gene_14448_g	-	-	KNE99710.1hypothetical protein PSTG_07001		Pst78S84_Gene_3016_g	-	-	POV96785.1hypothetical protein PSHT_14950
Pst110S119_Gene_2943_g	-	-	KNZ50865.1secreted protein		Pst46S119_Gene_1445_g	-	-	-		Pst78S84_Gene_3019_g	-	-	KNE96233.1hypothetical protein PSTG_10496
Pst110S119_Gene_2954_g	-	secretome	-		Pst46S119_Gene_14454_g	-	-	-		Pst78S84_Gene_3029_g	-	-	KNE92458.1hypothetical protein PSTG_14179
Pst110S119_Gene_297_g	AIM5	-	KNE96702.1hypothetical protein PSTG_09973		Pst46S119_Gene_14455_g	-	-	KNE95592.1hypothetical protein PSTG_11082		Pst78S84_Gene_3031_g	-	-	POW06551.1hypothetical protein PSHT_10290
Pst110S119_Gene_2980_g	-	-	KNE96767.1hypothetical protein PSTG_09904		Pst46S119_Gene_14457_g	-	-	KNF02818.1hypothetical protein PSTG_04103		Pst78S84_Gene_3039_g	-	-	KNE91637.1hypothetical protein PSTG_14945
Pst110S119_Gene_2984_g	-	-	-		Pst46S119_Gene_14458_g	-	-	POW14510.1hypothetical protein PSTT_02926		Pst78S84_Gene_304_g	-	-	KNE99612.1hypothetical protein PSTG_07105
Pst110S119_Gene_2989_g	Chorismate_bind	-	XP_003331193.2anthranilate synthase component I		Pst46S119_Gene_14464_g	AMP-binding	-	KNE99429.1hypothetical protein PSTG_07357		Pst78S84_Gene_3041_g	-	secretome	POV98419.1hypothetical protein PSTT_14427, partial
Pst110S119_Gene_300_g	EMP24_GP25L	-	ORY85336.1emp24/gp25L/p24 family/GOLD-domain-containing protein		Pst46S119_Gene_1447_g	Cytochrom_C	-	KNF02513.1cytochrome c		Pst78S84_Gene_3053_g	-	-	KNE97298.1hypothetical protein PSTG_09409
Pst110S119_Gene_3000_g	-	-	KNE98927.1hypothetical protein PSTG_07772		Pst46S119_Gene_14470_g	-	-	POW20078.1hypothetical protein PSHT_03935		Pst78S84_Gene_3064_g	-	-	KNE95436.1hypothetical protein PSTG_11289
Pst110S119_Gene_3006_g	-	-	KNF02065.1hypothetical protein PSTG_04563		Pst46S119_Gene_14482_g	-	-	KNF03181.1hypothetical protein PSTG_03768		Pst78S84_Gene_3067_g	-	-	POW13511.1hypothetical protein PSTT_03663
Pst110S119_Gene_3007_g	-	-	KNE98634.1hypothetical protein PSTG_08003, partial		Pst46S119_Gene_14494_g	-	-	-		Pst78S84_Gene_3089_g	SRF-TF	-	KNE99698.1hypothetical protein PSTG_06989
Pst110S119_Gene_3017_g	Ribosomal_L10	-	AIC33799.1ribosomal P0 like-protein		Pst46S119_Gene_14495_g	SET	-	KNF03605.1hypothetical protein PSTG_03128		Pst78S84_Gene_3091_g	-	-	POW15060.1hypothetical protein PSHT_07228
Pst110S119_Gene_302_g	-	secretome	KNE98211.1hypothetical protein PSTG_08479		Pst46S119_Gene_14499_g	-	-	KNE91979.1hypothetical protein PSTG_14648		Pst78S84_Gene_3093_g	-	-	POW03469.1hypothetical protein PSTT_11065
Pst110S119_Gene_3024_g	-	-	KNF00685.1hypothetical protein PSTG_06099		Pst46S119_Gene_14501_g	Methyltransf_11	-	CDI52425.1probable BUD23-Protein involved in bud-site selection		Pst78S84_Gene_311_g	-	-	POW10268.1hypothetical protein PSHT_08829
Pst110S119_Gene_3028_g	Peptidase_M24	-	KNZ52968.1methionine aminopeptidase, type I		Pst46S119_Gene_14504_g	-	-	POW06438.1hypothetical protein PSTT_08987		Pst78S84_Gene_3117_g	Abhydrolase_1	-	POW13017.1hypothetical protein PSTT_03974, partial
Pst110S119_Gene_3029_g	-	-	-		Pst46S119_Gene_14505_g	-	-	POW04091.1hypothetical protein PSTT_10617		Pst78S84_Gene_3122_g	-	secretome	POW03501.1hypothetical protein PSHT_11621
Pst110S119_Gene_3035_g	-	-	POW19182.1hypothetical protein PSHT_04991		Pst46S119_Gene_14508_g	-	secretome	-		Pst78S84_Gene_3123_g	-	-	POW03553.1hypothetical protein PSHT_11656
Pst110S119_Gene_304_g	-	-	KNF01669.1hypothetical protein PSTG_05100		Pst46S119_Gene_14513_g	-	-	POW08201.1hypothetical protein PSHT_09637		Pst78S84_Gene_3124_g	-	-	KNE99518.1hypothetical protein PSTG_07233
Pst110S119_Gene_3042_g	-	secretome	POW19130.1hypothetical protein PSHT_05031		Pst46S119_Gene_14515_g	COG5	-	POW21619.1hypothetical protein PSHT_02154, partial		Pst78S84_Gene_3127_g	Tubulin	-	KNF05356.1tubulin alpha-1A chain
Pst110S119_Gene_3044_g	-	-	-		Pst46S119_Gene_14518_g	-	-	-		Pst78S84_Gene_3130_g	-	-	KNE99136.1hypothetical protein PSTG_07615
Pst110S119_Gene_3052_g	-	-	POW04498.1hypothetical protein PSHT_11199		Pst46S119_Gene_14528_g	Cutinase	secretome	KNE98832.1hypothetical protein PSTG_07854		Pst78S84_Gene_3131_g	-	secretome	KNE99137.1hypothetical protein PSTG_07616
Pst110S119_Gene_3057_g	-	-	POW03156.1hypothetical protein PSTT_11261, partial		Pst46S119_Gene_14544_g	DUF2405	-	KNF05799.1hypothetical protein PSTG_01196		Pst78S84_Gene_3132_g	-	-	KNE99138.1hypothetical protein PSTG_07617
Pst110S119_Gene_3059_g	-	-	KNE87847.1hypothetical protein PSTG_18762, partial		Pst46S119_Gene_14547_g	-	-	WP_055987201.1MULTISPECIES: IS1182 family transposase		Pst78S84_Gene_3137_g	Mito_carr	-	PAV22287.1mitochondrial carrier
Pst110S119_Gene_3062_g	-	-	KNF02104.1hypothetical protein PSTG_04602		Pst46S119_Gene_14548_g	-	-	POV98551.1hypothetical protein PSHT_13961		Pst78S84_Gene_3142_g	SUI1	-	XP_017990645.1eukaryotic translation initiation factor 1
Pst110S119_Gene_3087_g	-	-	AID69936.1NBS-LRR resistance protein		Pst46S119_Gene_14551_g	-	-	KNE92166.1hypothetical protein PSTG_14458		Pst78S84_Gene_3145_g	SSB	-	OAV94570.1single-strand binding protein family
Pst110S119_Gene_309_g	-	-	POY71473.1GNAT family acetyltransferase		Pst46S119_Gene_14554_g	-	-	KNF03851.1hypothetical protein PSTG_02942		Pst78S84_Gene_3153_g	-	-	POW08920.1hypothetical protein PSTT_07184, partial
Pst110S119_Gene_3090_g	-	-	KNE98268.1hypothetical protein PSTG_08542		Pst46S119_Gene_14574_g	-	-	KNF02371.1hypothetical protein PSTG_04279		Pst78S84_Gene_3156_g	-	-	KNE88655.1hypothetical protein PSTG_17925
Pst110S119_Gene_3092_g	-	-	POW17879.1hypothetical protein PSTT_00205		Pst46S119_Gene_14575_g	-	-	POW22256.1hypothetical protein PSHT_01470		Pst78S84_Gene_3157_g	-	-	KNE88656.1hypothetical protein PSTG_17926
Pst110S119_Gene_3098_g	Rad10	-	ORY89614.1restriction endonuclease type II-like protein		Pst46S119_Gene_14577_g	Longin	-	KNF04090.1synaptobrevin like YKT6		Pst78S84_Gene_3162_g	-	-	KNE93013.1hypothetical protein PSTG_13587
Pst110S119_Gene_3099_g	-	-	KNE93326.1hypothetical protein PSTG_13268		Pst46S119_Gene_14579_g	-	-	POW00470.1hypothetical protein PSTT_13104		Pst78S84_Gene_3166_g	-	secretome	POW15886.1hypothetical protein PSTT_01863, partial
Pst110S119_Gene_3102_g	-	-	KNE94891.1ribose 5-phosphate isomerase A		Pst46S119_Gene_14580_g	-	-	KNE91699.1hypothetical protein PSTG_14858, partial		Pst78S84_Gene_3171_g	-	-	KNE94447.1hypothetical protein PSTG_12240
Pst110S119_Gene_3103_g	Rib_5-P_isom_A	-	KNE94891.1ribose 5-phosphate isomerase A		Pst46S119_Gene_14583_g	-	-	KNE98786.1hypothetical protein PSTG_07972		Pst78S84_Gene_3178_g	-	-	KNF03896.1hypothetical protein PSTG_02983
Pst110S119_Gene_3108_g	-	-	POW05340.1hypothetical protein PSTT_09776		Pst46S119_Gene_14588_g	-	-	KNE97053.1kynureninase, variant		Pst78S84_Gene_3180_g	-	secretome	AGT80098.1putative secreted protein
Pst110S119_Gene_3131_g	-	-	KNF03497.1hypothetical protein PSTG_03433		Pst46S119_Gene_1459_g	zf-RING_2	-	XP_019428370.1 E3 ubiquitin-protein ligase RLIM-like isoform X3		Pst78S84_Gene_3186_g	-	secretome	POW07364.1hypothetical protein PSTT_08291
Pst110S119_Gene_3132_g	-	-	KNF03497.1hypothetical protein PSTG_03433		Pst46S119_Gene_14595_g	Clathrin_propel	-	KNE93618.1clathrin, heavy polypeptide		Pst78S84_Gene_3196_g	-	-	POW18470.1hypothetical protein PSHT_05787
Pst110S119_Gene_3137_g	-	-	KNF04963.1hypothetical protein PSTG_02017		Pst46S119_Gene_14597_g	-	-	KNE95332.1hypothetical protein PSTG_11316		Pst78S84_Gene_3202_g	CIA30	secretome	XP_016764876.1CIA30-domain-containing protein
Pst110S119_Gene_3139_g	Myb_DNA-bind_3	-	KNF03154.1hypothetical protein PSTG_03741		Pst46S119_Gene_14601_g	-	-	POV95597.1hypothetical protein PSTT_16156		Pst78S84_Gene_3204_g	-	-	KNE94286.1hypothetical protein PSTG_12311
Pst110S119_Gene_314_g	-	-	-		Pst46S119_Gene_14606_g	-	-	KNF03221.1hypothetical protein PSTG_03486		Pst78S84_Gene_322_g	SCP2	-	PRQ77714.1sterol-binding protein
Pst110S119_Gene_3144_g	-	-	POW19278.1hypothetical protein PSHT_04883		Pst46S119_Gene_14607_g	-	-	POW12300.1hypothetical protein PSTT_04652		Pst78S84_Gene_3227_g	Ras	secretome	KNF04400.1Ras-like protein Rab7
Pst110S119_Gene_3151_g	-	secretome	KNF00375.1hypothetical protein PSTG_06305		Pst46S119_Gene_14612_g	-	-	XP_003888566.1YjeF, variant		Pst78S84_Gene_323_g	-	secretome	KNE99620.1hypothetical protein PSTG_07113
Pst110S119_Gene_3154_g	-	secretome	KNF03316.1hypothetical protein PSTG_03584		Pst46S119_Gene_14613_g	-	-	KNE89218.1hypothetical protein PSTG_17322		Pst78S84_Gene_3238_g	Aldolase_II	-	KNZ54816.1methylthioribulose-1-phosphate dehydratase
Pst110S119_Gene_3163_g	-	secretome	KNE92294.1hypothetical protein PSTG_14316		Pst46S119_Gene_14619_g	-	-	KNF03503.1formate-tetrahydrofolate ligase		Pst78S84_Gene_3240_g	-	-	KNF06703.1hypothetical protein PSTG_00019
Pst110S119_Gene_3165_g	-	-	KNE99339.1hypothetical protein PSTG_07456		Pst46S119_Gene_14620_g	-	-	-		Pst78S84_Gene_3246_g	-	-	KNE95016.1hypothetical protein PSTG_11614
Pst110S119_Gene_3168_g	adh_short	-	KNF06858.1hypothetical protein PSTG_00174		Pst46S119_Gene_14621_g	-	secretome	POV98833.1hypothetical protein PSTT_14164		Pst78S84_Gene_3248_g	-	-	KNF06292.1hypothetical protein PSTG_00798
Pst110S119_Gene_3173_g	-	-	KNF06240.1hypothetical protein PSTG_00747		Pst46S119_Gene_14623_g	-	-	KNF02647.1hypothetical protein PSTG_04244		Pst78S84_Gene_3252_g	-	-	POW08422.1hypothetical protein PSTT_07515, partial
Pst110S119_Gene_3180_g	-	-	KNE97518.1hypothetical protein PSTG_09208		Pst46S119_Gene_14624_g	-	-	KNF00354.1hypothetical protein PSTG_06525		Pst78S84_Gene_3260_g	-	secretome	KNE93445.1hypothetical protein PSTG_13167
Pst110S119_Gene_3186_g	-	-	KNE93962.1hypothetical protein PSTG_12636		Pst46S119_Gene_14633_g	-	secretome	KNE95619.1hypothetical protein PSTG_11109		Pst78S84_Gene_3270_g	-	-	KNE98401.1hypothetical protein PSTG_08320
Pst110S119_Gene_319_g	adh_short_C2	-	KNF01636.1hypothetical protein PSTG_05068		Pst46S119_Gene_14635_g	Peptidase_S10	-	POW09485.1hypothetical protein PSHT_09119		Pst78S84_Gene_3276_g	-	-	-
Pst110S119_Gene_3190_g	Glucosamine_iso	-	KNE89753.1hypothetical protein PSTG_16786		Pst46S119_Gene_14637_g	-	-	POW06142.1hypothetical protein PSTT_09232		Pst78S84_Gene_3281_g	-	-	POW19278.1hypothetical protein PSHT_04883
Pst110S119_Gene_32_g	DUF2015	-	KNE95337.1hypothetical protein PSTG_11321		Pst46S119_Gene_14639_g	Nup192	-	KNE88757.1hypothetical protein PSTG_17827		Pst78S84_Gene_3289_g	-	-	KNE90044.1hypothetical protein PSTG_16519
Pst110S119_Gene_3213_g	-	-	POW09919.1hypothetical protein PSHT_08901, partial		Pst46S119_Gene_14654_g	-	-	KNE89841.1hypothetical protein PSTG_16702		Pst78S84_Gene_3303_g	-	-	KNE89812.1hypothetical protein PSTG_16714
Pst110S119_Gene_3217_g	Aldo_ket_red	-	POW09120.1hypothetical protein PSTT_07035		Pst46S119_Gene_14663_g	-	-	KNZ56389.1ubiquitin carboxyl-terminal hydrolase		Pst78S84_Gene_3304_g	Thaumatin	secretome	KNE89813.1hypothetical protein PSTG_16715
Pst110S119_Gene_3218_g	ADH_N	-	XP_003333963.1L-iditol 2-dehydrogenase		Pst46S119_Gene_14670_g	GSHPx	-	ACO06089.1glutathione peroxidase		Pst78S84_Gene_3307_g	-	-	-
Pst110S119_Gene_322_g	-	-	KNE94230.1hypothetical protein PSTG_12458		Pst46S119_Gene_14674_g	-	-	KNE92137.1hypothetical protein PSTG_14471		Pst78S84_Gene_3311_g	-	secretome	-
Pst110S119_Gene_3220_g	-	secretome	KNE90017.1hypothetical protein PSTG_16534		Pst46S119_Gene_14677_g	DSPc	-	AIC33777.1dual specificity phosphatase		Pst78S84_Gene_3312_g	-	-	POV98480.1hypothetical protein PSHT_14008
Pst110S119_Gene_3232_g	-	-	KNF05037.1hypothetical protein PSTG_01666		Pst46S119_Gene_1468_g	Ribosomal_S18	-	KNZ57863.1ribosomal protein S18		Pst78S84_Gene_3313_g	-	-	POW13971.1hypothetical protein PSTT_03256
Pst110S119_Gene_324_g	adh_short_C2	-	KNE92377.1NADP-dependent mannitol dehydrogenase		Pst46S119_Gene_14685_g	-	-	KNF01931.1hypothetical protein PSTG_04756		Pst78S84_Gene_3319_g	LSM	-	PWN46534.1Sm-like ribonucleo protein
Pst110S119_Gene_325_g	-	-	KNE92376.1elongation factor EF-3		Pst46S119_Gene_14688_g	-	-	KNE92719.1hypothetical protein PSTG_13850		Pst78S84_Gene_3326_g	-	-	KNE93888.1hypothetical protein PSTG_12689
Pst110S119_Gene_3250_g	-	-	-		Pst46S119_Gene_14697_g	-	-	-		Pst78S84_Gene_3327_g	TFIIA_gamma_N	-	XP_003326563.1transcription initiation factor TFIIA small subunit
Pst110S119_Gene_3252_g	-	-	KNE91222.1hypothetical protein PSTG_15350		Pst46S119_Gene_14704_g	-	secretome	POW23304.1hypothetical protein PSHT_00332		Pst78S84_Gene_3337_g	-	-	ORY72609.1ubiquitin fusion degradation protein UFD1-domain-containing protein
Pst110S119_Gene_3264_g	-	-	KNZ58595.1putative signal peptide protein		Pst46S119_Gene_14705_g	-	-	KNE91905.1hypothetical protein PSTG_14701		Pst78S84_Gene_3346_g	-	secretome	AID69936.1NBS-LRR resistance protein
Pst110S119_Gene_3269_g	-	secretome	POW16094.1hypothetical protein PSTT_01661		Pst46S119_Gene_14710_g	-	-	KNE96093.1hypothetical protein PSTG_10518		Pst78S84_Gene_3348_g	-	secretome	KNE92350.1hypothetical protein PSTG_14250
Pst110S119_Gene_3270_g	-	-	KNE89872.1hypothetical protein PSTG_16658		Pst46S119_Gene_14722_g	zf-RING_5	-	KNE92708.1hypothetical protein PSTG_13916		Pst78S84_Gene_3356_g	-	-	KNE94230.1hypothetical protein PSTG_12458
Pst110S119_Gene_3272_g	-	-	KNE89874.1hypothetical protein PSTG_16660		Pst46S119_Gene_14723_g	-	-	-		Pst78S84_Gene_3358_g	Aldo_ket_red	-	POW20038.1hypothetical protein PSHT_03955
Pst110S119_Gene_3274_g	SUI1	-	XP_017990645.1eukaryotic translation initiation factor 1		Pst46S119_Gene_14726_g	-	-	KNE99614.1protein transporter SEC23		Pst78S84_Gene_3361_g	-	-	KNE90079.1hypothetical protein PSTG_16456
Pst110S119_Gene_3276_g	-	secretome	KNF03041.1hypothetical protein PSTG_03634		Pst46S119_Gene_14729_g	-	-	POV98213.1hypothetical protein PSTT_14552, partial		Pst78S84_Gene_3362_g	-	-	KNF03358.1hypothetical protein PSTG_03301
Pst110S119_Gene_3278_g	ACOX	-	POV96674.1hypothetical protein PSHT_15010		Pst46S119_Gene_14732_g	-	secretome	KNE95795.1hypothetical protein PSTG_10856		Pst78S84_Gene_3365_g	-	secretome	POW14099.1hypothetical protein PSTT_03162
Pst110S119_Gene_328_g	Ras	-	KNE96416.1cell division control protein 42		Pst46S119_Gene_14734_g	GATase	secretome	OAV96248.1carbamoyl-phosphate synthase, small subunit		Pst78S84_Gene_3367_g	-	secretome	KNE97855.1hypothetical protein PSTG_08877
Pst110S119_Gene_3297_g	-	-	POW13775.1hypothetical protein PSTT_03393		Pst46S119_Gene_14744_g	-	-	POW18048.1hypothetical protein PSTT_00122		Pst78S84_Gene_3368_g	-	-	KNE97856.1hypothetical protein PSTG_08878
Pst110S119_Gene_33_g	-	secretome	KNE95338.1hypothetical protein PSTG_11322		Pst46S119_Gene_14754_g	-	secretome	POW19918.1hypothetical protein PSHT_04046		Pst78S84_Gene_3369_g	-	-	PWN39531.1MFS general substrate transporter
Pst110S119_Gene_330_g	-	-	KNE99069.1hypothetical protein PSTG_07720		Pst46S119_Gene_14758_g	RVT_3	-	-		Pst78S84_Gene_337_g	DUF3455	secretome	KNE95381.1hypothetical protein PSTG_11234
Pst110S119_Gene_3305_g	-	-	KNF04852.1hypothetical protein PSTG_01906		Pst46S119_Gene_14759_g	-	-	POW08623.1hypothetical protein PSTT_07396		Pst78S84_Gene_3379_g	zf-CHCC	-	KNE91765.1hypothetical protein PSTG_14833
Pst110S119_Gene_3308_g	SBDS	-	PRQ72779.1Ribosome maturation protein SBDS		Pst46S119_Gene_14760_g	zf-CCHC	-	ELU45430.1zf-CCHC domain-containing protein		Pst78S84_Gene_338_g	-	-	POW15348.1hypothetical protein PSTT_02261
Pst110S119_Gene_3310_g	-	-	KNE92258.1hypothetical protein PSTG_14352		Pst46S119_Gene_14762_g	-	-	POW07231.1hypothetical protein PSTT_08459		Pst78S84_Gene_3388_g	-	-	POV96676.1hypothetical protein PSHT_15016
Pst110S119_Gene_3312_g	-	-	KNE92254.1hypothetical protein PSTG_14348		Pst46S119_Gene_14766_g	-	-	-		Pst78S84_Gene_3393_g	-	secretome	POV96230.1hypothetical protein PSTT_15762
Pst110S119_Gene_3319_g	-	-	KNE91236.1hypothetical protein PSTG_15333		Pst46S119_Gene_14770_g	Metallophos	-	KNF06465.1hypothetical protein PSTG_00345		Pst78S84_Gene_3402_g	-	-	KNE98524.1hypothetical protein PSTG_08265
Pst110S119_Gene_3325_g	-	-	KNE99657.1hypothetical protein PSTG_07149		Pst46S119_Gene_14773_g	Glyco_hydro_61	-	XP_007410836.1family 61 glycoside hydrolase		Pst78S84_Gene_3404_g	-	secretome	KNF05102.1hypothetical protein PSTG_01733
Pst110S119_Gene_3331_g	-	-	KNE92058.1hypothetical protein PSTG_14535		Pst46S119_Gene_14781_g	-	-	KNE89963.1SCY1 protein kinase		Pst78S84_Gene_3405_g	-	-	KNF05102.1hypothetical protein PSTG_01733
Pst110S119_Gene_3335_g	-	-	KNE98425.1hypothetical protein PSTG_08339		Pst46S119_Gene_14784_g	-	secretome	POW00455.1hypothetical protein PSTT_13118		Pst78S84_Gene_3408_g	-	-	POV94899.1hypothetical protein PSTT_16585
Pst110S119_Gene_3355_g	-	-	KNE91354.1hypothetical protein PSTG_15218		Pst46S119_Gene_14787_g	-	-	-		Pst78S84_Gene_3412_g	DUF4203	secretome	KNF01979.1hypothetical protein PSTG_04803
Pst110S119_Gene_337_g	zf-DNL	-	KNF03824.1hypothetical protein PSTG_02917		Pst46S119_Gene_14793_g	-	-	KNE96545.1hypothetical protein PSTG_10104		Pst78S84_Gene_3431_g	-	secretome	KNE95701.1hypothetical protein PSTG_10920
Pst110S119_Gene_3372_g	-	-	KNE99118.1hypothetical protein PSTG_07597		Pst46S119_Gene_14795_g	-	-	KNE96726.1hypothetical protein PSTG_09997		Pst78S84_Gene_3440_g	-	-	KNE90618.1hypothetical protein PSTG_15936
Pst110S119_Gene_3375_g	-	-	POV99058.1hypothetical protein PSHT_13692		Pst46S119_Gene_14796_g	-	-	KNE91229.1hypothetical protein PSTG_15357		Pst78S84_Gene_3450_g	-	secretome	KNE89062.1hypothetical protein PSTG_17479
Pst110S119_Gene_3376_g	-	-	KNE88580.1hypothetical protein PSTG_18011		Pst46S119_Gene_14801_g	DUF3129	secretome	KNE90323.1hypothetical protein PSTG_16227		Pst78S84_Gene_3452_g	Abhydrolase_1	-	KNE98568.1homoserine O-acetyltransferase
Pst110S119_Gene_3377_g	-	secretome	KNE91160.1hypothetical protein PSTG_15415		Pst46S119_Gene_14809_g	-	-	-		Pst78S84_Gene_3454_g	-	-	KNE94774.1hypothetical protein PSTG_11866
Pst110S119_Gene_3391_g	-	secretome	POW03930.1hypothetical protein PSTT_10741		Pst46S119_Gene_1481_g	-	-	POW05652.1hypothetical protein PSHT_10687		Pst78S84_Gene_3459_g	-	-	KNF02498.1hypothetical protein PSTG_04403
Pst110S119_Gene_3394_g	-	-	KNE91595.1hypothetical protein PSTG_14991		Pst46S119_Gene_14812_g	Gaa1	secretome	GAT60039.1predicted protein		Pst78S84_Gene_3464_g	-	-	POW03684.1hypothetical protein PSHT_11590
Pst110S119_Gene_340_g	-	-	KNF03821.1hypothetical protein PSTG_02914		Pst46S119_Gene_1482_g	Methyltransf_15	-	XP_007774727.1Tgs1 protein		Pst78S84_Gene_3471_g	-	-	KNE90802.1hypothetical protein PSTG_15768
Pst110S119_Gene_3409_g	-	secretome	POW17521.1hypothetical protein PSTT_00393, partial		Pst46S119_Gene_14821_g	-	secretome	KEP50967.1rare lipoprotein A-like double-psi beta-barrel protein		Pst78S84_Gene_3477_g	-	-	KNE98487.1hypothetical protein PSTG_08227
Pst110S119_Gene_3410_g	PLA2_B	-	KNF01510.1hypothetical protein PSTG_05290		Pst46S119_Gene_14829_g	-	-	XP_003321297.2histone deacetylase 1/2		Pst78S84_Gene_3489_g	-	secretome	KNF06830.1hypothetical protein PSTG_00143
Pst110S119_Gene_3411_g	PLA2_B	secretome	KNF01510.1hypothetical protein PSTG_05290		Pst46S119_Gene_14830_g	-	-	-		Pst78S84_Gene_3490_g	-	-	KNZ57842.1mitochondrial distribution and morphology protein 34
Pst110S119_Gene_3414_g	-	secretome	POV97536.1hypothetical protein PSTT_14990		Pst46S119_Gene_14831_g	-	-	POW02713.1hypothetical protein PSTT_11635, partial		Pst78S84_Gene_3506_g	-	secretome	KNF03126.1hypothetical protein PSTG_03711
Pst110S119_Gene_3437_g	3-HAO	-	KNF05713.13-hydroxyanthranilate 3,4-dioxygenase 2		Pst46S119_Gene_14832_g	-	-	POW18288.1hypothetical protein PSHT_06022, partial		Pst78S84_Gene_3507_g	-	-	KNF03127.1hypothetical protein PSTG_03712
Pst110S119_Gene_3445_g	-	secretome	POW03642.1hypothetical protein PSTT_10920, partial		Pst46S119_Gene_14834_g	-	-	POV98089.1hypothetical protein PSHT_14224		Pst78S84_Gene_3508_g	-	-	KNF03128.1hypothetical protein PSTG_03713
Pst110S119_Gene_3447_g	DHC_N2	-	KNF04031.1dynein heavy chain 1, cytosolic		Pst46S119_Gene_14835_g	-	-	KNE96032.1hypothetical protein PSTG_10609		Pst78S84_Gene_3511_g	-	-	KNE98463.1hypothetical protein PSTG_08202
Pst110S119_Gene_345_g	-	-	XP_003889641.1biotin synthase		Pst46S119_Gene_14841_g	-	-	KNF00355.1hypothetical protein PSTG_06526		Pst78S84_Gene_3520_g	-	-	POW00386.1hypothetical protein PSTT_13164
Pst110S119_Gene_3462_g	-	-	POW14510.1hypothetical protein PSTT_02926		Pst46S119_Gene_14842_g	GMC_oxred_C	-	KNE89036.1hypothetical protein PSTG_17506		Pst78S84_Gene_3523_g	-	secretome	POW12170.1hypothetical protein PSTT_04714
Pst110S119_Gene_3466_g	-	-	POW20532.1hypothetical protein PSHT_03389		Pst46S119_Gene_14845_g	-	-	KNE96012.1hypothetical protein PSTG_10703		Pst78S84_Gene_3526_g	-	-	KNF02267.1hypothetical protein PSTG_04476
Pst110S119_Gene_3467_g	-	secretome	KNF01888.1hypothetical protein PSTG_05005		Pst46S119_Gene_14848_g	RRM_1	-	KDE03994.1pre-mRNA branch site protein p14		Pst78S84_Gene_3537_g	Ubiquitin_2	-	KNE92669.1hypothetical protein PSTG_13936
Pst110S119_Gene_3477_g	-	-	-		Pst46S119_Gene_14851_g	-	-	KNF04673.1hypothetical protein PSTG_02158		Pst78S84_Gene_3538_g	-	secretome	POV94604.1hypothetical protein PSHT_16110
Pst110S119_Gene_3487_g	-	-	POW22019.1hypothetical protein PSHT_01731		Pst46S119_Gene_14858_g	-	-	KNF05024.1hypothetical protein PSTG_01653		Pst78S84_Gene_354_g	-	-	KNF05259.1hypothetical protein PSTG_01473
Pst110S119_Gene_3490_g	-	-	KNE99500.1hypothetical protein PSTG_07217		Pst46S119_Gene_1486_g	-	-	KNE94872.1hypothetical protein PSTG_11776		Pst78S84_Gene_3545_g	-	secretome	KNE90522.1hypothetical protein PSTG_16039
Pst110S119_Gene_3493_g	-	secretome	KNF04837.1hypothetical protein PSTG_01892		Pst46S119_Gene_14870_g	-	-	POW06983.1hypothetical protein PSHT_10140, partial		Pst78S84_Gene_3546_g	-	secretome	KNE93868.1hypothetical protein PSTG_12780
Pst110S119_Gene_35_g	DPBB_1	secretome	KNE91572.1hypothetical protein PSTG_15024		Pst46S119_Gene_14873_g	CBFD_NFYB_HMF	-	KNE90801.1hypothetical protein PSTG_15767		Pst78S84_Gene_3547_g	-	-	KNZ50865.1secreted protein
Pst110S119_Gene_3509_g	-	-	KNF06106.1hypothetical protein PSTG_00617		Pst46S119_Gene_14878_g	-	-	KNE94805.1hypothetical protein PSTG_11816		Pst78S84_Gene_3548_g	RIBIOP_C	-	EGU12533.1Ribosome biogenesis protein tsr1
Pst110S119_Gene_3510_g	-	-	KNE91187.1hypothetical protein PSTG_15391		Pst46S119_Gene_14880_g	GILT	-	XP_007407593.1secreted protein		Pst78S84_Gene_3551_g	RRM_1	-	KNF03895.1hypothetical protein PSTG_02982
Pst110S119_Gene_3513_g	-	-	POV97830.1hypothetical protein PSHT_14370		Pst46S119_Gene_14886_g	-	-	KNE93506.1hypothetical protein PSTG_13134		Pst78S84_Gene_3552_g	-	-	POW10978.1hypothetical protein PSTT_05646
Pst110S119_Gene_3515_g	-	-	POW14059.1hypothetical protein PSHT_07531		Pst46S119_Gene_14887_g	-	-	EMS60130.1Peroxidase 5		Pst78S84_Gene_3553_g	-	-	KNF03142.1hypothetical protein PSTG_03727
Pst110S119_Gene_3524_g	-	secretome	KNE93783.1hypothetical protein PSTG_12886		Pst46S119_Gene_14889_g	Glyco_transf_28	secretome	KNZ62494.1sterol 3beta-glucosyltransferase		Pst78S84_Gene_3554_g	-	-	-
Pst110S119_Gene_3528_g	-	-	POW05656.1hypothetical protein PSHT_10701		Pst46S119_Gene_14891_g	Asp	-	XP_007414778.1aspartic peptidase A1		Pst78S84_Gene_356_g	-	-	POW10210.1hypothetical protein PSTT_06283
Pst110S119_Gene_353_g	Cation_ATPase_N	-	KNE92507.1H+-transporting ATPase		Pst46S119_Gene_14895_g	-	secretome	KNF01796.1hypothetical protein PSTG_04916		Pst78S84_Gene_3573_g	Sod_Fe_N	-	KNE93056.1Fe-Mn family superoxide dismutase
Pst110S119_Gene_3530_g	-	-	-		Pst46S119_Gene_149_g	-	-	KNF02969.1hypothetical protein PSTG_03918		Pst78S84_Gene_3589_g	ADK	-	KNF02443.1uridylate kinase
Pst110S119_Gene_3546_g	Oxidored_FMN	-	POW23378.1hypothetical protein PSHT_00245		Pst46S119_Gene_14906_g	-	-	-		Pst78S84_Gene_36_g	-	-	KNE95983.1hypothetical protein PSTG_10674
Pst110S119_Gene_3548_g	-	secretome	POW15886.1hypothetical protein PSTT_01863, partial		Pst46S119_Gene_14909_g	-	-	KNF02745.1hypothetical protein PSTG_04030		Pst78S84_Gene_3608_g	His_Phos_1	-	KZT58303.1phosphoglycerate mutase-like protein
Pst110S119_Gene_3549_g	-	secretome	KNF04050.1hypothetical protein PSTG_02758		Pst46S119_Gene_1492_g	-	-	KNE97512.1hypothetical protein PSTG_09201		Pst78S84_Gene_3609_g	Sod_Cu	secretome	POW00856.1hypothetical protein PSHT_12836
Pst110S119_Gene_3558_g	-	-	KNE98483.1hypothetical protein PSTG_08221		Pst46S119_Gene_14928_g	-	-	XP_010233350.1uncharacterized protein LOC104583235		Pst78S84_Gene_3627_g	-	-	-
Pst110S119_Gene_3559_g	RRM_1	-	XP_003320388.1apoptosis regulator BCL-W		Pst46S119_Gene_14929_g	adh_short	-	XP_007408152.1peroxisomal hydratase-dehydrogenase-epimerase-like protein		Pst78S84_Gene_3637_g	Complex1_LYR_2	-	KNE95702.1hypothetical protein PSTG_10921
Pst110S119_Gene_3560_g	Cnd1	-	KNE99168.1hypothetical protein PSTG_07479		Pst46S119_Gene_14934_g	-	secretome	KNF00701.1hypothetical protein PSTG_06115		Pst78S84_Gene_3639_g	-	-	KNE99557.1hypothetical protein PSTG_07271
Pst110S119_Gene_3561_g	Adaptin_N	-	POW00565.1hypothetical protein PSTT_13055		Pst46S119_Gene_14935_g	-	-	KNE91162.1hypothetical protein PSTG_15420		Pst78S84_Gene_3650_g	-	secretome	POV97536.1hypothetical protein PSTT_14990
Pst110S119_Gene_358_g	-	-	POW18470.1hypothetical protein PSHT_05787		Pst46S119_Gene_14943_g	-	-	-		Pst78S84_Gene_3658_g	RNase_P_Rpp14	-	POW04610.1hypothetical protein PSTT_10228
Pst110S119_Gene_359_g	-	-	POV99821.1hypothetical protein PSTT_13516		Pst46S119_Gene_14949_g	Histone	-	KNF01680.1histone H2A.2		Pst78S84_Gene_366_g	Ham1p_like	-	KNE97748.1Ham1 family protein
Pst110S119_Gene_3590_g	-	-	KNE99364.1hypothetical protein PSTG_07296		Pst46S119_Gene_1495_g	-	-	-		Pst78S84_Gene_3662_g	-	-	POW16532.1hypothetical protein PSTT_01333, partial
Pst110S119_Gene_3595_g	-	secretome	KNF03912.1hypothetical protein PSTG_02998		Pst46S119_Gene_14952_g	-	secretome	KNZ59318.1hypothetical protein VP01_175g4		Pst78S84_Gene_3667_g	Acetyltransf_1	-	KNF00150.1hypothetical protein PSTG_06560
Pst110S119_Gene_3609_g	-	-	POW05232.1hypothetical protein PSTT_09860, partial		Pst46S119_Gene_14955_g	adh_short	-	KNF06858.1hypothetical protein PSTG_00174		Pst78S84_Gene_3669_g	VMA21	-	KNF00152.1hypothetical protein PSTG_06562
Pst110S119_Gene_3611_g	-	-	KNE98927.1hypothetical protein PSTG_07772		Pst46S119_Gene_14956_g	-	-	KNF03328.1hypothetical protein PSTG_03596		Pst78S84_Gene_367_g	-	-	POW20519.1hypothetical protein PSHT_03410
Pst110S119_Gene_3621_g	-	-	KNF01422.1Atypical/PIKK/FRAP protein kinase		Pst46S119_Gene_14958_g	-	-	POW15888.1hypothetical protein PSTT_01864, partial		Pst78S84_Gene_3670_g	-	secretome	KNE90305.1hypothetical protein PSTG_16260
Pst110S119_Gene_3625_g	-	-	KNE90933.1hypothetical protein PSTG_15628		Pst46S119_Gene_14959_g	-	secretome	KNE89307.1hypothetical protein PSTG_17234		Pst78S84_Gene_3672_g	Proteasome_A_N	-	XP_003329163.120S proteasome subunit alpha 4
Pst110S119_Gene_363_g	Glyco_tran_28_C	-	XP_018273708.1glycosyltransferase family 1 protein		Pst46S119_Gene_14968_g	-	-	XP_003331391.1NADH dehydrogenase (ubiquinone) 1 alpha subcomplex 9		Pst78S84_Gene_3676_g	RRF	-	KNE95639.1hypothetical protein PSTG_11004
Pst110S119_Gene_3633_g	-	secretome	KNF03004.1hypothetical protein PSTG_03953		Pst46S119_Gene_14972_g	LNS2	-	KNF05911.1hypothetical protein PSTG_00903		Pst78S84_Gene_3677_g	-	-	POW08805.1hypothetical protein PSTT_07315
Pst110S119_Gene_3636_g	-	-	KNE99355.1hypothetical protein PSTG_07473		Pst46S119_Gene_14975_g	6PGD	-	XP_003327950.16-phosphogluconate dehydrogenase, decarboxylating 1		Pst78S84_Gene_3679_g	NAM-associated	-	POW17591.1hypothetical protein PSTT_00309
Pst110S119_Gene_3641_g	Adaptin_N	-	PWO01067.1putative adapter-related protein complex 1 beta 1 subunit		Pst46S119_Gene_14976_g	-	-	POV98906.1hypothetical protein PSTT_14114		Pst78S84_Gene_368_g	-	secretome	POW14288.1hypothetical protein PSTT_03065
Pst110S119_Gene_3643_g	Ribosomal_L7Ae	-	XP_003320846.2ribonucleoprotein-associated protein		Pst46S119_Gene_14977_g	-	-	KNE97988.1hypothetical protein PSTG_08663		Pst78S84_Gene_3689_g	-	-	KNF02659.1hypothetical protein PSTG_04256
Pst110S119_Gene_3662_g	-	secretome	KNE94706.1hypothetical protein PSTG_11894		Pst46S119_Gene_14982_g	-	secretome	KNE90093.1hypothetical protein PSTG_16434		Pst78S84_Gene_371_g	HATPase_c	-	KNE97742.1hypothetical protein PSTG_08961
Pst110S119_Gene_3671_g	TFIID_30kDa	-	KNE95048.1hypothetical protein PSTG_11641		Pst46S119_Gene_14984_g	-	-	KNE99696.1hypothetical protein PSTG_06987		Pst78S84_Gene_372_g	BCDHK_Adom3	-	KNE97742.1hypothetical protein PSTG_08961
Pst110S119_Gene_3674_g	-	secretome	KNF05760.1hypothetical protein PSTG_01157		Pst46S119_Gene_14985_g	MaoC_dehydratas	-	KNZ46399.1fatty acid synthase subunit beta		Pst78S84_Gene_3720_g	-	-	POV95407.1hypothetical protein PSTT_16267
Pst110S119_Gene_3675_g	-	secretome	KNF05761.1hypothetical protein PSTG_01158		Pst46S119_Gene_15_g	NUDIX	-	POW09015.1hypothetical protein PSTT_07076		Pst78S84_Gene_3724_g	Peptidase_M49	-	KNZ43808.1dipeptidyl-peptidase III
Pst110S119_Gene_3680_g	-	secretome	KNE95774.1hypothetical protein PSTG_10836		Pst46S119_Gene_1500_g	NPC1_N	-	KNE92337.1hypothetical protein PSTG_14295		Pst78S84_Gene_3728_g	-	secretome	KNF05117.1hypothetical protein PSTG_01746
Pst110S119_Gene_3681_g	-	secretome	KNE95775.1hypothetical protein PSTG_10837		Pst46S119_Gene_15002_g	malic	-	XP_003890783.1malate dehydrogenase (oxaloacetate-decarboxylating)(NADP+), variant		Pst78S84_Gene_3729_g	-	secretome	POW19681.1hypothetical protein PSHT_04390
Pst110S119_Gene_3685_g	-	-	POW15298.1hypothetical protein PSTT_02168, partial		Pst46S119_Gene_15006_g	GATase_6	-	KNE93194.1glucosamine-fructose-6-phosphate aminotransferase		Pst78S84_Gene_373_g	-	-	KNE97743.1hypothetical protein PSTG_08962
Pst110S119_Gene_3686_g	-	-	XP_003337843.1ubiquitin-conjugating enzyme E2 J2		Pst46S119_Gene_15009_g	-	-	-		Pst78S84_Gene_3733_g	-	-	KNF05124.1hypothetical protein PSTG_01753
Pst110S119_Gene_3691_g	-	-	KNF05933.1hypothetical protein PSTG_00926		Pst46S119_Gene_1501_g	His_Phos_1	-	ORY72239.1histidine phosphatase superfamily		Pst78S84_Gene_3734_g	Longin	-	KNE90485.1synaptobrevin like YKT6
Pst110S119_Gene_3692_g	-	secretome	POW04751.1hypothetical protein PSHT_11097, partial		Pst46S119_Gene_15011_g	UPRTase	-	XP_003324827.1uracil phosphoribosyltransferase		Pst78S84_Gene_3738_g	-	secretome	KNE92767.1hypothetical protein PSTG_13825, partial
Pst110S119_Gene_3693_g	-	-	POW15995.1hypothetical protein PSHT_06881		Pst46S119_Gene_15013_g	-	secretome	KNF01755.1hypothetical protein PSTG_05179		Pst78S84_Gene_3744_g	-	-	KNE88573.1hypothetical protein PSTG_18017, partial
Pst110S119_Gene_3696_g	-	-	POW16151.1hypothetical protein PSTT_01673		Pst46S119_Gene_15018_g	-	-	KNF05124.1hypothetical protein PSTG_01753		Pst78S84_Gene_3751_g	-	-	-
Pst110S119_Gene_3701_g	-	secretome	KNE94937.1hypothetical protein PSTG_11728		Pst46S119_Gene_15024_g	-	-	POW14993.1hypothetical protein PSTT_02550, partial		Pst78S84_Gene_3758_g	Tyrosinase	-	KNF06113.1hypothetical protein PSTG_00621
Pst110S119_Gene_3705_g	Ras	-	KNE94931.1GTP-binding protein ypt5		Pst46S119_Gene_15026_g	RNA_pol_L_2	-	KNE88336.1hypothetical protein PSTG_18264		Pst78S84_Gene_3761_g	-	secretome	KNF01476.1hypothetical protein PSTG_05258
Pst110S119_Gene_3726_g	-	secretome	KNE95872.1hypothetical protein PSTG_10790		Pst46S119_Gene_15027_g	DPM2	-	KNE88822.1hypothetical protein, variant		Pst78S84_Gene_3765_g	CFEM	secretome	KNE91624.1hypothetical protein PSTG_14933
Pst110S119_Gene_3728_g	-	-	KNF01755.1hypothetical protein PSTG_05179		Pst46S119_Gene_15032_g	DUF1769	-	KNE89779.1hypothetical protein PSTG_16776		Pst78S84_Gene_3772_g	-	-	POV98058.1hypothetical protein PSHT_14240
Pst110S119_Gene_3743_g	-	secretome	KNE89561.1hypothetical protein PSTG_16974		Pst46S119_Gene_15037_g	-	-	KNE95482.1hypothetical protein PSTG_11194		Pst78S84_Gene_3773_g	-	-	POW01076.1hypothetical protein PSHT_12688
Pst110S119_Gene_3747_g	Gln-synt_N	-	KNF05921.1glutamine synthetase		Pst46S119_Gene_15039_g	-	-	KNF01990.1hypothetical protein PSTG_04814		Pst78S84_Gene_3779_g	-	-	POW08824.1hypothetical protein PSHT_09399
Pst110S119_Gene_3752_g	DUF5009	-	POV99546.1hypothetical protein PSTT_13708		Pst46S119_Gene_15040_g	-	-	POV95584.1hypothetical protein PSTT_16149		Pst78S84_Gene_3781_g	-	secretome	KNE94296.1hypothetical protein PSTG_12321
Pst110S119_Gene_3753_g	-	-	KNE98915.1hypothetical protein PSTG_07760		Pst46S119_Gene_15050_g	-	-	KNE99870.1hypothetical protein PSTG_06960		Pst78S84_Gene_3786_g	-	-	KNE94303.1hypothetical protein PSTG_12327
Pst110S119_Gene_3759_g	Ribonuc_L-PSP	-	KNE93413.1endoribonuclease L-PSP		Pst46S119_Gene_15052_g	-	-	-		Pst78S84_Gene_3790_g	-	-	POV97464.1hypothetical protein PSTT_15030
Pst110S119_Gene_3776_g	-	secretome	KNF05128.1hypothetical protein PSTG_01757		Pst46S119_Gene_15055_g	LSM	-	XP_003307220.2small nuclear ribonucleoprotein		Pst78S84_Gene_3797_g	-	-	KNE99553.1hypothetical protein PSTG_07267
Pst110S119_Gene_3782_g	Cpn10	-	KNE95952.1chaperonin GroS		Pst46S119_Gene_15057_g	-	-	KNE92423.1hypothetical protein PSTG_14144		Pst78S84_Gene_3807_g	-	-	POW14158.1hypothetical protein PSTT_03188
Pst110S119_Gene_3788_g	Sod_Cu	secretome	KNE96398.1copper/zinc superoxide dismutase		Pst46S119_Gene_15059_g	-	-	KNF05259.1hypothetical protein PSTG_01473		Pst78S84_Gene_3819_g	zf-DNL	-	KNF03824.1hypothetical protein PSTG_02917
Pst110S119_Gene_3794_g	-	-	KNF05939.1hypothetical protein PSTG_00930		Pst46S119_Gene_15062_g	-	-	KNF06371.1hypothetical protein PSTG_00254		Pst78S84_Gene_382_g	-	-	KNE90102.1hypothetical protein PSTG_16443
Pst110S119_Gene_3798_g	-	-	KNF01439.1hypothetical protein PSTG_05224		Pst46S119_Gene_15072_g	-	-	KNF03813.1hypothetical protein PSTG_02907		Pst78S84_Gene_3822_g	-	-	KNF03821.1hypothetical protein PSTG_02914
Pst110S119_Gene_3816_g	-	secretome	-		Pst46S119_Gene_15073_g	-	-	KNF01168.1hypothetical protein PSTG_05522		Pst78S84_Gene_3852_g	-	-	POW14554.1hypothetical protein PSHT_07371
Pst110S119_Gene_3823_g	-	-	POW08824.1hypothetical protein PSHT_09399		Pst46S119_Gene_15075_g	Cnd2	-	KNE91575.1hypothetical protein PSTG_15027		Pst78S84_Gene_3854_g	-	-	POW15737.1hypothetical protein PSTT_01975
Pst110S119_Gene_3828_g	-	secretome	POW04091.1hypothetical protein PSTT_10617		Pst46S119_Gene_1509_g	PBP	-	POW15348.1hypothetical protein PSTT_02261		Pst78S84_Gene_3866_g	Thiolase_N	-	KNF06298.1acetyl-CoA C-acetyltransferase
Pst110S119_Gene_3833_g	-	-	POW23121.1hypothetical protein PSHT_00531		Pst46S119_Gene_15096_g	-	secretome	POW08473.1hypothetical protein PSTT_07535		Pst78S84_Gene_389_g	-	-	KNE98556.1hypothetical protein PSTG_08109
Pst110S119_Gene_3839_g	-	-	KNE92278.1hypothetical protein PSTG_14301		Pst46S119_Gene_15098_g	-	-	POW13626.1hypothetical protein PSTT_03534		Pst78S84_Gene_3891_g	-	-	POW02157.1hypothetical protein PSHT_12189
Pst110S119_Gene_3843_g	-	-	KNF05871.1hypothetical protein PSTG_00865		Pst46S119_Gene_15101_g	Aldedh	-	KNF06269.1hypothetical protein PSTG_00776		Pst78S84_Gene_3895_g	-	-	KNF03504.1hypothetical protein PSTG_03440
Pst110S119_Gene_3848_g	-	-	KNE92036.1hypothetical protein PSTG_14569		Pst46S119_Gene_15103_g	-	-	KNE88951.1hypothetical protein PSTG_17597		Pst78S84_Gene_3897_g	Abhydrolase_3	-	KNZ62307.1kynurenine formamidase
Pst110S119_Gene_3857_g	Glycos_transf_3	-	KNF04206.1anthranilate phosphoribosyltransferase		Pst46S119_Gene_15104_g	-	-	KNE92002.1hypothetical protein PSTG_14592		Pst78S84_Gene_3899_g	Hist_deacetyl	-	KNE99869.1hypothetical protein PSTG_06959
Pst110S119_Gene_3862_g	-	-	KNE89377.1hypothetical protein PSTG_17162		Pst46S119_Gene_15108_g	-	-	KNE97448.1hypothetical protein PSTG_09282		Pst78S84_Gene_3904_g	-	-	-
Pst110S119_Gene_3872_g	Rad60-SLD	-	KNZ80847.1Ubiquitin-like protein SMT3		Pst46S119_Gene_15110_g	-	-	KNF05922.1hypothetical protein PSTG_00915		Pst78S84_Gene_3909_g	Pro_isomerase	-	XP_003333514.1peptidylprolyl isomerase
Pst110S119_Gene_3873_g	-	-	KNF00164.1hypothetical protein PSTG_06574		Pst46S119_Gene_15114_g	-	-	KNE99516.1hypothetical protein PSTG_07231		Pst78S84_Gene_3910_g	-	-	KNE97624.1hypothetical protein PSTG_09029
Pst110S119_Gene_3875_g	-	-	KNF00166.1hypothetical protein PSTG_06576		Pst46S119_Gene_15118_g	-	-	POV94050.1hypothetical protein PSHT_16468		Pst78S84_Gene_3917_g	-	-	-
Pst110S119_Gene_3899_g	-	-	KNF06568.1hypothetical protein PSTG_00441		Pst46S119_Gene_15119_g	-	-	POV94045.1hypothetical protein PSHT_16465		Pst78S84_Gene_3919_g	-	secretome	KNE97637.1hypothetical protein PSTG_09044
Pst110S119_Gene_390_g	WD40	-	XP_013243060.1WD40 repeat-like protein		Pst46S119_Gene_15120_g	-	-	POV94046.1hypothetical protein PSHT_16464		Pst78S84_Gene_3928_g	-	-	POV97310.1hypothetical protein PSTT_15120
Pst110S119_Gene_3917_g	-	-	POW15696.1hypothetical protein PSTT_01980		Pst46S119_Gene_15124_g	HAD_2	-	XP_014654794.1HAD-like protein		Pst78S84_Gene_3940_g	-	-	KNE95554.1hypothetical protein PSTG_11159
Pst110S119_Gene_3918_g	-	-	KNE96470.1hypothetical protein PSTG_10177, partial		Pst46S119_Gene_15138_g	-	secretome	KNE94312.1hypothetical protein PSTG_12337		Pst78S84_Gene_3947_g	OPT	-	XP_007412335.1putative oligopeptide transporter
Pst110S119_Gene_3923_g	His_Phos_1	-	ORY72239.1histidine phosphatase superfamily		Pst46S119_Gene_15139_g	-	secretome	KNE94313.1hypothetical protein PSTG_12338		Pst78S84_Gene_3951_g	-	-	KNF05594.1hypothetical protein PSTG_01404
Pst110S119_Gene_3937_g	Cutinase	-	POW05751.1hypothetical protein PSTT_09501		Pst46S119_Gene_1514_g	Glyoxalase	-	KNE98444.1lactoylglutathione lyase		Pst78S84_Gene_3956_g	-	secretome	POW16582.1hypothetical protein PSHT_06615
Pst110S119_Gene_3946_g	-	secretome	KNE92191.1hypothetical protein PSTG_14426		Pst46S119_Gene_15143_g	-	-	KNE97518.1hypothetical protein PSTG_09208		Pst78S84_Gene_3958_g	-	-	POW19111.1hypothetical protein PSHT_05006
Pst110S119_Gene_396_g	-	secretome	KNF02693.1hypothetical protein PSTG_03980		Pst46S119_Gene_15145_g	-	-	POV97498.1hypothetical protein PSTT_15018		Pst78S84_Gene_3960_g	-	-	KNF01755.1hypothetical protein PSTG_05179
Pst110S119_Gene_3960_g	-	-	POW12818.1hypothetical protein PSHT_07954		Pst46S119_Gene_15146_g	-	-	POW15957.1hypothetical protein PSHT_06898		Pst78S84_Gene_3961_g	-	-	KNF01754.1hypothetical protein PSTG_05178
Pst110S119_Gene_3962_g	MRP-L27	-	KNF00880.1hypothetical protein PSTG_05772		Pst46S119_Gene_15157_g	LMWPc	secretome	XP_003328534.2protein-tyrosine phosphatase		Pst78S84_Gene_3962_g	-	-	KNF02890.1hypothetical protein PSTG_03836
Pst110S119_Gene_3965_g	-	secretome	KNE93445.1hypothetical protein PSTG_13167		Pst46S119_Gene_15159_g	-	-	KNF04780.1hypothetical protein PSTG_02257		Pst78S84_Gene_3974_g	-	-	POW19918.1hypothetical protein PSHT_04046
Pst110S119_Gene_3980_g	DMRL_synthase	-	KNF04009.16,7-dimethyl-8-ribityllumazine synthase		Pst46S119_Gene_1518_g	-	-	POW01489.1hypothetical protein PSTT_12401		Pst78S84_Gene_3986_g	Tim17	-	XP_016275387.1mitochondrial import inner membrane translocase subunit TIM17
Pst110S119_Gene_3982_g	-	secretome	POV99875.1hypothetical protein PSTT_13507		Pst46S119_Gene_1522_g	-	-	-		Pst78S84_Gene_3993_g	Ribosomal_L11_N	-	XP_003326731.1mitochondrial 54S ribosomal protein YmL19
Pst110S119_Gene_3984_g	-	-	KNE96841.1hypothetical protein PSTG_09824		Pst46S119_Gene_153_g	-	secretome	KNE91325.1hypothetical protein PSTG_15255		Pst78S84_Gene_3997_g	NAC	-	XP_003326728.1nascent polypeptide-associated complex subunit beta
Pst110S119_Gene_3992_g	PTPA	-	KNZ43943.1peptidylprolyl isomerase		Pst46S119_Gene_1531_g	-	-	KNZ60647.1secreted protein		Pst78S84_Gene_4004_g	-	-	-
Pst110S119_Gene_3995_g	OB_NTP_bind	-	KNF05673.1pre-mRNA-splicing factor ATP-dependent RNA helicase prp43		Pst46S119_Gene_1532_g	-	-	KNE91236.1hypothetical protein PSTG_15333		Pst78S84_Gene_4007_g	HA2	-	POV95900.1hypothetical protein PSTT_15955
Pst110S119_Gene_4002_g	Pyridoxal_deC	-	XP_003326717.2glutamate decarboxylase		Pst46S119_Gene_1535_g	DPBB_1	secretome	KNE91230.1hypothetical protein PSTG_15330		Pst78S84_Gene_4011_g	-	-	POV99225.1hypothetical protein PSHT_13624
Pst110S119_Gene_4005_g	Glyco_hydro_38C	-	KNF01823.1hypothetical protein PSTG_04942		Pst46S119_Gene_1550_g	Complex1_LYR_2	-	PWN52582.1ACN9-domain-containing protein		Pst78S84_Gene_4015_g	-	secretome	KNE97363.1hypothetical protein PSTG_09340
Pst110S119_Gene_4016_g	zf-RING_2	-	KNE99161.1hypothetical protein PSTG_07640		Pst46S119_Gene_1551_g	-	-	POW20532.1hypothetical protein PSHT_03389		Pst78S84_Gene_4017_g	-	-	KNF01294.1hypothetical protein PSTG_05391
Pst110S119_Gene_4022_g	-	-	-		Pst46S119_Gene_1556_g	Asp	-	XP_007412764.1aspartic peptidase A1		Pst78S84_Gene_402_g	Cnd1	-	KNF02061.1hypothetical protein PSTG_04879
Pst110S119_Gene_4024_g	-	secretome	KNE91705.1hypothetical protein PSTG_14863		Pst46S119_Gene_1559_g	-	-	GAW05351.1dna-binding protein rfx2 isoform 4		Pst78S84_Gene_4020_g	-	-	POV96567.1hypothetical protein PSHT_15072
Pst110S119_Gene_4033_g	-	-	POW15217.1hypothetical protein PSHT_07138		Pst46S119_Gene_1575_g	tRNA_anti-codon	-	XP_018161208.1replication factor-a protein		Pst78S84_Gene_4021_g	-	secretome	KNF05960.1hypothetical protein PSTG_00952
Pst110S119_Gene_4035_g	-	-	POW15208.1hypothetical protein PSHT_07140		Pst46S119_Gene_1582_g	ATP-synt_ab_N	-	YP_003934181.1ATP synthase CF1 alpha chain		Pst78S84_Gene_4022_g	-	-	KNF05959.1hypothetical protein PSTG_00951
Pst110S119_Gene_4036_g	-	-	POV97012.1hypothetical protein PSHT_14812		Pst46S119_Gene_1583_g	Mito_carr	-	KNF01849.1hypothetical protein PSTG_04968		Pst78S84_Gene_4031_g	-	secretome	POW12725.1hypothetical protein PSTT_04396
Pst110S119_Gene_404_g	-	secretome	KNE99719.1hypothetical protein PSTG_07009		Pst46S119_Gene_1589_g	DLH	-	POV98341.1hypothetical protein PSHT_14075		Pst78S84_Gene_4032_g	-	-	KNE91086.1hypothetical protein PSTG_15482
Pst110S119_Gene_4040_g	Alpha_kinase	-	XP_003331550.2alphaK I13		Pst46S119_Gene_159_g	Polysacc_deac_1	secretome	KNF00442.1hypothetical protein PSTG_06370		Pst78S84_Gene_404_g	Sugar_tr	-	KNF05924.1hypothetical protein PSTG_00917
Pst110S119_Gene_4048_g	-	-	-		Pst46S119_Gene_1599_g	Adenylsucc_synt	-	KNF05507.1adenylosuccinate synthetase		Pst78S84_Gene_4040_g	-	-	POV99649.1hypothetical protein PSTT_13661, partial
Pst110S119_Gene_4058_g	-	secretome	POW06239.1hypothetical protein PSHT_10443, partial		Pst46S119_Gene_1601_g	Isochorismatase	-	XP_013241213.1Isochorismatase hydrolase		Pst78S84_Gene_406_g	-	-	KNF03480.1hypothetical protein PSTG_03418
Pst110S119_Gene_406_g	Ribosomal_S9	-	KNF04306.140S ribosomal protein S16		Pst46S119_Gene_1602_g	-	secretome	-		Pst78S84_Gene_4060_g	-	-	POW20722.1hypothetical protein PSHT_03164
Pst110S119_Gene_4064_g	-	-	POV95631.1hypothetical protein PSHT_15564		Pst46S119_Gene_161_g	-	secretome	KNF01734.1hypothetical protein PSTG_05161		Pst78S84_Gene_4062_g	-	-	OAV88045.1hypothetical protein PTTG_29174
Pst110S119_Gene_4077_g	-	-	POW22529.1hypothetical protein PSHT_01186		Pst46S119_Gene_1611_g	-	secretome	KNE89836.1hypothetical protein PSTG_16697		Pst78S84_Gene_4072_g	-	-	KNE98915.1hypothetical protein PSTG_07760
Pst110S119_Gene_4080_g	Ras	-	KNE92840.1GTP-binding nuclear protein spi1		Pst46S119_Gene_1616_g	-	-	KNF02261.1Atypical/ABC1 protein kinase		Pst78S84_Gene_4085_g	-	-	POW03804.1hypothetical protein PSTT_10830
Pst110S119_Gene_4108_g	NTP_transf_9	-	POW05151.1hypothetical protein PSTT_09909		Pst46S119_Gene_1622_g	-	-	POW03708.1hypothetical protein PSTT_10901		Pst78S84_Gene_410_g	-	-	POW23148.1hypothetical protein PSHT_00450, partial
Pst110S119_Gene_4114_g	-	-	KNE97857.1hypothetical protein PSTG_08879		Pst46S119_Gene_1636_g	-	-	KNE91498.1hypothetical protein PSTG_15094		Pst78S84_Gene_4101_g	-	-	POV95135.1hypothetical protein PSHT_15827
Pst110S119_Gene_4123_g	-	-	KNF01256.1hypothetical protein PSTG_05613		Pst46S119_Gene_1640_g	-	secretome	POW15213.1hypothetical protein PSHT_07145		Pst78S84_Gene_4105_g	-	-	KNE91780.1hypothetical protein PSTG_14798
Pst110S119_Gene_4128_g	UQ_con	-	KNF04916.1SUMO-conjugating enzyme ubc9		Pst46S119_Gene_1642_g	-	-	POW01362.1hypothetical protein PSHT_12574		Pst78S84_Gene_4120_g	Mob1_phocein	-	KNE96551.1mps one binder kinase activator-like 1 like A
Pst110S119_Gene_4133_g	-	-	KNE96824.1hypothetical protein PSTG_09959		Pst46S119_Gene_1645_g	-	-	POW06804.1hypothetical protein PSHT_10221		Pst78S84_Gene_4122_g	-	secretome	KNE99946.1hypothetical protein PSTG_06799
Pst110S119_Gene_4134_g	-	-	POW14272.1hypothetical protein PSTT_03040, partial		Pst46S119_Gene_1652_g	-	-	KNF04424.1hypothetical protein PSTG_02340		Pst78S84_Gene_4125_g	Ribosomal_L13	-	KNE99929.150S ribosomal protein L13
Pst110S119_Gene_414_g	FoP_duplication	-	KNF02408.1hypothetical protein PSTG_04315		Pst46S119_Gene_1656_g	-	-	POW07998.1hypothetical protein PSHT_09732		Pst78S84_Gene_4128_g	-	-	KNF06727.1hypothetical protein PSTG_00043
Pst110S119_Gene_4142_g	-	secretome	KNE90322.1hypothetical protein PSTG_16226		Pst46S119_Gene_166_g	-	-	KNF06527.1hypothetical protein PSTG_00403		Pst78S84_Gene_4133_g	-	-	POW00470.1hypothetical protein PSTT_13104
Pst110S119_Gene_4150_g	-	-	POV95708.1hypothetical protein PSHT_15513		Pst46S119_Gene_1671_g	-	-	KNE98178.1hypothetical protein PSTG_08445		Pst78S84_Gene_4137_g	zf-RING_2	-	XP_007048067.1 E3 ubiquitin-protein ligase RHA2B
Pst110S119_Gene_4154_g	PX	-	KNE98257.1hypothetical protein PSTG_08530		Pst46S119_Gene_1676_g	-	secretome	KNE94385.1hypothetical protein PSTG_12285		Pst78S84_Gene_4139_g	-	-	POW04281.1hypothetical protein PSHT_11310
Pst110S119_Gene_4182_g	-	secretome	KNF03749.1hypothetical protein PSTG_03270		Pst46S119_Gene_1679_g	-	-	KNE94052.1hypothetical protein PSTG_12625		Pst78S84_Gene_4158_g	-	-	-
Pst110S119_Gene_4186_g	Proteasome	-	KNF00013.120S proteasome subunit beta 1		Pst46S119_Gene_1694_g	DUF2611	-	KNF02141.1hypothetical protein PSTG_04639		Pst78S84_Gene_4166_g	-	-	POV98564.1hypothetical protein PSTT_14342, partial
Pst110S119_Gene_4189_g	-	-	POV96515.1hypothetical protein PSTT_15599, partial		Pst46S119_Gene_1697_g	Cyclin_N	-	KNE91303.1hypothetical protein PSTG_15285		Pst78S84_Gene_4170_g	-	secretome	-
Pst110S119_Gene_4219_g	-	-	KNF03142.1hypothetical protein PSTG_03727		Pst46S119_Gene_1708_g	Sod_Cu	secretome	KNE96398.1copper/zinc superoxide dismutase		Pst78S84_Gene_4175_g	-	-	KNF00942.1hypothetical protein PSTG_05837
Pst110S119_Gene_4224_g	-	-	POW20836.1hypothetical protein PSHT_03110		Pst46S119_Gene_1713_g	Polysacc_deac_1	secretome	KNF00610.1hypothetical protein PSTG_06026		Pst78S84_Gene_418_g	-	-	KNF03851.1hypothetical protein PSTG_02942
Pst110S119_Gene_4227_g	HAD_2	-	XP_014654794.1HAD-like protein		Pst46S119_Gene_1714_g	Polysacc_deac_1	-	KNF00609.1hypothetical protein PSTG_06025		Pst78S84_Gene_4185_g	Biotin_carb_N	-	KNE94611.1pyruvate carboxylase
Pst110S119_Gene_4234_g	-	secretome	KNF00897.1hypothetical protein PSTG_05789		Pst46S119_Gene_1718_g	adh_short	-	KNE92498.1hypothetical protein PSTG_14099		Pst78S84_Gene_419_g	-	-	POW08201.1hypothetical protein PSHT_09637
Pst110S119_Gene_4240_g	-	-	KNE94544.1hypothetical protein PSTG_12094		Pst46S119_Gene_1722_g	-	secretome	POV95175.1hypothetical protein PSTT_16410		Pst78S84_Gene_4193_g	-	secretome	KNF04605.1hypothetical protein PSTG_02092
Pst110S119_Gene_4250_g	-	-	KNE93506.1hypothetical protein PSTG_13134		Pst46S119_Gene_1736_g	Glycos_transf_3	secretome	KNF04206.1anthranilate phosphoribosyltransferase		Pst78S84_Gene_4204_g	-	-	KNE90322.1hypothetical protein PSTG_16226
Pst110S119_Gene_4251_g	-	secretome	POW12356.1hypothetical protein PSTT_04663		Pst46S119_Gene_1759_g	-	-	KNE95111.1hypothetical protein PSTG_11588		Pst78S84_Gene_4210_g	-	-	KNE98344.1hypothetical protein PSTG_08420
Pst110S119_Gene_4254_g	-	-	POW21854.1hypothetical protein PSHT_01941		Pst46S119_Gene_1770_g	NUDIX_2	-	XP_003324547.1autocrine motility factor receptor		Pst78S84_Gene_4225_g	DHC_N2	-	KNF04031.1dynein heavy chain 1, cytosolic
Pst110S119_Gene_4255_g	IF-2B	secretome	KNE99216.1hypothetical protein PSTG_07523		Pst46S119_Gene_1774_g	Sad1_UNC	-	POW06682.1hypothetical protein PSTT_08814		Pst78S84_Gene_4226_g	DEAD	-	KNE89618.1ATP-dependent RNA helicase eIF4A
Pst110S119_Gene_4257_g	-	secretome	KNE98074.1hypothetical protein PSTG_08748		Pst46S119_Gene_1775_g	-	secretome	KNF01093.1hypothetical protein PSTG_05722		Pst78S84_Gene_4228_g	-	secretome	KNF04286.1hypothetical protein PSTG_02629
Pst110S119_Gene_4260_g	-	-	KNE90965.1hypothetical protein PSTG_15606		Pst46S119_Gene_1781_g	SPC25	-	KNF06453.1hypothetical protein PSTG_00333		Pst78S84_Gene_4237_g	FMN_red	-	KNF06198.1NAD(P)H:quinone oxidoreductase, type IV
Pst110S119_Gene_4268_g	-	-	KNE96893.1hypothetical protein PSTG_09877		Pst46S119_Gene_1787_g	-	-	POW02038.1hypothetical protein PSHT_12289		Pst78S84_Gene_4238_g	-	-	KNE96152.1hypothetical protein PSTG_10570
Pst110S119_Gene_4276_g	-	secretome	KNF05101.1hypothetical protein PSTG_01732		Pst46S119_Gene_1789_g	Ribosomal_L10	-	AIC33799.1ribosomal P0 like-protein		Pst78S84_Gene_4243_g	Phage_F	-	ADM16578.1protein F
Pst110S119_Gene_4294_g	-	-	POW16227.1hypothetical protein PSTT_01392		Pst46S119_Gene_1791_g	P21-Arc	-	OAV87435.1actin like protein 2/3 complex, subunit 3		Pst78S84_Gene_4244_g	gpD	-	WP_002252803.1external scaffolding protein D
Pst110S119_Gene_4297_g	-	-	KNF01627.1hypothetical protein PSTG_05059		Pst46S119_Gene_1796_g	Glyco_hydro_18	-	XP_007404738.1family 18 glycoside hydrolase		Pst78S84_Gene_4246_g	Phage_G	-	CDX37445.1Major spike protein G
Pst110S119_Gene_4303_g	-	-	ABN49831.1protein A		Pst46S119_Gene_1797_g	-	-	POW10693.1hypothetical protein PSTT_05888		Pst78S84_Gene_4252_g	-	-	KNE98074.1hypothetical protein PSTG_08748
Pst110S119_Gene_4305_g	-	secretome	POW15213.1hypothetical protein PSHT_07145		Pst46S119_Gene_181_g	tRNA_Me_trans	-	KNE94514.1tRNA methyl transferase		Pst78S84_Gene_4256_g	G-alpha	-	XP_003888857.1guanine nucleotide binding protein (G protein), alpha, variant
Pst110S119_Gene_4306_g	-	secretome	POW15214.1hypothetical protein PSHT_07146		Pst46S119_Gene_1817_g	-	-	POW18583.1hypothetical protein PSHT_05681		Pst78S84_Gene_426_g	-	secretome	KNF03057.1hypothetical protein PSTG_03649
Pst110S119_Gene_4307_g	-	-	POW03566.1hypothetical protein PSHT_11664		Pst46S119_Gene_1819_g	-	secretome	KNE93378.1hypothetical protein PSTG_13200		Pst78S84_Gene_4267_g	-	secretome	POV99875.1hypothetical protein PSTT_13507
Pst110S119_Gene_4312_g	-	-	KNF06209.1hypothetical protein PSTG_00717		Pst46S119_Gene_1828_g	Clat_adaptor_s	-	KNE93686.1hypothetical protein PSTG_12967		Pst78S84_Gene_427_g	-	-	KNF03057.1hypothetical protein PSTG_03649
Pst110S119_Gene_4321_g	-	secretome	POW19303.1hypothetical protein PSHT_04834		Pst46S119_Gene_1832_g	-	secretome	KNE92113.1hypothetical protein PSTG_14493		Pst78S84_Gene_428_g	-	-	POW12153.1hypothetical protein PSTT_04694, partial
Pst110S119_Gene_4331_g	-	-	KNE98927.1hypothetical protein PSTG_07772		Pst46S119_Gene_1841_g	-	-	KNE92742.1hypothetical protein PSTG_13873		Pst78S84_Gene_4283_g	-	-	KNF03134.1hypothetical protein PSTG_03719
Pst110S119_Gene_4334_g	-	-	POW07165.1hypothetical protein PSHT_10060		Pst46S119_Gene_1851_g	SCO1-SenC	-	CCA68493.1probable SCO1-involved in stabilization of Cox1p and Cox2p		Pst78S84_Gene_4285_g	-	-	KNF05384.1hypothetical protein PSTG_01597
Pst110S119_Gene_4336_g	-	-	POW13153.1hypothetical protein PSTT_03890		Pst46S119_Gene_1857_g	-	-	KNF04904.1hypothetical protein PSTG_01961		Pst78S84_Gene_4288_g	-	-	POW09580.1hypothetical protein PSTT_06761
Pst110S119_Gene_4339_g	-	-	POW02267.1hypothetical protein PSTT_12022		Pst46S119_Gene_1863_g	-	-	KNF05452.1hypothetical protein PSTG_01262		Pst78S84_Gene_4291_g	Ribosomal_L14	-	XP_003327910.160S ribosomal protein L23
Pst110S119_Gene_434_g	-	-	KNE99539.1hypothetical protein PSTG_07253		Pst46S119_Gene_1892_g	Polysacc_deac_1	secretome	KNF05358.1hypothetical protein PSTG_01573		Pst78S84_Gene_4297_g	LSM	-	XP_003307220.2small nuclear ribonucleoprotein
Pst110S119_Gene_4340_g	zf-C3HC4_2	-	POW12159.1hypothetical protein PSTT_04738		Pst46S119_Gene_1896_g	-	-	POW19111.1hypothetical protein PSHT_05006		Pst78S84_Gene_43_g	-	-	POW15248.1hypothetical protein PSTT_02294
Pst110S119_Gene_435_g	-	-	POW07618.1hypothetical protein PSHT_09867		Pst46S119_Gene_1906_g	-	secretome	POW19130.1hypothetical protein PSHT_05031		Pst78S84_Gene_4303_g	RNase_PH	-	KNF02453.1hypothetical protein PSTG_04359
Pst110S119_Gene_4352_g	-	-	KNF00765.1hypothetical protein PSTG_05904		Pst46S119_Gene_1911_g	SET	-	KNE90052.1hypothetical protein PSTG_16497		Pst78S84_Gene_4304_g	-	-	POV95931.1hypothetical protein PSTT_15945
Pst110S119_Gene_4354_g	-	-	POW04999.1hypothetical protein PSTT_09997		Pst46S119_Gene_1913_g	-	-	POV95490.1hypothetical protein PSTT_16223, partial		Pst78S84_Gene_4314_g	-	secretome	KNE92755.1hypothetical protein PSTG_13886
Pst110S119_Gene_4369_g	-	secretome	POW17600.1hypothetical protein PSTT_00363		Pst46S119_Gene_1924_g	-	secretome	KNE94098.1hypothetical protein PSTG_12528		Pst78S84_Gene_4316_g	Glucosamine_iso	-	KNE89753.1hypothetical protein PSTG_16786
Pst110S119_Gene_4376_g	-	-	POW15657.1hypothetical protein PSTT_01941		Pst46S119_Gene_1928_g	Proteasome	-	KNF06020.120S proteasome subunit alpha 4		Pst78S84_Gene_4325_g	-	-	KNF02153.1hypothetical protein PSTG_04650
Pst110S119_Gene_4379_g	-	-	-		Pst46S119_Gene_1929_g	-	-	KNE95341.1hypothetical protein PSTG_11326		Pst78S84_Gene_4327_g	-	secretome	KNE94111.1hypothetical protein PSTG_12540
Pst110S119_Gene_439_g	-	-	-		Pst46S119_Gene_1930_g	-	secretome	KNE95338.1hypothetical protein PSTG_11322		Pst78S84_Gene_4341_g	adh_short_C2	-	KNE97404.1hypothetical protein PSTG_09375
Pst110S119_Gene_440_g	-	-	KNE94632.1hypothetical protein PSTG_11995		Pst46S119_Gene_1938_g	-	-	KNE95955.1hypothetical protein PSTG_10753		Pst78S84_Gene_4342_g	-	-	KNE97405.1hypothetical protein PSTG_09376
Pst110S119_Gene_441_g	-	-	POW19730.1hypothetical protein PSHT_04331		Pst46S119_Gene_1958_g	F-actin_cap_A	-	PAV17001.1F-actin capping alpha subunit		Pst78S84_Gene_4352_g	KH_6	-	OCF55025.1exosome complex component RRP40
Pst110S119_Gene_442_g	-	-	KNE94634.1hypothetical protein PSTG_11997		Pst46S119_Gene_1959_g	-	-	KNE91192.1hypothetical protein PSTG_15396		Pst78S84_Gene_4358_g	-	secretome	POW05193.1hypothetical protein PSHT_10924, partial
Pst110S119_Gene_4421_g	-	-	KNE97262.1hypothetical protein PSTG_09522		Pst46S119_Gene_196_g	Thioredoxin	-	POW21263.1hypothetical protein PSHT_02580		Pst78S84_Gene_436_g	-	secretome	KNF03589.1hypothetical protein PSTG_03112
Pst110S119_Gene_4422_g	-	-	KNE93725.1hypothetical protein PSTG_12913		Pst46S119_Gene_1969_g	-	secretome	POV99875.1hypothetical protein PSTT_13507		Pst78S84_Gene_4377_g	-	-	-
Pst110S119_Gene_4423_g	-	-	KNE97590.1hypothetical protein PSTG_09138		Pst46S119_Gene_197_g	-	secretome	-		Pst78S84_Gene_4379_g	-	-	KNE96592.1hypothetical protein PSTG_10150
Pst110S119_Gene_4425_g	-	secretome	ADA54575.1secreted protein		Pst46S119_Gene_1999_g	Bac_surface_Ag	-	POW16964.1hypothetical protein PSTT_00787, partial		Pst78S84_Gene_4383_g	-	secretome	KNE94447.1hypothetical protein PSTG_12240
Pst110S119_Gene_4439_g	-	-	KNF03971.1hypothetical protein PSTG_03054		Pst46S119_Gene_2009_g	-	-	POW21706.1hypothetical protein PSHT_02022, partial		Pst78S84_Gene_4385_g	-	secretome	POW04296.1hypothetical protein PSTT_10480
Pst110S119_Gene_4444_g	-	-	XP_003307156.1hypothetical protein PGTG_00106		Pst46S119_Gene_2028_g	TBP	secretome	KNE97425.1TATA-box-binding protein		Pst78S84_Gene_4391_g	-	secretome	KNE96158.1hypothetical protein PSTG_10576
Pst110S119_Gene_4448_g	-	secretome	KNE90363.1hypothetical protein PSTG_16186		Pst46S119_Gene_2031_g	Pet191_N	-	KNF05197.1hypothetical protein PSTG_01822		Pst78S84_Gene_4393_g	HIG_1_N	-	KNE96156.1hypothetical protein PSTG_10574
Pst110S119_Gene_445_g	-	-	KNF04605.1hypothetical protein PSTG_02092		Pst46S119_Gene_2032_g	-	-	KNE91606.1hypothetical protein PSTG_15002		Pst78S84_Gene_4399_g	-	-	KNF03645.1hypothetical protein PSTG_03166
Pst110S119_Gene_4450_g	Abhydrolase_4	-	KNE89042.1hypothetical protein PSTG_17502, partial		Pst46S119_Gene_2046_g	-	-	XP_007412442.1secreted protein		Pst78S84_Gene_4405_g	Ribul_P_3_epim	-	KNE95934.1ribulose-phosphate 3-epimerase
Pst110S119_Gene_448_g	-	-	POW08660.1hypothetical protein PSTT_07405		Pst46S119_Gene_2056_g	-	-	KNE93264.1hypothetical protein PSTG_13375		Pst78S84_Gene_4420_g	Pectinesterase	secretome	KNE95769.1hypothetical protein PSTG_10985
Pst110S119_Gene_4481_g	Glyco_hydro_17	-	XP_007409974.1family 17 glycoside hydrolase		Pst46S119_Gene_2068_g	-	-	KNF01555.1hypothetical protein PSTG_05335		Pst78S84_Gene_4428_g	-	-	POV99813.1hypothetical protein PSHT_13365
Pst110S119_Gene_4488_g	-	-	KNF03561.1hypothetical protein PSTG_03087		Pst46S119_Gene_2073_g	-	secretome	KNE99628.1hypothetical protein PSTG_07121		Pst78S84_Gene_4435_g	E1_DerP2_DerF2	secretome	KNE95361.1hypothetical protein PSTG_11345
Pst110S119_Gene_4489_g	-	-	KNF03562.1hypothetical protein PSTG_03088		Pst46S119_Gene_2081_g	-	-	KNF03264.1hypothetical protein PSTG_03529		Pst78S84_Gene_4444_g	Ras	-	KNE89374.1GTP-binding protein rhoA
Pst110S119_Gene_4512_g	GMC_oxred_C	-	KNF02885.1hypothetical protein PSTG_03831		Pst46S119_Gene_2082_g	SNO	-	KNF03251.1hypothetical protein PSTG_03515		Pst78S84_Gene_4451_g	-	-	POV94795.1hypothetical protein PSHT_16021
Pst110S119_Gene_4514_g	-	-	POW19315.1hypothetical protein PSHT_04778		Pst46S119_Gene_2083_g	-	secretome	KNE94364.1hypothetical protein PSTG_12265		Pst78S84_Gene_4466_g	-	secretome	KNF05101.1hypothetical protein PSTG_01732
Pst110S119_Gene_4519_g	Sod_Cu	-	KNE95284.1copper/zinc superoxide dismutase		Pst46S119_Gene_2092_g	-	secretome	KNE94111.1hypothetical protein PSTG_12540		Pst78S84_Gene_4467_g	-	-	-
Pst110S119_Gene_4525_g	-	secretome	-		Pst46S119_Gene_2094_g	ACC_central	-	XP_003332669.2acetyl-CoA carboxylase/biotin carboxylase		Pst78S84_Gene_4469_g	-	-	KNF03135.1hypothetical protein PSTG_03720
Pst110S119_Gene_4535_g	-	-	POV99824.1hypothetical protein PSTT_13538		Pst46S119_Gene_2097_g	Hist_deacetyl	-	KNE99869.1hypothetical protein PSTG_06959		Pst78S84_Gene_4482_g	-	-	POW22915.1hypothetical protein PSHT_00726, partial
Pst110S119_Gene_4545_g	-	-	KNF01349.1hypothetical protein PSTG_05449		Pst46S119_Gene_2099_g	IBN_N	-	KNF06752.1hypothetical protein PSTG_00066		Pst78S84_Gene_4483_g	-	secretome	KNF00375.1hypothetical protein PSTG_06305
Pst110S119_Gene_4546_g	-	-	POW09075.1hypothetical protein PSHT_09312		Pst46S119_Gene_2100_g	-	-	KNE91297.1hypothetical protein PSTG_15279		Pst78S84_Gene_4499_g	-	-	POW14557.1hypothetical protein PSHT_07375
Pst110S119_Gene_4547_g	Pro_isomerase	-	XP_003333514.1peptidylprolyl isomerase		Pst46S119_Gene_2137_g	-	-	KNE93298.1hypothetical protein PSTG_13338		Pst78S84_Gene_4502_g	NUDIX_2	-	XP_003324547.1autocrine motility factor receptor
Pst110S119_Gene_4548_g	-	-	KNE97624.1hypothetical protein PSTG_09029		Pst46S119_Gene_2143_g	-	-	POW23130.1hypothetical protein PSHT_00559		Pst78S84_Gene_4505_g	-	-	KNE90037.1hypothetical protein PSTG_16513
Pst110S119_Gene_4551_g	-	-	POW00563.1hypothetical protein PSTT_13057, partial		Pst46S119_Gene_215_g	Ras	-	KNE95594.1Ras-like C3 botulinum toxin substrate 1		Pst78S84_Gene_4509_g	-	-	KNF05754.1hypothetical protein PSTG_01152
Pst110S119_Gene_4554_g	-	secretome	KNE92755.1hypothetical protein PSTG_13886		Pst46S119_Gene_2151_g	-	-	POW18010.1hypothetical protein PSTT_00239, partial		Pst78S84_Gene_4521_g	-	-	KNF04429.1hypothetical protein PSTG_02344
Pst110S119_Gene_4560_g	-	secretome	KNF00326.1hypothetical protein PSTG_06499		Pst46S119_Gene_2162_g	-	-	POW00244.1hypothetical protein PSHT_13121		Pst78S84_Gene_4530_g	JAB	-	KNF05481.126S proteasome non-ATPase regulatory subunit 14
Pst110S119_Gene_4561_g	-	-	KNF00325.1hypothetical protein PSTG_06498		Pst46S119_Gene_2176_g	-	secretome	KNF05913.1hypothetical protein PSTG_00905		Pst78S84_Gene_4537_g	-	-	KNE94983.1hypothetical protein PSTG_11681
Pst110S119_Gene_4565_g	CIA30	-	XP_016764876.1CIA30-domain-containing protein		Pst46S119_Gene_2178_g	-	secretome	KNE91959.1hypothetical protein PSTG_14630		Pst78S84_Gene_4544_g	-	-	KNF00325.1hypothetical protein PSTG_06498
Pst110S119_Gene_4571_g	-	secretome	KNF02592.1hypothetical protein PSTG_04191		Pst46S119_Gene_2183_g	-	-	POW11065.1hypothetical protein PSTT_05515		Pst78S84_Gene_4549_g	-	-	POW08309.1hypothetical protein PSTT_07615, partial
Pst110S119_Gene_4586_g	zf-RING_2	-	KNE91436.1hypothetical protein PSTG_15132		Pst46S119_Gene_2188_g	ChaC	-	KNE98607.1hypothetical protein PSTG_08159		Pst78S84_Gene_4554_g	-	-	POW04699.1hypothetical protein PSTT_10187
Pst110S119_Gene_4593_g	-	secretome	KNF00985.1hypothetical protein PSTG_05878		Pst46S119_Gene_2196_g	-	secretome	POW05853.1hypothetical protein PSTT_09438, partial		Pst78S84_Gene_4566_g	-	-	KNE94414.1hypothetical protein PSTG_12209
Pst110S119_Gene_4594_g	-	-	KNE91864.1hypothetical protein PSTG_14718		Pst46S119_Gene_2207_g	-	-	-		Pst78S84_Gene_4567_g	-	-	POW16141.1hypothetical protein PSTT_01639
Pst110S119_Gene_4609_g	ATP-synt_DE_N	-	KNF01445.1ATP synthase F1, epsilon subunit		Pst46S119_Gene_2208_g	-	-	KNE92544.1hypothetical protein PSTG_14053		Pst78S84_Gene_4571_g	LMWPc	secretome	XP_003328534.2protein-tyrosine phosphatase
Pst110S119_Gene_4617_g	-	-	KNF01189.1hypothetical protein PSTG_05544		Pst46S119_Gene_2212_g	-	-	POW14856.1hypothetical protein PSHT_07257		Pst78S84_Gene_4577_g	-	secretome	KNE98215.1hypothetical protein PSTG_08484
Pst110S119_Gene_4621_g	-	secretome	POW07503.1hypothetical protein PSTT_08269		Pst46S119_Gene_2225_g	-	-	ABN49831.1protein A		Pst78S84_Gene_4578_g	Pro_isomerase	-	XP_003333488.1peptidylprolyl isomerase
Pst110S119_Gene_4631_g	-	secretome	POW12368.1hypothetical protein PSHT_08117		Pst46S119_Gene_2229_g	-	-	KNE90412.1hypothetical protein PSTG_16157		Pst78S84_Gene_4581_g	-	-	KNE94804.1hypothetical protein PSTG_11815
Pst110S119_Gene_4642_g	-	secretome	KNF00838.1hypothetical protein PSTG_05972		Pst46S119_Gene_2239_g	-	-	-		Pst78S84_Gene_4615_g	-	secretome	-
[truncated: 1,479 more rows]

## Sheet: Table-S7
Table S7. CAZyme family homologs in Pst110S119, Pst46S119 and Pst78S84
Pst110S119					Pst46S119					Pst78S84
[truncated: 214 more rows]

## Sheet: Table-S8
Table S8. Protease homologs classified based on MEROPS database in Pst110S119, Pst46S119 and Pst78S84
[truncated: 403 more rows]

[truncated: 8 more sheets: Table-S9, Table-S10, Table-S11, Table-S12, Table-S13, Table-S14, Table-S15, Table-S16]
